# Supplementary material for: Pig jejunal single-cell RNA landscapes revealing breed-specific immunology differentiation at various domestication stages
Source: Front Immunol. 2025 Feb 28;16:1530214. doi: 10.3389/fimmu.2025.1530214 (PMC11947726; doi:10.3389/fimmu.2025.1530214)
Supplement: Supplementary file 2 [file Table1.xlsx]

## Sheet: Table_1
Table 1. Marker Gene Average Expression Profiles of Cells
Cluster	Gene	TargetExpression	OtherExpression	Log2FC
Epithelial	EPCAM	0.836904	0.0580775	3.84901
Epithelial	KRT8	1.07909	0.145303	2.89268
Plasma	JCHAIN	0.919896	0.156056	2.5594
Plasma	MZB1	0.440433	0.0234841	4.22917
T/ILC/NK lymphocytes	CD3E	1.13566	0.272683	2.05824
T/ILC/NK lymphocytes	ZAP70	0.473998	0.0788226	2.5882
T/ILC/NK lymphocytes	CD4	0.0477383	0.00844023	2.49979
T/ILC/NK lymphocytes	IL7R	0.571063	0.113452	2.33157
T/ILC/NK lymphocytes	CD8A	0.705309	0.159859	2.14146
T/ILC/NK lymphocytes	GNLY	0.672373	0.336983	0.996584
T/ILC/NK lymphocytes	NKG7	0.598191	0.107646	2.47431
T/ILC/NK lymphocytes	PRF1	0.272949	0.0372718	2.87248
Myeloid	ENSSSCG00000028461	0.328818	0.0291724	3.49462
Myeloid	CD68	0.0481602	0.00403519	3.57713
Myeloid	CSF2RB	0.594154	0.00802243	6.21065
Myeloid	C1QC	0.0140425	0.00746513	0.911562
Myeloid	APOE	0.00992342	0.00307359	1.69091
Myeloid	FCER1A	0.232509	0.0038847	5.90334
Myeloid	KIT	0.144702	0.109026	0.408403
Mesenchymal	CALD1	0.597989	0.0095231	5.97255
Mesenchymal	VIM	0.590728	0.326227	0.856619
Mesenchymal	ZEB2	0.458164	0.20442	1.16433
B cells	CD19	0.488214	0.00108263	8.81682
B cells	CD79A	0.722283	0.200544	1.84864
B cells	CD79B	0.787887	0.00673498	6.87017
B cells	SMC6	0.871133	0.381682	1.19052
B cells	PAX5	1.12519	0.00342601	8.35943
B cells	MEF2C	1.06918	0.0476658	4.4874
B cells	POU2AF1	0.852932	0.0393546	4.43783
Myeloid	AIF1	0.886536	0.0159821	5.79365
Myeloid	TYROBP	0.998205	0.0403577	4.62842
Myeloid	FCER1A	0.232509	0.00475967	5.61028
CD4 αβ T cells	CD4	0.687928	0.0113561	5.92072
CD8 αβ T cells	CD8B	0.469288	0.145299	1.69145
γδ T cells	SELL	0.276484	0.0380099	2.86275
γδ T cells	ITGB1	0.548372	0.346744	0.661285
γδ T cells	ITGB7	0.859213	0.667166	0.364969
γδ T cells	BLK	0.635612	0.0168744	5.23524
NK cells	PRF1	0.454286	0.240294	0.918804
NK cells	NKG7	0.709317	0.535468	0.405631
NK cells	EOMES	0.308625	0.00819155	5.23558
ILC	KLRB1	1.14702	0.0220281	5.7024
ILC	CSF2	0.152048	0.00600474	4.66228

## Sheet: Table_2
Table 2. The Number and Proportion of Cell Lineages and Cell Subtypes (vertically stacked)
Cell Lineages
Cell Lineages	AWB (%)	AWB (Count)	JH (%)	JH (Count)	DU (%)	DU (Count)
B cells	0.896974	107	1.43667	38	0.085675	10
Epithelial	9.43918	1126	16.1815	428	43.0346	5023
Myeloid	1.19038	142	6.16257	163	0.642563	75
Plasma	5.2561	627	32.0227	847	3.83825	448
T_ILC_NK cells	83.0497	9907	43.0624	1139	52.3646	6112
mesenchymal	0.167659	20	1.13422	30	0.03427	4
Immune Cell Subtypes
Cell Types	AWB (%)	AWB (Count)	JH (%)	JH (Count)	DU (%)	DU (Count)
B cells	0.992303	107	1.73754	38	0.150489	10
Myeloid	1.31689	142	7.45313	163	1.12867	75
Plasma	5.81471	627	38.7289	847	6.74191	448
CD4 αβ T cells	3.67245	396	14.2204	311	3.52144	234
CD8 αβ T cells	83.3627	8989	32.8304	718	84.3341	5604
γδ T cells	2.16081	233	1.23457	27	1.97141	131
NK cells	2.15153	232	1.41747	31	1.21896	81
ILC	0.52861	57	2.37769	52	0.933032	62

## Sheet: Table_3
Table 3. Enrichment Results of Six Cell Lineages and Five subcell types of T/ILC/NK lymphocytes
Six Cell Lineages
Gene_set	Term	Overlap	P-value	Adjusted P-value	Genes	Group	(-Log10 P-adjusted)	Count	Gene Count	Background Count	Fold Enrichment
GO_Biological_Process	regulation of neutrophil degranulation (GO:0043313)	4/5	6.87039e-06	0.000533721	ITGAM;SPI1;SYK;ITGB2	B cells	3.27269	4	691	5	17.2932
GO_Biological_Process	double-strand break repair via break-induced replication (GO:0000727)	8/12	8.54085e-10	2.8014e-07	GINS2;CDC45;MCM7;GINS4;MCM3;MCM5;MCM6;MCM2	B cells	6.55262	8	691	12	14.411
GO_Biological_Process	pre-replicative complex assembly involved in nuclear cell cycle DNA replication (GO:0006267)	5/8	2.49201e-06	0.000216365	MCM7;MCM3;MCM5;MCM6;MCM2	B cells	3.66481	5	691	8	13.5103
GO_Biological_Process	mitotic spindle elongation (GO:0000022)	5/8	2.49201e-06	0.000216365	RACGAP1;PRC1;KIF4A;KIF23;AURKB	B cells	3.66481	5	691	8	13.5103
GO_Biological_Process	mitotic spindle midzone assembly (GO:0051256)	5/8	2.49201e-06	0.000216365	RACGAP1;PRC1;KIF4A;KIF23;AURKB	B cells	3.66481	5	691	8	13.5103
GO_Biological_Process	kinetochore organization (GO:0051383)	8/13	2.15332e-09	5.77873e-07	CENPE;CENPF;CENPW;CENPH;NUF2;CENPA;NDC80;DLGAP5	B cells	6.23817	8	691	13	13.3025
GO_Biological_Process	mitotic DNA replication (GO:1902969)	6/10	3.10457e-07	3.52489e-05	GINS1;CDC45;LIG1;MCM3;MCM6;MCM2	B cells	4.45285	6	691	10	12.9699
GO_Biological_Process	regulation of microglial cell mediated cytotoxicity (GO:1904149)	3/5	0.000389781	0.0140321	ITGAM;SPI1;STAP1	B cells	1.85288	3	691	5	12.9699
GO_Biological_Process	kinetochore assembly (GO:0051382)	5/9	5.44715e-06	0.000446666	CENPE;CENPF;CENPW;CENPA;DLGAP5	B cells	3.35002	5	691	9	12.0092
GO_Biological_Process	maintenance of DNA methylation (GO:0010216)	3/6	0.00075952	0.0227788	HELLS;DNMT1;UHRF1	B cells	1.64247	3	691	6	10.8082
GO_Biological_Process	centromeric sister chromatid cohesion (GO:0070601)	3/6	0.00075952	0.0227788	SGO1;BUB1B;BUB1	B cells	1.64247	3	691	6	10.8082
GO_Biological_Process	DNA strand elongation involved in DNA replication (GO:0006271)	9/18	2.44948e-09	6.02572e-07	GINS1;GINS2;RFC3;RFC4;LIG1;MCM7;GINS4;POLD2;MCM3	B cells	6.21999	9	691	18	10.8082
GO_Biological_Process	meiotic sister chromatid cohesion (GO:0051177)	4/8	8.84897e-05	0.00442749	SGO1;SGO2;BUB1B;BUB1	B cells	2.35384	4	691	8	10.8082
GO_Biological_Process	negative regulation of mitotic metaphase/anaphase transition (GO:0045841)	10/22	1.00896e-09	2.97845e-07	CDC20;CENPF;PLK1;BUB1B;TTK;KNTC1;FBXO5;BUB1;ZWINT;MAD2L1	B cells	6.52601	10	691	22	9.82568
GO_Biological_Process	nuclear DNA replication (GO:0033260)	5/11	1.88514e-05	0.00128877	MCM7;MCM3;MCM5;MCM6;MCM2	B cells	2.88982	5	691	11	9.82568
GO_Biological_Process	DNA strand elongation (GO:0022616)	8/18	6.27792e-08	9.75391e-06	GINS1;GINS2;RFC3;RFC4;MCM7;GINS4;POLD2;MCM3	B cells	5.01082	8	691	18	9.60733
GO_Biological_Process	regulation of leukocyte degranulation (GO:0043300)	4/9	0.000154924	0.00682592	BLK;LYN;SYK;FES	B cells	2.16584	4	691	9	9.60733
GO_Biological_Process	mitotic spindle assembly checkpoint signaling (GO:0007094)	9/21	1.34897e-08	2.48885e-06	CDC20;CENPF;PLK1;BUB1B;TTK;KNTC1;BUB1;ZWINT;MAD2L1	B cells	5.604	9	691	21	9.26421
GO_Biological_Process	spindle assembly checkpoint signaling (GO:0071173)	9/21	1.34897e-08	2.48885e-06	CDC20;CENPF;PLK1;BUB1B;TTK;KNTC1;BUB1;ZWINT;MAD2L1	B cells	5.604	9	691	21	9.26421
GO_Biological_Process	mitotic spindle checkpoint signaling (GO:0071174)	9/21	1.34897e-08	2.48885e-06	CDC20;CENPF;PLK1;BUB1B;TTK;KNTC1;BUB1;ZWINT;MAD2L1	B cells	5.604	9	691	21	9.26421
GO_Biological_Process	positive regulation of mitotic cell cycle spindle assembly checkpoint (GO:0090267)	3/7	0.00129505	0.0318581	GEN1;NDC80;MAD2L1	B cells	1.49678	3	691	7	9.26421
GO_Biological_Process	positive regulation of lipopolysaccharide-mediated signaling pathway (GO:0031666)	3/7	0.00129505	0.0318581	CD180;LY86;SCIMP	B cells	1.49678	3	691	7	9.26421
GO_Biological_Process	surfactant homeostasis (GO:0043129)	3/7	0.00129505	0.0318581	NAPSA;ABCA3;CTSH	B cells	1.49678	3	691	7	9.26421
GO_Biological_Process	positive regulation of spindle checkpoint (GO:0090232)	3/7	0.00129505	0.0318581	GEN1;NDC80;MAD2L1	B cells	1.49678	3	691	7	9.26421
GO_Biological_Process	chemical homeostasis within a tissue (GO:0048875)	3/7	0.00129505	0.0318581	NAPSA;ABCA3;CTSH	B cells	1.49678	3	691	7	9.26421
GO_Biological_Process	protein localization to condensed chromosome (GO:1903083)	5/12	3.13974e-05	0.00189153	MTBP;CDK1;TTK;SPDL1;AURKB	B cells	2.72319	5	691	12	9.00687
GO_Biological_Process	regulation of B cell apoptotic process (GO:0002902)	5/12	3.13974e-05	0.00189153	BLK;LYN;BCL6;BTK;AURKB	B cells	2.72319	5	691	12	9.00687
GO_Biological_Process	mitotic DNA replication checkpoint signaling (GO:0033314)	4/10	0.000251152	0.0100189	ORC1;RAD17;TOPBP1;TICRR	B cells	1.99918	4	691	10	8.6466
GO_Biological_Process	mitotic DNA integrity checkpoint signaling (GO:0044774)	5/13	4.95706e-05	0.00266059	ORC1;CHEK2;RAD17;TOPBP1;TICRR	B cells	2.57502	5	691	13	8.31404
GO_Biological_Process	regulation of lymphocyte apoptotic process (GO:0070228)	3/8	0.00201898	0.0438238	BLK;LYN;BTK	B cells	1.35829	3	691	8	8.10619
GO_Biological_Process	regulation of chemokine-mediated signaling pathway (GO:0070099)	3/8	0.00201898	0.0438238	PADI2;HIF1A;SH2B3	B cells	1.35829	3	691	8	8.10619
GO_Biological_Process	regulation of metaphase/anaphase transition of cell cycle (GO:1902099)	3/8	0.00201898	0.0438238	CENPE;UBE2C;PLK1	B cells	1.35829	3	691	8	8.10619
GO_Biological_Process	depyrimidination (GO:0045008)	3/8	0.00201898	0.0438238	MBD4;NEIL1;UNG	B cells	1.35829	3	691	8	8.10619
GO_Biological_Process	regulation of striated muscle tissue development (GO:0016202)	3/8	0.00201898	0.0438238	BMP4;MTPN;CENPF	B cells	1.35829	3	691	8	8.10619
GO_Biological_Process	single strand break repair (GO:0000012)	3/8	0.00201898	0.0438238	APLF;ERCC8;ERCC6	B cells	1.35829	3	691	8	8.10619
GO_Biological_Process	somatic hypermutation of immunoglobulin genes (GO:0016446)	3/8	0.00201898	0.0438238	POLQ;MLH1;AICDA	B cells	1.35829	3	691	8	8.10619
GO_Biological_Process	positive regulation of isomerase activity (GO:0010912)	3/8	0.00201898	0.0438238	ITGAM;UHRF1;ITGB2	B cells	1.35829	3	691	8	8.10619
GO_Biological_Process	regulation of myeloid leukocyte mediated immunity (GO:0002886)	4/11	0.000383896	0.0139909	BLK;LYN;SYK;FES	B cells	1.85415	4	691	11	7.86054
GO_Biological_Process	protein localization to kinetochore (GO:0034501)	5/14	7.49199e-05	0.00381316	MTBP;CDK1;TTK;SPDL1;AURKB	B cells	2.41871	5	691	14	7.72018
GO_Biological_Process	protein localization to chromosome, centromeric region (GO:0071459)	6/17	1.48648e-05	0.00109702	MTBP;CDK1;TTK;SPDL1;CENPA;AURKB	B cells	2.95979	6	691	17	7.62935
GO_Biological_Process	cell cycle checkpoint signaling (GO:0000075)	4/12	0.000560147	0.0183728	WEE1;BUB1B;BUB1;ZWINT	B cells	1.73582	4	691	12	7.2055
GO_Biological_Process	mitotic nuclear membrane disassembly (GO:0007077)	4/12	0.000560147	0.0183728	CCNB2;CCNB1;PLK1;CDK1	B cells	1.73582	4	691	12	7.2055
GO_Biological_Process	positive regulation of myeloid leukocyte mediated immunity (GO:0002888)	4/12	0.000560147	0.0183728	ITGAM;SPI1;ITGB2;STAP1	B cells	1.73582	4	691	12	7.2055
GO_Biological_Process	negative regulation of B cell proliferation (GO:0030889)	4/12	0.000560147	0.0183728	BLK;LYN;TNFRSF13B;MNDA	B cells	1.73582	4	691	12	7.2055
GO_Biological_Process	attachment of mitotic spindle microtubules to kinetochore (GO:0051315)	4/12	0.000560147	0.0183728	CENPE;NUF2;KIF2C;NDC80	B cells	1.73582	4	691	12	7.2055
GO_Biological_Process	regulation of actin filament depolymerization (GO:0030834)	4/12	0.000560147	0.0183728	MTPN;PIK3CA;CFL2;PLEK	B cells	1.73582	4	691	12	7.2055
GO_Biological_Process	DNA unwinding involved in DNA replication (GO:0006268)	5/16	0.00015432	0.00682592	RAD51;RECQL5;MCM7;MCM6;MCM2	B cells	2.16584	5	691	16	6.75516
GO_Biological_Process	regulation of mitotic cell cycle spindle assembly checkpoint (GO:0090266)	4/13	0.000787071	0.0227788	GEN1;CCNB1;NDC80;MAD2L1	B cells	1.64247	4	691	13	6.65123
GO_Biological_Process	regulation of antigen receptor-mediated signaling pathway (GO:0050854)	4/13	0.000787071	0.0227788	BLK;LYN;CD19;PAX5	B cells	1.64247	4	691	13	6.65123
GO_Biological_Process	pyrimidine deoxyribonucleotide catabolic process (GO:0009223)	4/13	0.000787071	0.0227788	MBD4;DUT;NEIL1;UNG	B cells	1.64247	4	691	13	6.65123
GO_Biological_Process	regulation of B cell receptor signaling pathway (GO:0050855)	7/23	8.61617e-06	0.000652177	BLK;LYN;FCRL3;CD19;STAP1;PAX5;CD22	B cells	3.18563	7	691	23	6.57893
GO_Biological_Process	sister chromatid segregation (GO:0000819)	10/34	1.40495e-07	1.72809e-05	TOP2A;SGO1;SGO2;KIF18B;KIFC1;NCAPG2;PLK1;CDCA8;NDC80;ZWINT	B cells	4.76243	10	691	34	6.35779
GO_Biological_Process	B cell receptor signaling pathway (GO:0050853)	10/34	1.40495e-07	1.72809e-05	BLK;CD79B;LAT2;CD79A;MEF2C;SYK;CD19;BLNK;BTK;MNDA	B cells	4.76243	10	691	34	6.35779
GO_Biological_Process	DNA replication checkpoint signaling (GO:0000076)	5/17	0.000212427	0.00883217	CDC45;ORC1;RAD17;TOPBP1;TICRR	B cells	2.05393	5	691	17	6.35779
GO_Biological_Process	base-excision repair, gap-filling (GO:0006287)	10/35	1.90637e-07	2.25104e-05	MBD4;RFC3;RFC4;LIG1;PARP1;POLD1;POLD2;RPA2;NEIL1;UNG	B cells	4.64762	10	691	35	6.17614
GO_Biological_Process	regulation of ubiquitin protein ligase activity (GO:1904666)	6/21	5.79051e-05	0.00305243	CDC20;BAG2;UBE2C;PLK1;FBXO5;MAD2L1	B cells	2.51535	6	691	21	6.17614
GO_Biological_Process	nuclear membrane disassembly (GO:0051081)	4/14	0.00107193	0.0287668	CCNB2;CCNB1;PLK1;CDK1	B cells	1.54111	4	691	14	6.17614
GO_Biological_Process	positive regulation of superoxide anion generation (GO:0032930)	4/14	0.00107193	0.0287668	ITGAM;SYK;ITGB2;PRKCD	B cells	1.54111	4	691	14	6.17614
GO_Biological_Process	carbohydrate derivative transport (GO:1901264)	5/18	0.000285804	0.0108166	SCARB1;SLC15A2;SLC25A19;SLC15A3;SLC15A4	B cells	1.96591	5	691	18	6.00458
GO_Biological_Process	regulation of chromosome segregation (GO:0051983)	5/18	0.000285804	0.0108166	RMI2;KIF2C;SMC6;BUB1;AURKB	B cells	1.96591	5	691	18	6.00458
GO_Biological_Process	regulation of platelet aggregation (GO:0090330)	5/18	0.000285804	0.0108166	BLK;LYN;SYK;PRKCD;SH2B3	B cells	1.96591	5	691	18	6.00458
GO_Biological_Process	microtubule depolymerization (GO:0007019)	5/18	0.000285804	0.0108166	KIF18B;STMN1;KIF14;KIF24;KIF2C	B cells	1.96591	5	691	18	6.00458
GO_Biological_Process	base-excision repair (GO:0006284)	13/48	5.65056e-09	1.28311e-06	MBD4;POLQ;RFC3;RFC4;LIG1;PARP1;RPA2;UNG;NEIL3;POLD1;POLD2;ERCC6;NEIL1	B cells	5.89174	13	691	48	5.85447
GO_Biological_Process	centromere complex assembly (GO:0034508)	10/37	3.39797e-07	3.71511e-05	HELLS;CENPE;CENPF;CENPW;CENPH;CENPL;CENPM;CENPN;CENPA;DLGAP5	B cells	4.43003	10	691	37	5.8423
GO_Biological_Process	regulation of superoxide anion generation (GO:0032928)	4/15	0.00142202	0.0344083	ITGAM;SYK;ITGB2;PRKCD	B cells	1.46334	4	691	15	5.7644
GO_Biological_Process	mitotic recombination (GO:0006312)	4/15	0.00142202	0.0344083	GEN1;RAD51;MSH3;SMC6	B cells	1.46334	4	691	15	5.7644
GO_Biological_Process	microtubule cytoskeleton organization involved in mitosis (GO:1902850)	34/128	5.15971e-21	7.61573e-18	BUB1B;CDCA8;TTK;KIF11;CENPA;SKA1;AURKB;CDC20;CCNB1;NUP85;STMN1;NUF2;KNTC1;SPDL1;BUB1;DLGAP5;PLK1;NDC80;ZWINT;SGO1;SGO2;CENPE;CENPF;CENPH;INCENP;KIF4A;CENPL;BIRC5;CENPM;KIF2C;CENPN;SPC24;MAD2L1;SPC25	B cells	17.1183	34	691	128	5.74188
GO_Biological_Process	DNA replication initiation (GO:0006270)	10/38	4.46964e-07	4.71228e-05	CDC45;MCM7;ORC1;MCM3;RPA2;MCM10;MCM5;TOPBP1;MCM6;MCM2	B cells	4.32677	10	691	38	5.68855
GO_Biological_Process	positive regulation of cell cycle G2/M phase transition (GO:1902751)	6/23	0.000101546	0.00483489	DYRK3;CCNB1;ATAD5;CDK1;DBF4B;FBXO5	B cells	2.31561	6	691	23	5.63909
GO_Biological_Process	mitotic chromosome condensation (GO:0007076)	7/27	2.76659e-05	0.00177543	CCNB1;NCAPG2;PLK1;CDK1;NCAPH;SMC2;MCPH1	B cells	2.7507	7	691	27	5.60428
GO_Biological_Process	regulation of B cell activation (GO:0050864)	7/28	3.57941e-05	0.00211328	IL4I1;THEMIS2;BANK1;CD19;FCRL3;MZB1;CD22	B cells	2.67504	7	691	28	5.40412
GO_Biological_Process	nucleotide-excision repair, DNA gap filling (GO:0006297)	6/24	0.00013146	0.0060636	RFC3;RFC4;LIG1;POLD1;POLD2;RPA2	B cells	2.21727	6	691	24	5.40412
GO_Biological_Process	regulation of mast cell degranulation (GO:0043304)	4/16	0.00184459	0.0425409	BLK;LYN;SYK;FES	B cells	1.37119	4	691	16	5.40412
GO_Biological_Process	filopodium assembly (GO:0046847)	4/16	0.00184459	0.0425409	FGD6;S1PR2;FGD2;PPP1R9B	B cells	1.37119	4	691	16	5.40412
GO_Biological_Process	mitotic spindle organization (GO:0007052)	39/157	9.29353e-23	2.74345e-19	BUB1B;CDCA8;TTK;KIF11;CENPA;SKA1;AURKB;CDC20;CCNB1;NUP85;CHEK2;STMN1;NUF2;KNTC1;SPDL1;BUB1;DLGAP5;PLK1;KIF23;NDC80;ZWINT;SGO1;SGO2;TPX2;CENPE;CENPF;CENPH;INCENP;KIFC1;PRC1;KIF4A;CENPL;BIRC5;CENPM;KIF2C;CENPN;SPC24;MAD2L1;SPC25	B cells	18.5617	39	691	157	5.3697
GO_Biological_Process	mitotic cytokinesis (GO:0000281)	12/49	7.50907e-08	1.10834e-05	ANLN;SNX18;RACGAP1;INCENP;KIF4A;STMN1;PLK1;CKAP2;KIF23;CENPA;CEP55;CIT	B cells	4.95533	12	691	49	5.29384
GO_Biological_Process	mismatch repair (GO:0006298)	7/29	4.57848e-05	0.00253755	LIG1;EXO1;MSH3;POLD1;POLD2;RPA2;MLH1	B cells	2.59559	7	691	29	5.21778
GO_Biological_Process	DNA biosynthetic process (GO:0071897)	4/17	0.0023468	0.048787	RFC3;POLD1;POLD2;TYMS	B cells	1.3117	4	691	17	5.08623
GO_Biological_Process	regulation of mitotic metaphase/anaphase transition (GO:0030071)	6/26	0.000212001	0.00883217	CENPE;CCNB1;UBE2C;PLK1;FBXO5;DLGAP5	B cells	2.05393	6	691	26	4.98842
GO_Biological_Process	negative regulation of B cell activation (GO:0050869)	5/22	0.000783315	0.0227788	BLK;LYN;TNFRSF13B;BANK1;MNDA	B cells	1.64247	5	691	22	4.91284
GO_Biological_Process	mitotic sister chromatid segregation (GO:0000070)	23/102	5.38047e-13	3.97079e-10	PLK1;NCAPG2;KIF14;CDCA8;KIF23;KIF22;NCAPH;NDC80;ZWINT;SMC2;SGO1;SGO2;CENPE;CCNB1;KIF18B;KIFC1;PRC1;CDK1;KIF2C;SPDL1;CEP55;DLGAP5;MCPH1	B cells	9.40112	23	691	102	4.87431
GO_Biological_Process	chromosome condensation (GO:0030261)	10/45	2.42419e-06	0.000216365	TOP2A;DFFB;CCNB1;INCENP;NCAPG2;PLK1;CDK1;NCAPH;SMC2;MCPH1	B cells	3.66481	10	691	45	4.80367
GO_Biological_Process	chromatin remodeling at centromere (GO:0031055)	7/32	9.02237e-05	0.00443901	HELLS;CENPW;CENPH;CENPL;CENPM;CENPN;CENPA	B cells	2.35271	7	691	32	4.72861
GO_Biological_Process	regulation of B cell proliferation (GO:0030888)	10/46	3.00246e-06	0.000253236	BLK;LYN;CD40;MEF2C;TNFRSF13B;FCRL3;MZB1;MNDA;TNFRSF13C;CD22	B cells	3.59647	10	691	46	4.69924
GO_Biological_Process	mitotic cell cycle checkpoint signaling (GO:0007093)	5/23	0.000972696	0.0270887	WEE1;BUB1B;BUB1;AURKB;ZWINT	B cells	1.56721	5	691	23	4.69924
GO_Biological_Process	mitotic metaphase plate congression (GO:0007080)	11/51	1.04456e-06	0.000106329	CENPE;CCNB1;KIFC1;NUF2;KIF14;CDCA8;KIF2C;SPDL1;KIF22;CEP55;NDC80	B cells	3.97335	11	691	51	4.66238
GO_Biological_Process	protein depolymerization (GO:0051261)	6/28	0.000327089	0.0122224	KIF18B;CFL2;STMN1;KIF14;KIF24;KIF2C	B cells	1.91284	6	691	28	4.63211
GO_Biological_Process	B cell activation (GO:0042113)	18/85	5.46832e-10	2.01781e-07	CD86;FCRL1;TPD52;CD40;MEF2C;HDAC9;AICDA;LAT2;CD79B;LYL1;CD79A;HHEX;ADAM17;BANK1;BLNK;BTK;TCF3;CD22	B cells	6.69512	18	691	85	4.57761
GO_Biological_Process	cytoskeleton-dependent cytokinesis (GO:0061640)	15/72	1.90353e-08	3.30542e-06	PLK1;CKAP2;KIF23;SEPTIN3;CENPA;AURKB;CIT;CECR2;ANLN;SNX18;RACGAP1;INCENP;KIF4A;STMN1;CEP55	B cells	5.48077	15	691	72	4.50344
GO_Biological_Process	establishment of mitotic spindle orientation (GO:0000132)	5/24	0.00119408	0.0311939	PLK1;SPDL1;CENPA;NDC80;MAD2L1	B cells	1.50593	5	691	24	4.50344
GO_Biological_Process	DNA replication-independent nucleosome assembly (GO:0006336)	8/39	4.64186e-05	0.00253755	CENPW;CENPH;CENPL;CENPM;CENPN;CENPA;ASF1A;ASF1B	B cells	2.59559	8	691	39	4.43415
GO_Biological_Process	regulation of exit from mitosis (GO:0007096)	8/39	4.64186e-05	0.00253755	CDC20;ANLN;UBE2C;BUB1B;KNTC1;NEK2;PPP1R9B;MAD2L1	B cells	2.59559	8	691	39	4.43415
GO_Biological_Process	mitotic spindle assembly (GO:0090307)	9/44	1.59604e-05	0.00114407	TPX2;RACGAP1;KIFC1;PRC1;CHEK2;KIF4A;KIF23;KIF11;AURKB	B cells	2.94155	9	691	44	4.42156
GO_Biological_Process	DNA replication (GO:0006260)	22/108	1.50036e-11	8.85814e-09	RFC3;RMI2;DUT;RFC4;MCM7;RPA2;MCM10;TICRR;CDC45;RECQL5;ORC1;EXO1;POLD1;POLD2;PCLAF;CDK1;MCM3;RAD17;MCM5;TOPBP1;MCM6;MCM2	B cells	8.05266	22	691	108	4.40336
GO_Biological_Process	CENP-A containing chromatin organization (GO:0061641)	6/30	0.000486105	0.0170831	CENPW;CENPH;CENPL;CENPM;CENPN;CENPA	B cells	1.76743	6	691	30	4.3233
GO_Biological_Process	CENP-A containing nucleosome assembly (GO:0034080)	6/30	0.000486105	0.0170831	CENPW;CENPH;CENPL;CENPM;CENPN;CENPA	B cells	1.76743	6	691	30	4.3233
GO_Biological_Process	negative regulation of macroautophagy (GO:0016242)	5/26	0.00174551	0.0412221	PIK3CA;LRRK2;TSC1;NUPR1;MTM1	B cells	1.38487	5	691	26	4.15702
GO_Biological_Process	DNA modification (GO:0006304)	5/26	0.00174551	0.0412221	MBD4;NEIL3;PARP1;NEIL1;UNG	B cells	1.38487	5	691	26	4.15702
GO_Biological_Process	positive regulation of cytokinesis (GO:0032467)	7/37	0.000237548	0.00960603	RACGAP1;CXCR5;KIF14;KIF23;KIF20B;AURKB;CIT	B cells	2.01746	7	691	37	4.08961
GO_Biological_Process	microtubule polymerization or depolymerization (GO:0031109)	5/27	0.00208207	0.0442178	KIF18B;STMN1;KIF14;KIF24;KIF2C	B cells	1.3544	5	691	27	4.00306
GO_Biological_Process	interstrand cross-link repair (GO:0036297)	10/55	1.62775e-05	0.00114407	FANCI;NEIL3;SLX4;RAD51;FANCD2;UBE2T;USP1;FANCA;RPA2;FANCB	B cells	2.94155	10	691	55	3.93027
GO_Biological_Process	B cell differentiation (GO:0030183)	11/61	6.69955e-06	0.000533721	TPD52;CD79B;LYL1;CD79A;HHEX;ADAM17;BLNK;SYVN1;TCF3;HDAC9;AICDA	B cells	3.27269	11	691	61	3.89806
GO_Biological_Process	negative regulation of lymphocyte proliferation (GO:0050672)	7/39	0.000334263	0.0123343	BLK;CD86;LYN;IL4I1;TNFRSF13B;MNDA;PDCD1LG2	B cells	1.90889	7	691	39	3.87988
GO_Biological_Process	peptidyl-tyrosine modification (GO:0018212)	10/56	1.92093e-05	0.00128877	BLK;LYN;HCK;TPST1;SYK;ERBB4;FES;ABI1;BTK;PTPN6	B cells	2.88982	10	691	56	3.86009
GO_Biological_Process	mitotic nuclear division (GO:0140014)	13/74	1.34121e-06	0.000131975	UBE2C;NCAPG2;PLK1;CDCA8;KIF11;NDC80;ZWINT;SGO1;SGO2;TPX2;KIF18B;KIFC1;CHEK2	B cells	3.87951	13	691	74	3.79749
GO_Biological_Process	double-strand break repair via homologous recombination (GO:0000724)	17/97	3.35599e-08	5.50383e-06	GEN1;GINS2;POLQ;MCM7;PARP1;GINS4;RPA2;SMC6;FANCB;CDC45;RECQL5;SLX4;RAD51;MCM3;MCM5;MCM6;MCM2	B cells	5.25934	17	691	97	3.78846
GO_Biological_Process	regulation of double-strand break repair via homologous recombination (GO:0010569)	8/46	0.0001591	0.0069068	POLQ;RMI2;PARPBP;RAD51;PARP1;RPA2;FANCB;ERCC6	B cells	2.16072	8	691	46	3.75939
GO_Biological_Process	nucleotide-excision repair, DNA incision, 5'-to lesion (GO:0006296)	6/37	0.00155047	0.0372113	RFC3;RFC4;PARP1;POLD1;POLD2;RPA2	B cells	1.42933	6	691	37	3.50538
GO_Biological_Process	interferon-gamma-mediated signaling pathway (GO:0060333)	11/68	1.97288e-05	0.00129421	HCK;CIITA;IRF4;IFNGR2;PRKCD;IRF8;HLA-DRA;IRF5;TRIM38;IFI30;ICAM1	B cells	2.888	11	691	68	3.49679
GO_Biological_Process	regulation of cell cycle process (GO:0010564)	17/106	1.29789e-07	1.72809e-05	RMI2;BORA;PLK1;KLHL13;KIF11;DBF4B;NUGGC;AICDA;AURKB;RACGAP1;PRC1;NEK2;RPRD1B;FBXO5;ATF5;KIF20B;BUB1	B cells	4.76243	17	691	106	3.4668
GO_Biological_Process	positive regulation of cell division (GO:0051781)	7/44	0.000717241	0.0220552	RACGAP1;CXCR5;KIF14;KIF23;KIF20B;AURKB;CIT	B cells	1.65649	7	691	44	3.43899
GO_Biological_Process	histone exchange (GO:0043486)	6/38	0.0017882	0.0418949	CENPW;CENPH;CENPL;CENPM;CENPN;CENPA	B cells	1.37784	6	691	38	3.41313
GO_Biological_Process	nucleotide-excision repair, DNA incision (GO:0033683)	6/39	0.00205255	0.044056	RFC3;RFC4;PARP1;POLD1;POLD2;RPA2	B cells	1.356	6	691	39	3.32562
GO_Biological_Process	DNA metabolic process (GO:0006259)	41/277	3.23469e-15	3.18293e-12	TOP2A;DNMT1;MCM7;UHRF1;MCM10;TYMS;UNG;RECQL5;SLX4;CDC45;ORC1;EXO1;POLD1;POLD2;SMARCAD1;TOPBP1;GEN1;DFFB;HELLS;MBD4;POLQ;RMI2;RFC3;RFC4;PARP1;LIG1;FANCA;RPA2;TICRR;NEIL3;RAD51;MSH3;UBE2T;CDK1;MCM3;RAD17;MCM5;MCM6;NEIL1;ASF1A;MCM2	B cells	11.4972	41	691	277	3.19955
GO_Biological_Process	DNA-dependent DNA replication (GO:0006261)	19/129	9.75206e-08	1.37086e-05	GINS1;GINS2;RFC3;RFC4;MCM7;GINS4;RPA2;MCM10;CDC45;RECQL5;RAD51;ORC1;POLD1;POLD2;MCM3;MCM5;TOPBP1;MCM6;MCM2	B cells	4.86301	19	691	129	3.18383
GO_Biological_Process	negative regulation of mitotic cell cycle (GO:0045930)	7/48	0.00122326	0.0314005	BMP4;WEE1;BCL6;BUB1B;BUB1;ZWINT;MAD2L1	B cells	1.50306	7	691	48	3.15241
GO_Biological_Process	positive regulation of mitotic cell cycle phase transition (GO:1901992)	8/58	0.000812461	0.0232853	ADAM17;CCNB1;UBE2C;CDK1;UBE2E2;FBXO5;DBF4B;DLGAP5	B cells	1.63292	8	691	58	2.98159
GO_Biological_Process	mitotic DNA damage checkpoint signaling (GO:0044773)	8/59	0.000911937	0.0256385	FANCD2;CHEK2;PLK1;CDK1;RPA2;RAD17;TOPBP1;TICRR	B cells	1.59111	8	691	59	2.93105
GO_Biological_Process	peptidyl-tyrosine phosphorylation (GO:0018108)	9/69	0.000592011	0.0192046	BLK;LYN;HCK;SYK;ERBB4;FES;ABI1;BTK;PTPN6	B cells	1.7166	9	691	69	2.81954
GO_Biological_Process	antigen processing and presentation of peptide antigen via MHC class II (GO:0002495)	13/100	4.00165e-05	0.00231625	MARCHF1;KIF23;KIF11;KIF22;IFI30;KIF15;CENPE;RACGAP1;KIF4A;AP1S2;HLA-DRA;KIF2C;HLA-DOB	B cells	2.63521	13	691	100	2.81014
GO_Biological_Process	transcription-coupled nucleotide-excision repair (GO:0006283)	9/73	0.000897503	0.0254753	RFC3;RFC4;LIG1;POLD1;POLD2;RPA2;ERCC8;TCEA1;ERCC6	B cells	1.59388	9	691	73	2.66505
GO_Biological_Process	chromosome organization (GO:0051276)	13/106	7.41093e-05	0.00381316	TOP2A;CENPW;PARP1;SUV39H1;CDCA8;NDC80;HHEX;CENPH;MSH3;NUF2;PADI2;HMGN2;PHF19	B cells	2.41871	13	691	106	2.65108
GO_Biological_Process	antigen processing and presentation of exogenous peptide antigen via MHC class II (GO:0019886)	12/98	0.000141154	0.00641058	CENPE;RACGAP1;KIF4A;AP1S2;HLA-DRA;KIF23;KIF2C;KIF11;KIF22;IFI30;HLA-DOB;KIF15	B cells	2.1931	12	691	98	2.64692
GO_Biological_Process	lymphocyte differentiation (GO:0030098)	10/84	0.000625972	0.0198696	TPD52;CD79B;LYL1;CD79A;HHEX;ADAM17;BLNK;TCF3;HDAC9;AICDA	B cells	1.70181	10	691	84	2.57339
GO_Biological_Process	regulation of cytokinesis (GO:0032465)	10/84	0.000625972	0.0198696	RACGAP1;PRC1;PLK1;KIF14;CXCR5;KIF23;KLHL13;KIF20B;AURKB;CIT	B cells	1.70181	10	691	84	2.57339
GO_Biological_Process	positive regulation of cell cycle process (GO:0090068)	12/101	0.000188554	0.00806684	GEN1;CCNB1;RACGAP1;KIF14;CXCR5;KIF23;DBF4B;KIF20B;NDC80;AURKB;CIT;MAD2L1	B cells	2.0933	12	691	101	2.5683
GO_Biological_Process	regulation of cell cycle G2/M phase transition (GO:1902749)	10/85	0.000687907	0.0213758	TPX2;DYRK3;CENPF;ATAD5;PLK1;KIF14;CDK1;NEK2;HMMR;ATF5	B cells	1.67008	10	691	85	2.54312
GO_Biological_Process	DNA repair (GO:0006281)	35/298	2.76364e-10	1.16547e-07	UNG;RECQL5;SLX4;EXO1;CHEK2;POLD1;POLD2;USP1;TOPBP1;FANCI;MBD4;POLQ;RMI2;RFC3;RFC4;PARP1;LIG1;FANCA;RPA2;FANCB;MLH1;TRAIP;TICRR;NEIL3;RAD51;FANCD2;MSH3;UBE2T;APLF;CDK1;RAD17;ERCC8;ERCC6;NEIL1;ASF1A	B cells	6.9335	35	691	298	2.53885
GO_Biological_Process	antigen processing and presentation of exogenous peptide antigen (GO:0002478)	12/103	0.000227191	0.00931482	CENPE;RACGAP1;KIF4A;AP1S2;HLA-DRA;KIF23;KIF2C;KIF11;KIF22;IFI30;HLA-DOB;KIF15	B cells	2.03083	12	691	103	2.51843
GO_Biological_Process	cellular response to DNA damage stimulus (GO:0006974)	39/350	1.27863e-10	6.29085e-08	TOP2A;BLK;MCM7;SUV39H1;TAF9;MCM10;SMC6;UNG;RECQL5;SLX4;EXO1;CHEK2;POLD1;PCLAF;E2F1;TOPBP1;LYN;MBD4;POLQ;RMI2;RFC3;RFC4;PARP1;LIG1;FANCA;UBE2E2;WDR76;TRAIP;TICRR;RAD51;BCL6;MSH3;UBE2T;APLF;CDK1;RAD17;ERCC8;MNDA;ASF1A	B cells	7.20129	39	691	350	2.4087
GO_Biological_Process	regulation of cyclin-dependent protein serine/threonine kinase activity (GO:0000079)	9/82	0.00205953	0.044056	CCNB3;CCNB2;HHEX;ADAM17;CCNB1;CCNF;PLK1;PROX1;CDKN3	B cells	1.356	9	691	82	2.37254
GO_Biological_Process	nucleotide-excision repair (GO:0006289)	11/105	0.00101287	0.0279439	RFC3;RFC4;SLX4;LIG1;PARP1;POLD1;POLD2;RPA2;ERCC8;TCEA1;ERCC6	B cells	1.55371	11	691	105	2.26459
GO_Biological_Process	regulation of mitotic cell cycle phase transition (GO:1901990)	19/188	2.93958e-05	0.00184631	UBE2C;PLK1;KIF14;BUB1B;HMMR;PPP1R9B;CDC20;ANLN;TPX2;CENPE;CCNB1;CENPF;CDK1;E2F1;KNTC1;NEK2;PTPN6;FBXO5;MAD2L1	B cells	2.7337	19	691	188	2.18465
GO_Biological_Process	response to UV (GO:0009411)	10/99	0.00222733	0.0469649	GPX1;PARP1;POLD1;PRKCD;PCLAF;USP1;ERCC8;ERCC6;AURKB;USF1	B cells	1.32823	10	691	99	2.18348
GO_Biological_Process	regulation of signal transduction by p53 class mediator (GO:1901796)	14/156	0.00105252	0.0287668	RFC3;RMI2;RFC4;TAF9;RPA2;AURKB;TPX2;NUAK1;EXO1;CHEK2;CDK1;RAD17;TOPBP1;MTA2	B cells	1.54111	14	691	156	1.93994
GO_Biological_Process	regulation of cell cycle (GO:0051726)	24/296	0.000104213	0.00488315	NOTCH2;PLK1;TSC1;PROX1;RRP8;TGFBR1;PPP1R9B;TTC28;BMP4;CCNB2;MED25;CENPF;CCNB1;PCLAF;BIRC5;FBXL3;RPRD1B;MYBL2;FBXO5;NUPR1;KIF20B;PRR11;DLGAP5;CDKN3	B cells	2.3113	24	691	296	1.75269
GO_Biological_Process	cellular macromolecule biosynthetic process (GO:0034645)	25/314	0.000100748	0.00483489	MCM7;MCM10;TYMS;RECQL5;CDC45;ORC1;EXO1;POLD1;POLD2;PCLAF;E2F1;IGF2BP3;TOPBP1;RMI2;RFC3;DUT;RFC4;RPA2;TICRR;CDK1;MCM3;RAD17;MCM5;MCM6;MCM2	B cells	2.31561	25	691	314	1.72106
GO_Biological_Process	regulation of intracellular signal transduction (GO:1902531)	29/437	0.00065143	0.0204577	LRRK2;TAF9;TNF;AURKB;FGD2;PYCARD;NUAK1;RASSF2;RACGAP1;EXO1;CHEK2;TOPBP1;MTA2;SLC15A4;MAP4K4;LYN;RMI2;RFC3;SLC15A2;RFC4;RPA2;ARHGAP24;VAV2;NFKBIA;TIAM1;TPX2;RRAGB;CDK1;RAD17	B cells	1.68914	29	691	437	1.4345
GO_Biological_Process	positive regulation of cell population proliferation (GO:0008284)	30/474	0.00112961	0.0300414	CD86;KIF14;TTK;DBF4B;TNF;ERBB4;PDGFD;E2F1;CTSH;RPRD1B;FBXO5;S1PR2;SLAMF1;LYN;MEF2C;BAD;SAAL1;PROX1;TGFBR1;WDR77;BMP4;TIAM1;HCK;ADAM17;GAREM1;PRC1;BIRC5;PTPN6;KIF20B;FXN	B cells	1.52228	30	691	474	1.36813
GO_Biological_Process	regulation of cell population proliferation (GO:0042127)	43/764	0.00121219	0.0313892	CD86;UHRF1;CDCA7;KIF14;TTK;DBF4B;PPP1R9B;HHEX;NUAK1;ERBB4;PDGFD;CTSH;RPRD1B;FBXO5;S1PR2;TP53I11;SH2B3;SLAMF1;LYN;TSC1;PROX1;CBFA2T3;SHCBP1;TGFBR1;WDR77;BMP4;HCK;TIAM1;FABP3;ADAM17;GAREM1;BCL6;PRC1;FES;ABI1;MZB1;BIRC5;PTPN6;NUPR1;ATF5;KIF20B;FXN;CDKN3	B cells	1.50322	43	691	764	1.21664
GO_Biological_Process	positive regulation of transcription by RNA polymerase II (GO:0045944)	48/908	0.00234138	0.048787	ZNF451;CIITA;CD40;SPI1;UHRF1;TAF9;HIF1A;TNF;ELK4;IL4I1;HHEX;E2F1;E2F2;MYBL2;RPRD1B;MYBL1;MEF2D;DLGAP5;ZBTB18;MEF2C;MEF2B;PARP1;LMO2;EAF2;TFEB;CKAP2;PROX1;POU2F2;POU2F3;ELL3;KLF2;ETV5;USF1;NFKBIA;BMP4;TAF6L;MED25;IRF4;POU2AF1;RFX5;TCEA1;IRF8;TCF4;IRF5;TCF3;ATF5;SSBP2;CCDC62	B cells	1.3117	48	691	908	1.14272
GO_Biological_Process	positive regulation of transcription, DNA-templated (GO:0045893)	61/1183	0.00115583	0.0304644	CD86;ZNF451;CIITA;CD40;SPI1;NCF1;TNF;ELK4;IL4I1;LYL1;HHEX;CHEK2;MYBL2;MYBL1;MEF2C;MEF2B;PARP1;LMO2;TFEB;CKAP2;PROX1;TGFBR1;ETV5;TAF6L;MED25;IRF4;RFX5;ZNF318;PADI2;IRF8;IRF5;ATF5;ZP3;ASF1A;CDCA4;UHRF1;TAF9;HIF1A;NUP85;ERBB4;E2F1;E2F2;RPRD1B;MEF2D;LYAR;ZBTB18;EAF2;POU2F2;POU2F3;ELL3;KLF2;USF1;NFKBIA;BMP4;POU2AF1;TCEA1;TCF4;TCF3;ERCC6;SSBP2;CCDC62	B cells	1.51621	61	691	1183	1.11463
KEGG	Mismatch repair	9/23	3.52451e-08	2.06604e-06	RFC3;RFC4;LIG1;EXO1;MSH3;POLD1;POLD2;RPA2;MLH1	B cells	5.68486	9	691	23	8.45863
KEGG	DNA replication	11/36	2.11283e-08	1.83112e-06	RFC3;RFC4;MCM7;LIG1;POLD1;POLD2;MCM3;RPA2;MCM5;MCM6;MCM2	B cells	5.73728	11	691	36	6.60504
KEGG	Primary immunodeficiency	11/38	3.97316e-08	2.06604e-06	CD79A;CD40;CIITA;TNFRSF13B;CD19;RFX5;BLNK;BTK;TNFRSF13C;AICDA;UNG	B cells	5.68486	11	691	38	6.25741
KEGG	Base excision repair	8/33	1.25799e-05	0.000467255	MBD4;NEIL3;LIG1;PARP1;POLD1;POLD2;NEIL1;UNG	B cells	3.33045	8	691	33	5.24036
KEGG	Fanconi anemia pathway	11/54	1.91063e-06	8.27939e-05	FANCI;RMI2;SLX4;RAD51;FANCD2;UBE2T;USP1;FANCA;RPA2;FANCB;MLH1	B cells	4.082	11	691	54	4.40336
KEGG	B cell receptor signaling pathway	16/81	1.4396e-08	1.83112e-06	LYN;SYK;DAPP1;VAV2;RASGRP3;CD79B;NFKBIA;CD79A;PIK3CA;CD19;BLNK;BTK;PTPN6;NFKBIE;PIK3AP1;CD22	B cells	5.73728	16	691	81	4.26993
KEGG	Nucleotide excision repair	8/47	0.000185999	0.0053733	RFC3;RFC4;LIG1;POLD1;POLD2;RPA2;ERCC8;ERCC6	B cells	2.26976	8	691	47	3.6794
KEGG	Cell cycle	21/124	1.58158e-09	4.11212e-07	MCM7;PLK1;BUB1B;TTK;CDC20;CCNB3;CCNB2;CCNB1;WEE1;CDC45;ORC1;CHEK2;CDK1;MCM3;E2F1;E2F2;MCM5;MCM6;BUB1;MCM2;MAD2L1	B cells	6.38593	21	691	124	3.66086
KEGG	Glycine, serine and threonine metabolism	6/40	0.00234537	0.0435569	GRHPR;GLDC;PSAT1;PGAM2;PHGDH;BPGM	B cells	1.36094	6	691	40	3.24247
KEGG	Intestinal immune network for IgA production	7/48	0.00122326	0.0283368	CD86;CD40;TNFRSF13B;HLA-DRA;TNFRSF13C;HLA-DOB;AICDA	B cells	1.54765	7	691	48	3.15241
KEGG	Cysteine and methionine metabolism	7/50	0.00156361	0.0312722	IL4I1;AHCYL2;DNMT1;PSAT1;APIP;PHGDH;BCAT1	B cells	1.50484	7	691	50	3.02631
KEGG	Leishmaniasis	10/77	0.000308671	0.00802544	NFKBIA;ITGAM;NCF1;IFNGR2;ITGB2;NCF4;HLA-DRA;PTPN6;TNF;HLA-DOB	B cells	2.09553	10	691	77	2.80734
KEGG	Human T-cell leukemia virus 1 infection	21/219	2.52358e-05	0.000820163	VAC14;CD40;SPI1;ITGB2;BUB1B;TNFRSF13C;TNF;TGFBR1;ICAM1;CDC20;ELK4;NFKBIA;CCNB2;PIK3CA;CHEK2;E2F1;HLA-DRA;E2F2;TCF3;HLA-DOB;MAD2L1	B cells	3.0861	21	691	219	2.07281
KEGG	Apoptosis	13/142	0.00130785	0.0283368	DFFB;PARP1;BAD;CTSZ;ITPR1;CSF2RB;TNF;LMNB1;NFKBIA;CTSO;PIK3CA;CTSH;BIRC5	B cells	1.54765	13	691	142	1.97898
KEGG	Transcriptional misregulation in cancer	15/192	0.0028197	0.0488747	CD86;MEF2C;CD40;SPI1;ITGAM;LMO2;PAX5;ETV5;ELK4;LYL1;HHEX;BCL6;NUPR1;TCF3;RUNX1T1	B cells	1.31092	15	691	192	1.68879
GO_Biological_Process	fructose catabolic process (GO:0006001)	5/5	3.6578e-05	0.0053884	TKFC;GLYCTK;ALDH1A1;ALDOB;KHK	Epithelial	2.26854	5	2594	5	5.75829
GO_Biological_Process	fructose catabolic process to hydroxyacetone phosphate and glyceraldehyde-3-phosphate (GO:0061624)	5/5	3.6578e-05	0.0053884	TKFC;GLYCTK;ALDH1A1;ALDOB;KHK	Epithelial	2.26854	5	2594	5	5.75829
GO_Biological_Process	citrulline metabolic process (GO:0000052)	6/7	2.94751e-05	0.0050042	CPS1;DDAH1;DDAH2;ALDH18A1;ASS1;OTC	Epithelial	2.30067	6	2594	7	4.93568
GO_Biological_Process	adherens junction maintenance (GO:0034334)	5/6	0.00019579	0.016126	CAMSAP3;TJP1;KIFC3;INAVA;PLEKHA7	Epithelial	1.79247	5	2594	6	4.79857
GO_Biological_Process	cobalamin transport (GO:0015889)	5/6	0.00019579	0.016126	CUBN;AMN;TCN2;CBLIF;TCN1	Epithelial	1.79247	5	2594	6	4.79857
GO_Biological_Process	drug transport (GO:0015893)	4/5	0.00126572	0.0489066	SLC46A1;ABCC2;ABCA3;SLC19A1	Epithelial	1.31063	4	2594	5	4.60663
GO_Biological_Process	hemidesmosome assembly (GO:0031581)	9/12	1.55817e-06	0.000816135	COL17A1;DST;LAMB3;ITGB4;KRT14;LAMA3;ITGA6;LAMC2;LAMC1	Epithelial	3.08824	9	2594	12	4.31872
GO_Biological_Process	glyceraldehyde-3-phosphate metabolic process (GO:0019682)	5/7	0.00061158	0.0313368	TKFC;GLYCTK;ALDH1A1;ALDOB;KHK	Epithelial	1.50394	5	2594	7	4.11306
GO_Biological_Process	mitral valve development (GO:0003174)	5/7	0.00061158	0.0313368	ACVR1;EFNA1;BMPR2;SMAD6;BMPR1A	Epithelial	1.50394	5	2594	7	4.11306
GO_Biological_Process	regulation of blood-brain barrier permeability (GO:1905603)	5/7	0.00061158	0.0313368	TJP1;OCLN;SH3GL2;TJP3;VEGFA	Epithelial	1.50394	5	2594	7	4.11306
GO_Biological_Process	arginine metabolic process (GO:0006525)	7/10	5.134e-05	0.00685501	DDAH1;NOS2;ARG1;DDAH2;SLC39A8;NAGS;ASS1	Epithelial	2.16399	7	2594	10	4.0308
GO_Biological_Process	epithelial cell-cell adhesion (GO:0090136)	8/12	2.41197e-05	0.00454801	CAMSAP3;DSP;ITGB5;JUP;KIFC3;BVES;PLEKHA7;VCL	Epithelial	2.34218	8	2594	12	3.83886
GO_Biological_Process	mitral valve morphogenesis (GO:0003183)	6/9	0.000279845	0.0196894	ACVR1;EFNA1;BMPR2;SMAD6;ZFPM1;BMPR1A	Epithelial	1.70577	6	2594	9	3.83886
GO_Biological_Process	intestinal epithelial cell differentiation (GO:0060575)	6/9	0.000279845	0.0196894	YAP1;CDX2;SRC;GATA6;GATA5;GATA4	Epithelial	1.70577	6	2594	9	3.83886
GO_Biological_Process	nucleoside diphosphate catabolic process (GO:0009134)	6/9	0.000279845	0.0196894	ENTPD2;ENTPD3;ENTPD5;ENTPD6;ENTPD7;ENTPD8	Epithelial	1.70577	6	2594	9	3.83886
GO_Biological_Process	urea cycle (GO:0000050)	6/10	0.000622606	0.031394	SLC25A15;CPS1;ARG1;NAGS;ASS1;OTC	Epithelial	1.50315	6	2594	10	3.45497
GO_Biological_Process	actin crosslink formation (GO:0051764)	7/12	0.000266949	0.0196894	EPS8;BAIAP2L2;GAS2L3;BAIAP2L1;DPYSL3;BAIAP2;GAS2L1	Epithelial	1.70577	7	2594	12	3.359
GO_Biological_Process	positive regulation of vascular permeability (GO:0043117)	7/12	0.000266949	0.0196894	TJP1;OCLN;TRPV4;PDE2A;PDE3A;TJP3;VEGFA	Epithelial	1.70577	7	2594	12	3.359
GO_Biological_Process	nucleoside phosphate catabolic process (GO:1901292)	8/14	0.000114833	0.0110474	ENTPD2;ENTPD3;ENTPD5;ENTPD6;ENTPD7;ENTPD8;ENPP1;ENPP3	Epithelial	1.95674	8	2594	14	3.29045
GO_Biological_Process	intestinal absorption (GO:0050892)	8/14	0.000114833	0.0110474	FABP2;SLC46A1;NPC1L1;KCNQ1;SLC2A2;SLC5A1;F11R;SLC2A5	Epithelial	1.95674	8	2594	14	3.29045
GO_Biological_Process	negative regulation of sprouting angiogenesis (GO:1903671)	6/11	0.00121938	0.0475053	SEMA6A;ALOX5;CREB3L1;E2F2;PIK3CB;EPN2	Epithelial	1.32326	6	2594	11	3.14088
GO_Biological_Process	intestinal lipid absorption (GO:0098856)	6/11	0.00121938	0.0475053	ABCG8;FABP2;LIMA1;ABCG5;NPC1L1;SOAT2	Epithelial	1.32326	6	2594	11	3.14088
GO_Biological_Process	actin filament bundle organization (GO:0061572)	17/33	1.1683e-07	0.000110148	DMTN;USH1C;RFLNB;PAWR;ESPN;BAIAP2;CORO1B;RFLNA;EPS8;LIMA1;BAIAP2L2;MYO1B;BAIAP2L1;ESPNL;MICAL1;DPYSL3;PLS1	Epithelial	3.95802	17	2594	33	2.96639
GO_Biological_Process	regulation of cartilage development (GO:0061035)	9/18	0.000164885	0.0146654	BMP2;BMPR2;BMP1;SCIN;MDK;MBOAT2;SOX9;SOX6;SOX5	Epithelial	1.83371	9	2594	18	2.87914
GO_Biological_Process	nucleoside diphosphate metabolic process (GO:0009132)	8/16	0.000386571	0.0239776	ENTPD2;ENTPD3;ENTPD5;AK1;ENTPD6;ENTPD7;ENTPD8;AK8	Epithelial	1.62019	8	2594	16	2.87914
GO_Biological_Process	bone morphogenesis (GO:0060349)	7/14	0.000912338	0.0390978	SKI;OSR2;BMPR2;LRP5;FGFR3;FGFR2;LRP6	Epithelial	1.40785	7	2594	14	2.87914
GO_Biological_Process	actin filament-based transport (GO:0099515)	10/21	0.000119294	0.011247	MYO1D;MYO1E;MYO1B;MYO1A;MYO5C;MYO6;MYO7B;MYO7A;FNBP1L;SYNE2	Epithelial	1.94896	10	2594	21	2.74204
GO_Biological_Process	vesicle transport along actin filament (GO:0030050)	9/19	0.000277281	0.0196894	MYO1D;MYO1E;MYO1B;MYO1A;MYO5C;MYO6;MYO7B;MYO7A;FNBP1L	Epithelial	1.70577	9	2594	19	2.72761
GO_Biological_Process	atrioventricular valve morphogenesis (GO:0003181)	9/19	0.000277281	0.0196894	ACVR1;EFNA1;BMP2;BMPR2;HEY1;GATA4;SMAD6;ZFPM1;BMPR1A	Epithelial	1.70577	9	2594	19	2.72761
GO_Biological_Process	monosaccharide transmembrane transport (GO:0015749)	8/17	0.000647378	0.0315504	SLC45A3;SLC5A9;SLC2A10;SLC23A1;SLC2A2;SLC50A1;SLC5A1;SLC2A7	Epithelial	1.50099	8	2594	17	2.70978
GO_Biological_Process	actin filament bundle assembly (GO:0051017)	15/33	4.91427e-06	0.00169488	DMTN;USH1C;PAWR;ESPN;BAIAP2;CORO1B;EPS8;LIMA1;BAIAP2L2;MYO1B;BAIAP2L1;ESPNL;MICAL1;DPYSL3;PLS1	Epithelial	2.77086	15	2594	33	2.6174
GO_Biological_Process	vitamin transport (GO:0051180)	14/31	1.11815e-05	0.00239589	CUBN;SLC46A1;AMN;CBLIF;SLC2A10;SLC23A1;SLC52A3;SLC2A2;APOA1;SLC5A6;TCN2;TCN1;FOLR2;SLC19A1	Epithelial	2.62053	14	2594	31	2.60052
GO_Biological_Process	positive regulation of cartilage development (GO:0061036)	8/18	0.00103337	0.0427075	BMP2;BMPR2;PKDCC;BMP1;MDK;SOX9;SOX6;SOX5	Epithelial	1.3695	8	2594	18	2.55924
GO_Biological_Process	cell-substrate junction assembly (GO:0007044)	15/34	7.74093e-06	0.00202441	COL17A1;DST;LAMB3;ITGB4;SRC;ACTN1;LAMA3;LAMC2;LAMC1;PTPRK;SORBS1;BCR;CTTN;KRT14;ITGA6	Epithelial	2.6937	15	2594	34	2.54042
GO_Biological_Process	regulation of insulin secretion involved in cellular response to glucose stimulus (GO:0061178)	12/28	8.96098e-05	0.00957629	ANO1;RFX6;LRP5;NR1H4;NR1D1;EFNA5;PLA2G6;CFTR;GPLD1;ADCY5;TRPM4;FOXA2	Epithelial	2.0188	12	2594	28	2.46784
GO_Biological_Process	anterior/posterior axis specification (GO:0009948)	9/21	0.000691563	0.0329296	SKI;MESP1;SHH;CDX2;FZD5;CDX1;TBX3;CER1;WLS	Epithelial	1.48241	9	2594	21	2.46784
GO_Biological_Process	regulation of sprouting angiogenesis (GO:1903670)	14/33	2.67904e-05	0.00485731	SMAD1;SEMA6A;S100A1;PIK3CB;KLF4;DLL1;FUT1;EPN2;VEGFA;TJP1;ALOX5;CREB3L1;E2F2;GLUL	Epithelial	2.3136	14	2594	33	2.44291
GO_Biological_Process	semaphorin-plexin signaling pathway (GO:0071526)	14/35	5.8925e-05	0.00730063	SEMA5A;FARP2;SEMA6A;SEMA3C;SEMA4B;SEMA6D;SEMA3B;SEMA3G;SEMA3F;PLXNA2;PLXNB3;MET;PLXNA4;PLXNA3	Epithelial	2.13664	14	2594	35	2.30332
GO_Biological_Process	maintenance of blood-brain barrier (GO:0035633)	12/30	0.000198411	0.016126	SLC12A2;TJP1;OCLN;CLDN3;SLC1A1;DMD;LSR;LAMC1;F11R;TJP3;VCL;MFSD2A	Epithelial	1.79247	12	2594	30	2.30332
GO_Biological_Process	positive regulation of actin filament polymerization (GO:0030838)	19/49	5.05594e-06	0.00169488	NCKAP1;TENM1;CARMIL1;CCL21;CRACD;BAIAP2;PYCARD;HCK;BAIAP2L2;BAIAP2L1;SCIN;CTTN;CDC42EP5;CDC42EP4;CDC42EP2;SPIRE2;CDC42EP1;SNX9;CCL26	Epithelial	2.77086	19	2594	49	2.23281
GO_Biological_Process	negative regulation of axon extension (GO:0030517)	12/31	0.000285739	0.0198085	SEMA5A;SEMA6A;SEMA3C;MAP2;SEMA4B;SEMA6D;SEMA3B;SEMA3G;TRIM46;SEMA3F;KIAA0319;MT3	Epithelial	1.70315	12	2594	31	2.22901
GO_Biological_Process	positive regulation of filopodium assembly (GO:0051491)	10/26	0.000971581	0.0405313	TENM1;NLGN1;TENM2;CCL21;PLPPR5;DPYSL3;PALM;NEURL1;FNBP1L;AGRN	Epithelial	1.39221	10	2594	26	2.21473
GO_Biological_Process	hippo signaling (GO:0035329)	10/26	0.000971581	0.0405313	YAP1;MOB1B;TJP1;WWTR1;WWC1;AMOTL2;AMOTL1;TEAD1;AMOT;TEAD3	Epithelial	1.39221	10	2594	26	2.21473
GO_Biological_Process	epidermal growth factor receptor signaling pathway (GO:0007173)	18/47	1.09476e-05	0.00239589	GRB7;PIGR;SRC;GAB1;TGFA;PIK3C2A;AREG;EGFR;PTK2;EREG;VIL1;GAREM1;KIF16B;REPS2;PLCE1;SOX9;FAM83B;BCAR1	Epithelial	2.62053	18	2594	47	2.2053
GO_Biological_Process	lipid catabolic process (GO:0016042)	11/29	0.000626016	0.031394	HSD11B1;PNLIPRP2;GLYATL2;LIPC;LIPH;LIPG;LPL;APOA4;MT3;CES1;PLA1A	Epithelial	1.50315	11	2594	29	2.18418
GO_Biological_Process	cholesterol homeostasis (GO:0042632)	26/71	3.65479e-07	0.000287145	ACSM3;MTTP;LRP5;LPL;TSKU;LIMA1;LIPC;HNF4A;LIPG;APOB;ABCG8;ABCG5;DGAT2;PLA2G12B;EPHX2;IL18;APOA1;APOA4;NR1D1;TTC39B;CYP39A1;SOAT2;PLA2G10;CD24;FGFR4;CES1	Epithelial	3.5419	26	2594	71	2.10867
GO_Biological_Process	ameboidal-type cell migration (GO:0001667)	19/52	1.39091e-05	0.00285076	SEMA5A;SEMA6A;PDXDC1;SEMA3C;PKN3;SEMA6D;SEMA4B;SEMA3B;SEMA3G;SEMA3F;AMOT;PDLIM1;SHH;NRTN;SOX8;AMOTL2;AMOTL1;CER1;PHACTR4	Epithelial	2.54504	19	2594	52	2.10399
GO_Biological_Process	positive regulation of ATP metabolic process (GO:1903580)	12/33	0.000559966	0.030694	APP;PFKFB1;MLXIPL;PINK1;PID1;PRKAA2;ENTPD5;INSR;PRXL2C;PPARA;SLC4A4;PPARGC1A	Epithelial	1.51295	12	2594	33	2.09392
GO_Biological_Process	sterol homeostasis (GO:0055092)	26/72	5.01859e-07	0.000337966	ACSM3;MTTP;LRP5;LPL;TSKU;LIMA1;LIPC;HNF4A;LIPG;APOB;ABCG8;ABCG5;DGAT2;PLA2G12B;EPHX2;IL18;APOA1;APOA4;NR1D1;TTC39B;CYP39A1;SOAT2;PLA2G10;CD24;FGFR4;CES1	Epithelial	3.47113	26	2594	72	2.07938
GO_Biological_Process	triglyceride homeostasis (GO:0070328)	11/31	0.00119689	0.0474129	MLXIPL;LIPC;DGAT2;PLA2G12B;HNF4A;IL18;NR1H4;LPL;APOA1;APOA4;ANGPTL4	Epithelial	1.3241	11	2594	31	2.04326
GO_Biological_Process	neural crest cell migration (GO:0001755)	13/37	0.000489031	0.0277746	SEMA5A;SEMA6A;SEMA3C;SEMA4B;SEMA6D;SEMA3B;SEMA3G;SEMA3F;SHH;NRTN;SOX8;PITX2;PHACTR4	Epithelial	1.55635	13	2594	37	2.02318
GO_Biological_Process	positive regulation of protein polymerization (GO:0032273)	24/69	2.94935e-06	0.00126393	NCKAP1;TENM1;CARMIL1;CCL21;CRACD;BAIAP2;PYCARD;HCK;BAIAP2L2;PAK1;OCLN;PINK1;TPPP3;BAIAP2L1;CTTN;CDC42EP5;FES;CDC42EP4;CDC42EP2;CDC42EP1;SNX9;TPPP;MET;CCL26	Epithelial	2.89828	24	2594	69	2.00288
GO_Biological_Process	positive regulation of protein localization to cell periphery (GO:1904377)	18/52	5.38047e-05	0.00685501	GPSM2;PRKCI;RAMP3;ITGA3;ARHGEF16;SORBS1;EGFR;GNAI1;CLIP3;LGALS3;EPB41L2;AGR2;STX3;EPHB2;EPHA3;SPTBN1;PLS1;EPHA2	Epithelial	2.16399	18	2594	52	1.99325
GO_Biological_Process	connective tissue development (GO:0061448)	13/38	0.000655907	0.0315504	COL11A2;LRP5;RORC;SULF2;HYAL1;CREB3L2;SH3PXD2B;ZNF516;ITGB8;SOX8;SOX9;SOX6;SOX5	Epithelial	1.50099	13	2594	38	1.96994
GO_Biological_Process	regulation of filopodium assembly (GO:0051489)	14/41	0.000419825	0.0243081	TENM1;NLGN1;TENM2;DMTN;CCL21;MYO10;PLPPR5;PRKCD;FNBP1L;DPYSL3;PALM;NEURL1;RAB17;AGRN	Epithelial	1.61425	14	2594	41	1.96624
GO_Biological_Process	actin filament organization (GO:0007015)	51/152	4.69753e-11	2.21442e-07	AVIL;PPP1R9A;RND3;EPS8;BAIAP2L2;SAMD14;BAIAP2L1;POF1B;DPYSL3;RAC3;CGNL1;PLS1;GAS2L3;TPM4;ACTN1;TPM1;MYO7B;EMP2;MYO7A;PROX1;SHROOM4;CD2AP;ENAH;CDC42EP2;ELMO3;ARHGEF2;RHOBTB3;CORO1B;ARHGAP12;SCIN;MYO6;NRAP;VILL;GAS2L1;CARMIL1;MARCKSL1;DMTN;RFLNB;DSTN;BAIAP2;RFLNA;VIL1;MYO1D;MYO1E;MARCKS;MYO1B;MYO1A;TRPV4;MYO5C;SPIRE2;BCAR1	Epithelial	6.65474	51	2594	152	1.93206
GO_Biological_Process	peptidyl-tyrosine phosphorylation (GO:0018108)	23/69	1.06279e-05	0.00239589	DDR1;LYN;PKDCC;IL15;SRC;INSR;PDGFB;BMX;PRLR;EGFR;PTK2;IGF1R;GHR;HCK;FES;ERBB2;EPHB2;EPHA1;FGFR4;FGFR3;EPHA3;FGFR2;MAPK3	Epithelial	2.62053	23	2594	69	1.91943
GO_Biological_Process	positive regulation of chemotaxis (GO:0050921)	15/45	0.000355878	0.022981	SEMA5A;EDN2;CCL21;RARRES2;PDGFB;F3;VEGFA;F7;SMOC2;P2RX4;MDK;F2RL1;STX3;MET;CCL26	Epithelial	1.63863	15	2594	45	1.91943
GO_Biological_Process	positive regulation of supramolecular fiber organization (GO:1902905)	30/91	6.6997e-07	0.00039478	SEMA5A;APP;NCKAP1;TENM1;CRACD;CLU;PYCARD;BAIAP2L2;PAK1;BAIAP2L1;SNX9;SYNPO;CARMIL1;EDN1;CCL21;PROX1;BAIAP2;VIL1;HCK;OCLN;CTTN;CDC42EP5;FES;CDC42EP4;TRPV4;CDC42EP2;CDC42EP1;F2RL1;MET;CCL26	Epithelial	3.40364	30	2594	91	1.89834
GO_Biological_Process	water-soluble vitamin metabolic process (GO:0006767)	25/76	5.82977e-06	0.00169488	ABCD4;ALDH1L1;SLC46A1;PDXK;SLC23A1;SHMT1;CYB5R3;PNPO;SLC19A3;ENPP1;SLC19A1;CUBN;AMN;GSTO1;CBLIF;TPK1;SLC52A3;SLC5A6;PC;VNN1;TCN2;SLC25A19;TCN1;MTHFD2L;FOLR2	Epithelial	2.77086	25	2594	76	1.89417
GO_Biological_Process	regulation of cell-cell adhesion (GO:0022407)	14/43	0.000726169	0.0338927	MAGI1;JAG1;SRC;MINK1;SPINT2;EFNA5;PTK2;FSTL3;PTPRG;DPP4;AFDN;CDH1;ADA;EPHB3	Epithelial	1.46989	14	2594	43	1.87479
GO_Biological_Process	Rho protein signal transduction (GO:0007266)	18/56	0.000160398	0.0145407	ARHGEF11;RTKN;PLEKHG5;ARHGAP5;CELSR1;EPS8;CNKSR1;SHTN1;CDC42EP5;CDC42EP4;CDC42EP2;CDC42EP1;RHOU;TAX1BP3;EPS8L2;RHOV;EPS8L3;PHACTR4	Epithelial	1.83741	18	2594	56	1.85088
GO_Biological_Process	positive regulation of cytoskeleton organization (GO:0051495)	26/82	8.15947e-06	0.00202441	SEMA5A;GPSM2;NCKAP1;TENM1;CRACD;PYCARD;BAIAP2L2;BAIAP2L1;SNX9;SYNPO;CARMIL1;EDN1;CCL21;PROX1;BAIAP2;SORBS3;VIL1;HCK;CTTN;CDC42EP5;FES;CDC42EP4;CDC42EP2;CDC42EP1;F2RL1;CCL26	Epithelial	2.6937	26	2594	82	1.8258
GO_Biological_Process	enzyme linked receptor protein signaling pathway (GO:0007167)	44/140	9.66537e-09	1.51875e-05	DDR1;TRIO;BMPR2;SRC;MST1R;PIK3CB;ACVR1B;PTPRF;EGFR;IGF1R;PTPRG;PDZD3;ERBB2;BLNK;EPHB2;ROS1;EPHB4;MPZL1;EPHB3;LYN;YES1;RYK;INSR;STYK1;LIF;ACVR2B;PTK2;MTSS1;ACVR2A;PTPRD;CNKSR1;HCK;FES;TYRO3;ROR1;EPHA1;FGFR4;FGFR3;MET;EPHA3;FGFR2;BCAR1;FRK;EPHA2	Epithelial	4.81851	44	2594	140	1.80975
GO_Biological_Process	tight junction assembly (GO:0120192)	17/56	0.000515558	0.0285922	PATJ;PRKCI;LSR;CLDN2;F11R;GRHL2;CLDN10;AFDN;CLDN4;OCLN;CLDN3;POF1B;MARVELD2;PARD3;CLDN23;MARVELD3;MICALL2	Epithelial	1.54375	17	2594	56	1.74805
GO_Biological_Process	ERBB signaling pathway (GO:0038127)	20/66	0.000176298	0.0151103	PIGR;GRB7;SRC;GAB1;TGFA;PIK3C2A;AREG;EGFR;PTK2;EREG;VIL1;GAREM1;KIF16B;NRG4;ERBB2;REPS2;PLCE1;SOX9;FAM83B;BCAR1	Epithelial	1.82073	20	2594	66	1.74494
GO_Biological_Process	bicellular tight junction assembly (GO:0070830)	16/53	0.000797954	0.0355899	PATJ;PRKCI;CLDN2;F11R;GRHL2;CLDN10;AFDN;CLDN4;OCLN;CLDN3;POF1B;MARVELD2;PARD3;CLDN23;MARVELD3;MICALL2	Epithelial	1.44867	16	2594	53	1.73835
GO_Biological_Process	regulation of hydrolase activity (GO:0051336)	22/73	9.34471e-05	0.00957629	DAB2IP;APOA1;OCRL;ARHGAP27;EFNA5;RAP1GAP;PTK2;VAV2;ARHGAP12;FGD6;PLXNA2;PLXNB3;PLXNA1;EPHA1;BVES;PRKG1;ARHGEF5;EPHA3;NGEF;PLXNA4;EPHB3;PLXNA3	Epithelial	2.0188	22	2594	73	1.73537
GO_Biological_Process	positive regulation of plasma membrane bounded cell projection assembly (GO:0120034)	25/83	3.23502e-05	0.00525858	NCKAP1;TENM1;TENM2;NLGN1;AVIL;PLPPR5;FNBP1L;EPS8;DPYSL3;PALM;PLCE1;EPS8L2;EPS8L3;AUTS2;CCL21;DEF8;OCLN;CDC42EP5;CDC42EP4;CROCC;NEURL1;CDC42EP2;CDC42EP1;F2RL1;AGRN	Epithelial	2.27913	25	2594	83	1.73442
GO_Biological_Process	axon guidance (GO:0007411)	61/203	1.15315e-10	2.71797e-07	SEMA5A;PTPRM;IRS2;LAMC2;VLDLR;PIK3CB;ROBO1;SHH;OPHN1;GRB10;NRTN;EPHB2;EPHB4;EPHB3;SEMA6A;SEMA6D;GAB1;ENAH;DOK4;PALLD;PLA2G10;EPHA1;DSCAML1;SHANK3;EPHA3;EPHA2;GRB7;NOTCH3;SEMA3C;SRC;NRXN1;LAMA3;SEMA3B;NRXN3;NTN4;SEMA3G;NTN5;SEMA3F;EFNA5;EFNA4;IGSF9;RAP1GAP;EFNB2;EFNB1;PLXNA2;PLXNA1;SPTBN1;PLXNA4;SPTBN2;PLXNA3;MAPK3;NIBAN2;RYK;SEMA4B;L1CAM;PTK2;VEGFA;EFNA1;DAB1;NFIB;PLXNB3	Epithelial	6.56576	61	2594	203	1.73032
GO_Biological_Process	apical junction assembly (GO:0043297)	18/60	0.000419208	0.0243081	PATJ;PRKCI;CLDN2;F11R;GRHL2;CLDN10;AFDN;CLDN4;OCLN;CLDN3;POF1B;MARVELD2;PARD3;CLDN23;MARVELD3;CTNNA1;MICALL2;VCL	Epithelial	1.61425	18	2594	60	1.72749
GO_Biological_Process	phosphatidylcholine metabolic process (GO:0046470)	23/77	7.6153e-05	0.00863367	PNLIPRP2;SLC44A3;PLA2G4F;SLC44A4;SLC44A1;ABHD4;CHKA;ABCA3;CHAT;STARD10;APOA1;MBOAT2;APOA4;PLA2G6;PLA2G7;PLB1;LIPC;PLA2G10;PLBD1;CHPT1;GPLD1;LPIN3;MFSD2A	Epithelial	2.0638	23	2594	77	1.72001
GO_Biological_Process	monocarboxylic acid transport (GO:0015718)	17/57	0.000646997	0.0315504	ABCC3;ABCC2;ATP8B1;NR1H4;SLC16A11;SLC51A;SLC51B;SLC16A14;SLC5A6;RXRA;SLC6A8;SLCO2B1;SLCO2A1;SLC16A7;SLC16A3;SLC16A5;SLC27A4	Epithelial	1.50099	17	2594	57	1.71738
GO_Biological_Process	diterpenoid metabolic process (GO:0016101)	19/64	0.000340083	0.0225879	SDC2;RARRES2;SDC3;APOA1;LPL;APOA4;HSPG2;PLB1;CLPS;RBP2;ALDH1A1;SDC1;LRAT;GPC5;BCO2;GPC4;APOB;BCO1;AGRN	Epithelial	1.64612	19	2594	64	1.70949
GO_Biological_Process	activation of GTPase activity (GO:0090630)	31/105	6.11222e-06	0.00169488	USP6NL;ARHGEF26;CCDC125;DOCK7;SIPA1L2;RAP1GAP;SYDE2;ARHGAP42;TBC1D12;EVI5;TBC1D16;GARNL3;RAP1GAP2;TBC1D8B;CCL21;GRTP1;ARHGEF16;ARHGEF19;TBC1D8;TBC1D9;BCR;TIAM2;SGSM1;TBC1D2;SGSM3;TAX1BP3;EPHA1;NGEF;ARHGEF5;EPHA2;SLC27A4	Epithelial	2.77086	31	2594	105	1.70007
GO_Biological_Process	cell-cell junction organization (GO:0045216)	24/82	7.69228e-05	0.00863367	DSP;PRKCI;SMAD3;CADM1;JUP;CTNND1;TJP1;AFDN;OCLN;MARVELD2;CDH1;TRPV4;MARVELD3;CDH12;PKP2;CTNNA1;F2RL1;PKP4;PKP3;TLN2;CDH17;NECTIN3;TJP3;NECTIN1	Epithelial	2.0638	24	2594	82	1.68535
GO_Biological_Process	regulation of cell-matrix adhesion (GO:0001952)	19/65	0.000422839	0.0243081	JAG1;CCL21;JUP;LIMCH1;DAPK3;MINK1;CASK;EMP2;PIK3CB;EFNA5;FUT1;PTK2;CAMSAP3;ADAM15;EPHA1;CCL28;EPHA3;VCL;GPM6B	Epithelial	1.61425	19	2594	65	1.68319
GO_Biological_Process	cell morphogenesis involved in differentiation (GO:0000904)	21/72	0.000222653	0.0177896	LAMB3;ACTN1;NTN4;LAMB1;PARVA;LAMC1;PROX1;GRHL2;EFNA1;CLDN3;OPHN1;POF1B;RAB25;RILPL1;TYRO3;MICALL2;EPHA1;BVES;EPHB3;EPHA2;MEGF9	Epithelial	1.74983	21	2594	72	1.6795
GO_Biological_Process	regulation of actin filament polymerization (GO:0030833)	21/73	0.000274833	0.0196894	NCKAP1;TENM1;KANK1;CARMIL1;CCL21;CRACD;PRKCD;BAIAP2;GBA2;PYCARD;VIL1;HCK;BAIAP2L2;BAIAP2L1;CTTN;CDC42EP5;CDC42EP4;CDC42EP2;CDC42EP1;SNX9;CCL26	Epithelial	1.70577	21	2594	73	1.65649
GO_Biological_Process	wound healing (GO:0042060)	20/70	0.000420039	0.0243081	DSP;TRIM72;SMAD3;DST;FUT10;SRF;MYOF;TPM1;PDGFA;GATA4;SYTL4;EVPL;PPL;TSKU;CORO1B;SYT7;EREG;EPB41L4B;PAK1;ERBB2	Epithelial	1.61425	20	2594	70	1.64523
GO_Biological_Process	regulation of epithelial cell proliferation (GO:0050678)	26/93	9.23631e-05	0.00957629	YAP1;GRN;TGFA;LAMC1;FUT2;FUT1;EGFR;EPB41L4B;FGF9;HYAL1;ERBB2;MARVELD3;SOX9;OSR2;TCF7L2;CDKN2B;KRT4;DAB2IP;LAMB1;NR1D1;MCC;SGPP2;MTSS1;EREG;VEGFA;FGFR2	Epithelial	2.0188	26	2594	93	1.60984
GO_Biological_Process	glucose homeostasis (GO:0042593)	24/86	0.000174384	0.0151103	CEBPA;TCF7L2;PRKAA2;WFS1;INSR;HNF1A;NR1D1;G6PC1;HK2;GCK;IGF1R;MLXIPL;OAS1;RFX6;HNF4A;HKDC1;ALOX5;PDK4;FFAR2;PCK1;FGFR4;PPARGC1A;PDK2;FOXA3	Epithelial	1.82073	24	2594	86	1.60696
GO_Biological_Process	cell morphogenesis involved in neuron differentiation (GO:0048667)	21/76	0.000500825	0.0281058	APP;FARP1;RYK;ATL1;SDC2;DOCK7;MINK1;LRP4;CCK;BAIAP2;SHTN1;OPHN1;MAP2;MAP1B;PARD3;BTBD3;SLITRK3;S100A6;DSCAML1;FGFR2;MFSD2A	Epithelial	1.5512	21	2594	76	1.59111
GO_Biological_Process	skin development (GO:0043588)	22/80	0.000400247	0.0242751	DSP;ERRFI1;ST14;JAG1;ABCB6;ITGB4;ITGA3;SLC2A10;KDF1;GATA6;PDGFA;LSR;DLL1;EVPL;EREG;BCR;FA2H;CLDN4;TMEM79;ITGA6;MET;EPHA2	Epithelial	1.61484	22	2594	80	1.58353
GO_Biological_Process	regulation of Rho protein signal transduction (GO:0035023)	20/73	0.000759386	0.0347548	KANK2;KANK1;GPR35;ITGA3;CCDC125;ARHGEF28;LPAR1;APOA1;ARRB1;F11R;ROBO1;EPS8;BCR;NET1;OPHN1;F2RL1;EPS8L2;ARHGEF2;EPS8L3;MET	Epithelial	1.45898	20	2594	73	1.57761
GO_Biological_Process	carbohydrate homeostasis (GO:0033500)	19/70	0.00115049	0.0463541	CEBPA;TCF7L2;PRKAA2;WFS1;INSR;HNF1A;G6PC1;GCK;IGF1R;MLXIPL;OAS1;RFX6;HNF4A;ALOX5;PDK4;FFAR2;PCK1;FGFR4;PDK2	Epithelial	1.33391	19	2594	70	1.56296
GO_Biological_Process	ephrin receptor signaling pathway (GO:0048013)	22/82	0.000580558	0.0309157	LYN;YES1;SRC;ARHGEF28;SDC2;ITSN1;EFNA5;EFNA4;PTK2;VAV2;EFNB2;EFNA1;EFNB1;PAK1;EPHB2;EPHA1;EPHB4;EPHA3;NGEF;ANKS1B;EPHB3;EPHA2	Epithelial	1.50982	22	2594	82	1.54491
GO_Biological_Process	sodium ion transport (GO:0006814)	24/90	0.000368516	0.0234755	SLC34A3;SLC12A2;SLC6A19;SLC24A4;SLC23A1;SLC6A14;ATP1A4;SLC5A12;SLC5A1;PKD2;ATP1B1;SLC6A20;SLC4A4;SLC6A3;SLC5A4;SLC6A4;SLC5A6;SLC5A8;SLC5A9;SLC6A8;SCNN1A;SLC38A7;ASIC2;KCNK1	Epithelial	1.62939	24	2594	90	1.53554
GO_Biological_Process	axonogenesis (GO:0007409)	63/240	2.14927e-08	2.53291e-05	SEMA5A;APP;DOCK7;IRS2;VLDLR;PIK3CB;ROBO1;SHH;OPHN1;GRB10;NRTN;EPHB2;EPHB4;EPHB3;SEMA6A;SEMA6D;GAB1;ENAH;SHTN1;DOK4;PALLD;MAP1B;PARD3;PLA2G10;S100A6;EPHA1;DSCAML1;SHANK3;EPHA3;EPHA2;GRB7;NOTCH3;SEMA3C;SRC;ATL1;NRXN1;LAMA3;SEMA3B;NRXN3;NTN4;SEMA3G;SEMA3F;EFNA5;EFNA4;IGSF9;RAP1GAP;EFNB2;EFNB1;SLITRK3;SPTBN1;SPTBN2;MAPK3;NIBAN2;AUTS2;RYK;SEMA4B;CCK;L1CAM;BAIAP2;PTK2;EFNA1;DAB1;FGFR2	Epithelial	4.59638	63	2594	240	1.51155
GO_Biological_Process	negative regulation of cellular response to growth factor stimulus (GO:0090288)	21/80	0.00104187	0.0427075	SMAD1;BMPR2;NIBAN2;CRIM1;DAB2IP;CASK;SMAD9;ADAMTS12;SMAD6;ACVR2B;ACVR2A;EPN2;FSTL3;SULF2;SKI;SPART;BMP2;CREB3L1;EMILIN1;CER1;BMPR1A	Epithelial	1.3695	21	2594	80	1.51155
GO_Biological_Process	regulation of small GTPase mediated signal transduction (GO:0051056)	37/141	1.65467e-05	0.00325004	TRIO;ARHGEF26;SRC;RASGRF2;FAM13A;ITSN1;ARHGAP39;ARHGAP5;ARHGAP12;SYDE2;ARHGAP21;OPHN1;MCF2L;PLCE1;RAC3;SRGAP1;CGNL1;ARHGEF11;ARHGEF12;PLEKHG5;ARHGEF16;ARHGEF19;OCRL;CD2AP;VAV2;BCR;TIAM2;NET1;ARHGAP32;ARHGAP10;DEPDC1B;TRIP10;RHOU;ARHGEF2;RHOV;NGEF;ARHGEF5	Epithelial	2.48811	37	2594	141	1.51104
GO_Biological_Process	epithelium development (GO:0060429)	32/122	6.03998e-05	0.00730063	KANK2;ERRFI1;EHF;IHH;GATA6;PKD2;DLL1;CNN3;LGALS3;SHH;SOX8;SOX9;MFSD2A;GSTK1;KRT4;ANXA4;RIPK4;IFT122;PROX1;PPP2R3A;GRHL2;VEGFA;VIL1;SULT1B1;BMP2;TST;ALDH1A2;CDHR2;GSTA1;VCL;FGFR2;CES1	Epithelial	2.13664	32	2594	122	1.51037
GO_Biological_Process	vascular transport (GO:0010232)	22/84	0.000827606	0.0361235	ABCC3;SLC12A2;ABCC2;SLC44A1;SLC2A10;ABCC5;SLC2A13;INSR;SLC1A1;ATP1A4;SLC5A1;SLC6A20;SLC4A4;SLC5A6;SLC7A8;SLCO2B1;SLC16A7;SLC28A2;SLC19A1;SLC38A5;MFSD2A;SLC27A4	Epithelial	1.44221	22	2594	84	1.50812
GO_Biological_Process	organic acid transport (GO:0015849)	26/100	0.00033109	0.0225879	SLC46A1;SLC23A1;SLC3A1;SLC6A20;RXRA;SLCO2B1;SLC25A45;SLC19A1;SLC38A5;MFSD2A;ABCC3;SLC6A19;ABCC2;ATP8B1;SLC6A14;NR1H4;SLC16A10;SLC51A;SLC51B;SLC5A6;SLC7A4;SLC7A8;SLC7A9;FOLR2;SFXN5;SLC27A4	Epithelial	1.64612	26	2594	100	1.49715
GO_Biological_Process	regulation of endothelial cell migration (GO:0010594)	23/89	0.000779793	0.0353456	EDN1;GRN;BMPR2;DAB2IP;PTPRM;EMP2;PIK3CB;PROX1;NR2F2;FUT1;PTK2;VEGFA;DLL4;SMOC2;RRAS;ZC3H12A;ATOH8;GFUS;GLUL;GPLD1;SASH1;BCAR1;EPHA2	Epithelial	1.45166	23	2594	89	1.4881
GO_Biological_Process	transport across blood-brain barrier (GO:0150104)	22/86	0.00116061	0.0463654	ABCC3;SLC12A2;ABCC2;SLC44A1;SLC2A10;ABCC5;SLC2A13;INSR;SLC1A1;ATP1A4;SLC5A1;SLC6A20;SLC4A4;SLC5A6;SLC7A8;SLCO2B1;SLC16A7;SLC28A2;SLC19A1;SLC38A5;MFSD2A;SLC27A4	Epithelial	1.33381	22	2594	86	1.47305
GO_Biological_Process	positive regulation of developmental process (GO:0051094)	45/177	5.31929e-06	0.00169488	PRKN;PHLDB1;NLGN1;BMPR2;SRC;NRXN1;SRF;PDGFB;VLDLR;ACVR1B;CORO1B;SHH;MDK;ZNF703;LMNA;AGR2;SOX8;SOX9;SOX6;SOX5;PACSIN1;TRPM4;ACVR1;NIBAN2;INSR;SERPINF2;MST1;DAB2IP;MUL1;ELAPOR2;VEGFA;VIL1;BMP2;PINK1;BMP1;DLG5;TMEM79;NEURL1;ADGRL1;MAP3K13;PLCB1;PHLDB2;SHANK3;BMPR1A;FOXA2	Epithelial	2.77086	45	2594	177	1.46397
GO_Biological_Process	protein localization to cell periphery (GO:1990778)	35/140	8.15275e-05	0.00893769	RAB3C;RAMP3;RAB3D;STXBP1;F11R;LIN7B;TSPAN33;LRP6;SLC9A3R2;AP4M1;PDZD3;CDH1;TMEM88;EPB41L3;FCHO2;P2RY1;MAP7;SPTBN1;PACSIN1;FYB2;JUP;SEC16A;KCNB2;WDR19;EMP2;PDZK1;ATP1B1;EFR3B;CACNB2;TSPAN15;CACNB3;PACS2;PKP2;PKP3;EPHA2	Epithelial	2.04877	35	2594	140	1.43957
GO_Biological_Process	protein localization to plasma membrane (GO:0072659)	34/136	0.000102292	0.0102597	RAB3C;RAMP3;RAB3D;STXBP1;F11R;TSPAN33;LRP6;SLC9A3R2;PDZD3;CDH1;TMEM88;EPB41L3;FCHO2;P2RY1;MAP7;SPTBN1;PACSIN1;FYB2;JUP;SEC16A;KCNB2;EMP2;PDZK1;ATP1B1;EFR3B;CACNB2;AFDN;TSPAN15;CACNB3;PACS2;PKP2;PKP3;NECTIN3;EPHA2	Epithelial	1.98887	34	2594	136	1.43957
GO_Biological_Process	regulation of cytoskeleton organization (GO:0051493)	28/112	0.000401667	0.0242751	PHLDB1;PRKAA2;RHOBTB3;PDGFA;CELSR1;F11R;EFNA5;IQGAP3;RND3;PAK1;CAPN2;RAC3;TPPP;GPM6B;MAPK3;DMTN;PRKCD;ARHGEF19;BAIAP2;CORO2B;SORBS3;PTK2;CAMSAP3;TJP1;TRIM36;PHLDB2;EPHA3;ARHGEF5	Epithelial	1.61484	28	2594	112	1.43957
GO_Biological_Process	cell-matrix adhesion (GO:0007160)	25/100	0.000800282	0.0355899	COL17A1;DDR1;ITGB5;ITGB4;SRC;PTPRK;ADAMTS12;ITGB8;EMILIN1;ITGB6;TMEM8B;CCL21;ITGA3;ACTN1;ITGA2;EMP2;SORBS1;NPNT;L1CAM;BCR;FERMT1;ADAM15;CTTN;STRC;VCL	Epithelial	1.44867	25	2594	100	1.43957
GO_Biological_Process	epithelial cell differentiation (GO:0030855)	25/101	0.000934697	0.0396951	MESP1;EHF;GATA6;CNN3;LGALS3;ZNF703;PCK1;KDM6B;GSTK1;JAG1;KRT4;ANXA4;PROX1;OVOL1;GRHL2;OVOL2;VEGFA;VIL1;SULT1B1;TST;CDHR2;GSTA1;IRF6;FGFR2;CES1	Epithelial	1.40126	25	2594	101	1.42532
GO_Biological_Process	organonitrogen compound biosynthetic process (GO:1901566)	39/158	4.47598e-05	0.00620581	HACD1;SLC44A3;SLC44A4;SLC44A1;PPM1L;CHAT;MGST2;SGMS2;PCSK5;GPHN;HACD4;ALDH3B2;SPTLC3;DMD;LARGE1;MFSD2A;GSTK1;GSTM3;CHKA;ARG1;GSTO1;ELOVL2;STARD10;APOA1;SGPP2;ASS1;FA2H;SLC25A15;CPS1;A4GNT;GSTA1;CHPT1;DEGS2;NAGS;PLPP2;PAM;MOCS1;LPIN3;OTC	Epithelial	2.2072	39	2594	158	1.42135
GO_Biological_Process	protein O-linked glycosylation (GO:0006493)	25/102	0.00108825	0.0442241	GALNT12;GALNT15;POMT1;TMTC2;PLOD2;TMTC1;PLOD1;TRAK1;GALNT10;PGM3;MUC13;GCNT3;GCNT4;LARGE1;LARGE2;POGLUT3;ST3GAL1;B3GALNT2;GALNT5;GALNT3;SLC35C1;B3GNT8;B3GNT5;A4GNT;CHST4	Epithelial	1.35434	25	2594	102	1.41135
GO_Biological_Process	cytoskeleton organization (GO:0007010)	29/120	0.000583686	0.0309157	MAST4;MAST2;RHOBTB3;RND3;NCKIPSD;FGD6;MDK;MICAL1;EPB41L3;PLCE1;RAC3;PAK6;PAK5;PACSIN1;SH3D19;PRKCI;SEMA6A;DMTN;KRT4;DST;TPM1;MICAL3;CDC42BPB;KISS1;ARHGAP10;FMNL2;PALLD;RHOU;AJUBA	Epithelial	1.50982	29	2594	120	1.39159
GO_Biological_Process	regulation of cell adhesion (GO:0030155)	32/133	0.000340315	0.0225879	SEMA5A;CXCL8;SRC;EFNA5;FUT2;FUT1;DLL1;EPB41L4B;TMEM102;HYAL1;MDK;ERBB2;PLXNA2;PLXNA1;STX3;EPHB2;PLXNA4;EPHB3;PLXNA3;LYN;ZFHX3;TPM1;MINK1;IL18;PTK2;VEGFA;EFNA1;FES;PLXNB3;PKP4;P4HB;EPHA2	Epithelial	1.64612	32	2594	133	1.38545
GO_Biological_Process	plasma membrane bounded cell projection organization (GO:0120036)	30/128	0.000815263	0.0359173	CFAP61;APP;NLGN1;DOCK7;PTPRM;PKD2;PPP1R9A;TTC29;CORO1B;LIMA1;SAMD14;OPHN1;RAB25;FLRT3;MAP2;TMEM108;MICALL2;NRTN;STX3;SH3GL2;GPM6B;LYN;CARMIL1;CCL21;RYK;TPM1;LAMB1;L1CAM;FAM161A;CTTN	Epithelial	1.4447	30	2594	128	1.3496
GO_Biological_Process	cellular response to organic cyclic compound (GO:0071407)	35/150	0.000344999	0.0225879	RAMP3;AQP8;SLC1A1;RORC;PDGFB;CIB2;ADCY1;PKD2;ADCY6;EGFR;GNAI1;ADCY5;HRH1;CDH1;P2RY2;ZC3H12A;ZNF703;NRIP1;P2RY1;CTNNA1;EGR1;AOC1;DMTN;JUP;PDE2A;IL18;NR1H4;SSTR1;P2RX4;FES;KCNQ1;PDE3A;ADTRP;SLC26A3;CFTR	Epithelial	1.64612	35	2594	150	1.3436
GO_Biological_Process	cellular component assembly (GO:0022607)	60/261	5.6015e-06	0.00169488	NCKAP1;HFE;LAMC1;ESPN;EPS8;RIMS1;BAIAP2L2;BAIAP2L1;OPHN1;DPYSL3;RAC3;QSOX1;SOX9;TEAD1;PLS1;MAGI1;CARD10;STX7;MYO7B;PAWR;P3H4;MITF;CD2AP;SLC7A9;PARD3;PKP2;DCX;RHOU;RHOV;GAS8;YAP1;NLGN1;FBLIM1;USH1C;PDGFA;CORO1B;SLC9A3R2;LIMA1;ESPNL;SCIN;MICAL1;REPS2;SNX9;HES1;PPARGC1A;GPM6B;SPTBN1;DMTN;ABCA3;WDR19;PARVA;BAIAP2;GRHL2;REC8;VIL1;OCLN;MYO1B;TFAP4;KRT14;ANKS4B	Epithelial	2.77086	60	2594	261	1.32374
GO_Biological_Process	negative regulation of multicellular organismal process (GO:0051241)	49/214	4.32356e-05	0.00617614	FOXA1;BMPR2;WWC1;WWC2;DOCK7;ADM;PTPRG;ROBO1;SLC6A4;SHH;SPRED1;HEY1;MDK;FFAR4;SOX9;PARP3;IL15;ACOT11;APOA1;APOA4;ELAPOR2;OVOL2;ALDH1A1;GRN;LAMA4;SRF;LRP4;EGFR;ACVR1C;MARVELD3;ZNF423;RAB11FIP3;DAB2IP;NR1H4;TRPV3;HS3ST5;NR1D1;MCC;SMAD6;GRHL2;ACVR2B;VASN;EFNA1;BMP2;PROC;NFIB;ID1;LGR4;FOXA2	Epithelial	2.20928	49	2594	214	1.31849
GO_Biological_Process	neuron projection morphogenesis (GO:0048812)	32/140	0.000879913	0.0380542	APP;NCKAP1;NLGN1;TRIO;SDC2;ATL1;DOCK7;LRP4;PAK1;FLRT3;MAP2;BTBD3;EPB41L3;SLITRK3;EPHB2;MNX1;EPHB3;PACSIN1;FARP1;RYK;MINK1;DAB2IP;CCK;BAIAP2;SHTN1;CTTN;MAP1B;PARD3;S100A6;DSCAML1;SHANK3;FGFR2	Epithelial	1.4196	32	2594	140	1.31618
GO_Biological_Process	nitrogen compound transport (GO:0071705)	32/143	0.00128099	0.0490942	SLC22A4;SLC44A4;RAMP3;ABCB6;SLC44A1;SLC23A1;SLC3A1;SLC6A20;SLC6A3;SLC6A4;SLC25A45;RHBG;SLC38A5;ARRDC4;SLC12A2;CUBN;SLC6A19;AMN;EDN1;ABCC2;CBLIF;SLC6A14;SLC52A3;SLC16A10;SCAMP2;SLC7A4;SLC6A8;TCN2;SLC7A8;TCN1;SLC7A9;RHAG	Epithelial	1.30897	32	2594	143	1.28857
GO_Biological_Process	positive regulation of cell migration (GO:0030335)	59/269	2.97237e-05	0.0050042	SEMA5A;BMPR2;LAMC2;SYNE2;MYLK;IGF1R;HYAL1;MDK;FAM110C;SOX9;EPHB2;ACVR1;EDN1;SEMA6A;SEMA6D;GAB1;F3;SHTN1;F7;CLDN4;CLDN3;NSMF;ITGA6;ARHGEF2;EPHA1;DOCK1;GRB7;GRN;SEMA3C;SRC;SEMA3B;PDGFB;SEMA3G;PDGFA;SEMA3F;ACVR1B;EGFR;FAM83H;PAK1;RAB25;PDGFC;ZNF703;CARMIL1;DMTN;F10;INSR;SEMA4B;DAB2IP;LAMB1;PTK2;VEGFA;TJP1;VIL1;FERMT1;SH3RF2;BMP2;F2RL1;BCAR1;CCL26	Epithelial	2.30067	59	2594	269	1.26297
GO_Biological_Process	positive regulation of phosphorylation (GO:0042327)	55/253	7.00481e-05	0.00825517	DDR1;APP;ARRB1;SLC4A4;IGF1R;CCND1;FGF9;SOX9;EPHB2;ROS1;EPHB4;EPHB3;LIMCH1;ENTPD5;AXIN2;EREG;CLIP3;CLDN3;TYRO3;ROR1;ITGA6;ADTRP;EPHA1;CARD14;MET;EPHA3;EPHA2;PFKFB1;PRKAA2;RALB;FAXDC2;MST1R;EFNA5;EGFR;PAK1;ERBB2;P2RY1;MAPK3;LYN;RYK;INSR;IL34;RARRES2;MT3;PTK2;ACVR2A;VEGFA;EFNA1;MLXIPL;BMP2;PINK1;PRXL2C;FGFR4;FGFR3;FGFR2	Epithelial	2.08327	55	2594	253	1.2518
GO_Biological_Process	protein localization to membrane (GO:0072657)	42/195	0.000580201	0.0309157	PIGR;RAB3C;NLGN1;RAMP3;STXBP1;RAB3D;NRXN1;F11R;LIN7B;TSPAN33;LRP6;SLC9A3R2;AP4M1;PDZD3;TMEM88;CDH1;EPB41L3;SH3PXD2B;FCHO2;P2RY1;MAP7;SPTBN1;PACSIN1;FYB2;JUP;KCNB2;SEC16A;WDR19;EMP2;PDZK1;ATP1B1;EFR3B;CACNB2;TSPAN15;CACNB3;DLG2;PACS2;PKP2;PKP3;AGRN;SHANK3;EPHA2	Epithelial	1.50982	42	2594	195	1.24025
GO_Biological_Process	transmembrane receptor protein tyrosine kinase signaling pathway (GO:0007169)	86/404	1.87827e-06	0.000885416	BCAR3;DDR1;NCKAP1;ITSN1;IRS2;PIK3CB;PIK3C2A;SOGA1;FGFRL1;PTPRG;IGF1R;GHR;SPRED1;FGF9;GRB14;GRB10;PDK4;BLNK;EPHB2;ROS1;EPHB4;PDK2;ANKS1B;EPHB3;RBFOX2;MST1;GAB1;PRLR;MTSS1;VAV2;CNKSR1;HCK;ESRP2;KIF16B;ESRP1;TYRO3;ROR1;PLCB1;EPHA1;MET;DOCK1;GPLD1;NGEF;EPHA3;EPHA2;GRB7;SRC;SDC2;ARHGEF28;PDGFB;PDGFA;MST1R;EFNA5;EFNA4;EGFR;EFNB2;EFNB1;PAK1;FLRT2;FLRT3;PDGFC;ERBB2;SH2B2;MPZL1;ATP6V0A1;MAPK3;LYN;YES1;GAL…	Epithelial	3.05285	86	2594	404	1.22577
GO_Biological_Process	positive regulation of GTPase activity (GO:0043547)	45/214	0.000649961	0.0315504	USP6NL;BCAR3;ARHGEF26;CCDC125;DOCK7;ASAP3;F11R;SIPA1L2;RAP1GAP;SYDE2;ARHGAP42;ERBB2;SNX9;TBC1D12;EVI5;GARNL3;RGS7;TBC1D16;TBC1D8B;RAP1GAP2;CCL21;GRTP1;ARHGEF16;ARHGEF19;TBC1D8;TBC1D9;ARHGAP27;BCR;TIAM2;NET1;SGSM1;AFDN;TBC1D2;SGSM3;F2RL1;TAX1BP3;PKP4;ITGA6;EPHA1;AGRN;NGEF;ARHGEF5;EPHA2;CCL26;SLC27A4	Epithelial	1.50099	45	2594	214	1.21086
GO_Biological_Process	positive regulation of cell motility (GO:2000147)	46/221	0.00071751	0.0338234	SEMA5A;GRB7;GRN;SEMA3C;SEMA3B;PDGFB;SEMA3G;PDGFA;LAMC2;SEMA3F;EGFR;SYNE2;MYLK;IGF1R;FAM83H;PAK1;MDK;FAM110C;PDGFC;ZNF703;EPHB2;ACVR1;CARMIL1;EDN1;SEMA6A;CCL21;F10;INSR;SEMA6D;SEMA4B;LAMB1;F3;PTK2;VEGFA;TJP1;VIL1;F7;SH3RF2;CLDN4;BMP2;CLDN3;F2RL1;ITGA6;EPHA1;BCAR1;CCL26	Epithelial	1.47078	46	2594	221	1.19856
GO_Biological_Process	positive regulation of signal transduction (GO:0009967)	51/252	0.000753101	0.0347548	MESP1;TTC23;IHH;PKD2;ROBO1;RIMS1;SHH;GRB10;TMEM108;WLS;PRKCI;ARMC9;EMP2;KIF7;F3;EPN2;F7;DEPDC1B;ELF3;MAML3;TRIM16;SHANK3;GAS8;JCAD;TLR2;YAP1;KANK1;NLGN1;CTBP2;SRC;NRXN1;DLL1;DLL4;STK36;ZBTB7B;SASH1;RWDD3;JAG1;DMTN;HOMER1;DAB2IP;SORBS1;MT3;SULF2;SKI;SMOC2;BMP2;GKAP1;IL7;DLG5;FGFR2	Epithelial	1.45898	51	2594	252	1.16537
GO_Biological_Process	extracellular matrix organization (GO:0030198)	60/300	0.000377887	0.0237515	DDR1;APP;COL18A1;ITGB5;COL14A1;ITGB4;PLOD2;LAMC2;CTSV;PLOD1;LAMC1;F11R;ADAMTSL5;SH3PXD2A;ADAMTSL4;CTSL;CDH1;CREB3L1;SH3PXD2B;CAPN2;ITGB8;QSOX1;SLC39A8;ITGB6;DST;ITGA3;ITGA2;SERPINF2;P3H4;NPNT;HSPG2;MMP11;ADAM15;MMP15;ITGA6;ITGA9;COL17A1;LAMA4;COL11A2;LAMA3;PDGFB;PDGFA;NOXO1;ADAMTS12;THSD4;FLRT2;ADAMTS19;ADAMTS17;SERPINH1;GPM6B;COL28A1;CRTAP;LAMB3;LAMB1;SMOC2;BMP1;P4HA2;P4HA3;P4HB;AGRN	Epithelial	1.62431	60	2594	300	1.15166
GO_Biological_Process	supramolecular fiber organization (GO:0097435)	70/351	0.000141968	0.0131223	APP;COL18A1;COL14A1;ITGB4;AVIL;PLOD2;LAMC2;PLOD1;KRT20;PPP1R9A;RND3;SAMD14;POF1B;RAC3;EMILIN1;CGNL1;DSP;TPM4;DST;ACTN1;SERPINF2;TPM1;MYO7B;APOA1;P3H4;EMP2;APOA4;MYO7A;HSPG2;SHROOM4;CD2AP;BACE1;CLIP3;CDC42EP2;ELMO3;ITGA6;ARHGEF2;PRKN;COL17A1;TNXB;COL11A2;LAMA3;RHOBTB3;TSPAN33;CORO1B;ARHGAP12;CAMSAP2;MYO6;SERPINH1;TPPP;COL28A1;CARMIL1;CRTAP;MARCKSL1;LAMB3;CAMSAP3;MYO1D;MYO1E;TSPAN15;TPPP3;MARCKS;MY…	Epithelial	1.88199	70	2594	351	1.14838
GO_Biological_Process	regulation of cell migration (GO:0030334)	81/408	5.24537e-05	0.00685501	SEMA5A;LAMC2;PTPRK;SYNE2;MYLK;ROBO1;AMOT;IGF1R;SHH;DACH1;FGF9;CDH1;MDK;FAM110C;DPYSL3;EPHB2;ACVR1;EDN1;SEMA6A;LIMCH1;SEMA6D;TPM1;MINK1;MITF;F3;F7;CLDN4;TMIGD1;CLDN3;ADAM15;DPEP1;ITGA6;EPHA1;VCL;KANK1;GRB7;GRN;SEMA3C;SRC;SEMA3B;PDGFB;SEMA3G;PDGFA;SEMA3F;EGFR;FAM83H;PAK1;PDGFC;ZNF703;LMNA;PLXNA2;MGAT3;PLXNA1;SRGAP1;PLXNA4;SASH1;PLXNA3;CARMIL1;TCAF1;ACE;JAG1;F10;SEMA4B;INSR;OSGIN1;LAMB1;PTK2;VEGFA;T…	Epithelial	2.16399	81	2594	408	1.14319
GO_Biological_Process	nervous system development (GO:0007399)	88/447	3.52065e-05	0.0053884	SEMA5A;NCKAP1;MESP1;CHRM3;TENM1;DAGLA;GDA;AVIL;MSI1;GRIK1;VLDLR;CELSR1;PKD2;GBA2;HAPLN4;RAPGEFL1;ROBO1;SHH;OPHN1;CDH1;MDK;TRIM3;SOX8;NRTN;CHAC1;EPHB2;SOX6;TEAD1;MNX1;CER1;SH3GL2;RBFOX2;SEMA6A;PROX1;NAV2;SDCBP2;ALDH5A1;B3GNT5;ALDH1A2;TYRO3;DCX;RAPGEF5;DSCAML1;MET;SHANK3;PRKN;YAP1;NLGN1;INTU;FUT10;NRXN1;LPAR1;NTN5;MST1R;TRAK1;EFNA5;ACVR1B;NPAS2;GLIS2;UGT8;SCIN;ACVR1C;FLRT3;BTBD3;PDGFC;BTBD2;ADGRG6;…	Epithelial	2.26854	88	2594	447	1.13362
KEGG	Vitamin digestion and absorption	15/24	1.95987e-08	5.89921e-06	CUBN;SLC46A1;CBLIF;SLC23A1;SLC52A3;APOA1;APOA4;PLB1;SLC5A6;RBP2;TCN2;SLC19A3;LRAT;APOB;SLC19A1	Epithelial	5.22921	15	2594	24	3.59893
KEGG	Maturity onset diabetes of the young	13/26	5.70056e-06	0.000343174	HNF4G;SLC2A2;HNF1B;HNF1A;GCK;NR5A2;RFX6;HNF4A;HES1;MNX1;FOXA3;NKX2-2;FOXA2	Epithelial	3.46449	13	2594	26	2.87914
KEGG	Nitrogen metabolism	7/17	0.00362898	0.0312092	CA12;CPS1;CA5A;CA4;CA8;GLUL;CA13	Epithelial	1.50572	7	2594	17	2.37106
KEGG	Arginine biosynthesis	9/22	0.00103649	0.0155992	NOS2;CPS1;ARG1;GPT2;GPT;NAGS;GLUL;ASS1;OTC	Epithelial	1.8069	9	2594	22	2.35566
KEGG	Fat digestion and absorption	17/43	1.16547e-05	0.000501151	PNLIPRP2;ABCG8;ABCG5;DGAT2;PLA2G12B;DGAT1;MOGAT2;MTTP;APOA1;APOA4;FABP2;CLPS;NPC1L1;PLA2G10;APOB;PLPP2;SLC27A4	Epithelial	3.30003	17	2594	43	2.27653
KEGG	Adherens junction	27/71	8.8505e-08	8.88e-06	SRC;CTNND1;PTPRM;PTPRF;EGFR;IGF1R;CDH1;ERBB2;CTNNA1;RAC3;MAPK3;FARP2;TCF7L2;SMAD3;YES1;ACTN1;INSR;LMO7;SORBS1;BAIAP2;TJP1;AFDN;PARD3;MET;NECTIN3;VCL;NECTIN1	Epithelial	5.05159	27	2594	71	2.18977
KEGG	Fructose and mannose metabolism	12/33	0.000559966	0.0105344	PFKFB1;TKFC;GMDS;HKDC1;GMPPA;SORD;ALDOB;GFUS;FBP1;HK2;FBP2;KHK	Epithelial	1.97739	12	2594	33	2.09392
KEGG	Carbohydrate digestion and absorption	16/47	0.000172953	0.00433824	MGAM;ATP1A4;SLC2A2;PIK3CB;SLC5A1;SLC2A5;ATP1B1;G6PC1;HK2;MGAM2;PLCB3;PLCB4;SI;HKDC1;PLCB1;TAS1R3	Epithelial	2.36269	16	2594	47	1.96027
KEGG	Starch and sucrose metabolism	12/36	0.0013608	0.016508	MGAM;MGAM2;TREH;SI;HKDC1;ENPP1;ENPP3;GBA3;GYG2;G6PC1;HK2;GCK	Epithelial	1.78231	12	2594	36	1.91943
KEGG	Arginine and proline metabolism	16/50	0.000387036	0.00826987	GAMT;AOC1;MAOB;NOS2;ARG1;PYCR1;HOGA1;CNDP1;AGMAT;DAO;ALDH2;ALDH1B1;P4HA2;P4HA3;CKB;ALDH18A1	Epithelial	2.0825	16	2594	50	1.84265
KEGG	Bladder cancer	13/41	0.00146756	0.0169898	CXCL8;SRC;DAPK1;DAPK3;EGFR;VEGFA;CCND1;CDH1;ERBB2;E2F2;E2F3;FGFR3;MAPK3	Epithelial	1.76981	13	2594	41	1.8258
KEGG	Glycerolipid metabolism	19/61	0.000170103	0.00433824	PNLIPRP2;DGAT2;DGAT1;MOGAT2;GLYCTK;LPL;MBOAT2;LIPC;TKFC;ALDH2;ALDH1B1;GPAM;DGKQ;LIPG;PLPP2;DGKI;MGLL;LPIN3;DGKH	Epithelial	2.36269	19	2594	61	1.79357
KEGG	Insulin secretion	26/86	2.10895e-05	0.000793492	CHRM3;ADCY4;ATP1A4;SLC2A2;ITPR3;ADCY1;CACNA1F;ADCY6;ADCY5;CREB3L3;CREB3L4;CREB3L1;GNA11;CREB3L2;KCNN4;TRPM4;CCK;ATP1B1;GCK;PLCB3;ADCY9;PLCB4;GNAQ;KCNMA1;PLCB1;RAPGEF4	Epithelial	3.10046	26	2594	86	1.74088
KEGG	Pancreatic secretion	30/102	9.32365e-06	0.000467736	CHRM3;PNLIPRP2;RAB3D;ADCY4;ATP1A4;ITPR3;ADCY1;SLC4A4;ADCY6;ADCY5;CLCA2;CLCA1;CLCA4;SLC12A2;CPA1;PLA2G12B;TRPC1;RAB27B;CCK;ATP1B1;PLCB3;ADCY9;PLCB4;KCNQ1;GNAQ;PLA2G10;KCNMA1;PLCB1;SLC26A3;CFTR	Epithelial	3.33	30	2594	102	1.69361
KEGG	Amino sugar and nucleotide sugar metabolism	14/48	0.00238862	0.0224679	GFPT1;HK2;GCK;CYB5R1;UGDH;GALE;CYB5R3;GMDS;HKDC1;GMPPA;UAP1L1;PGM3;GFUS;GNE	Epithelial	1.64844	14	2594	48	1.6795
KEGG	Axon guidance	51/182	4.86383e-08	7.32006e-06	SEMA5A;BMPR2;PIK3CB;ROBO1;SHH;RAC3;EPHB2;NEO1;EPHB4;EPHB3;SEMA6A;ARHGEF12;SEMA6D;TRPC1;ENAH;PARD3;EPHA1;MET;EPHA3;NGEF;EPHA2;SEMA3C;SRC;SEMA3B;NTN4;SEMA3G;SEMA3F;EFNA5;EFNA4;GNAI1;EFNB2;EFNB1;PAK1;RRAS;ABLIM3;PLXNA2;PLXNA1;PAK6;SRGAP1;PLXNA4;PAK5;PLXNA3;MAPK3;FZD3;RYK;SEMA4B;L1CAM;PTK2;EFNA1;FES;PLXNB3	Epithelial	5.13549	51	2594	182	1.61359
KEGG	Thyroid hormone synthesis	21/75	0.00041212	0.00826987	GPX2;GPX3;ADCY4;ATP1A4;ITPR3;ADCY1;ATP1B1;ADCY6;ASGR2;ADCY5;PLCB3;TPO;ADCY9;PLCB4;CREB3L3;CREB3L4;IYD;CREB3L1;GNAQ;CREB3L2;PLCB1	Epithelial	2.0825	21	2594	75	1.61232
KEGG	Cortisol synthesis and secretion	18/65	0.00119413	0.016508	ADCY4;ITPR3;ADCY1;CACNA1F;ADCY6;CACNA1H;PBX1;ADCY5;PLCB3;ADCY9;PLCB4;CREB3L3;CREB3L4;CREB3L1;GNA11;GNAQ;CREB3L2;PLCB1	Epithelial	1.78231	18	2594	65	1.5946
KEGG	Renin secretion	19/69	0.000952228	0.0152939	EDN1;EDN2;ACE;ITPR3;CALML4;CACNA1F;ADCY6;GNAI1;ADCY5;PLCB3;PLCB4;GNAQ;KCNMA1;CLCA2;PDE3A;PRKG2;CLCA1;PLCB1;CLCA4	Epithelial	1.81548	19	2594	69	1.58562
KEGG	Parathyroid hormone synthesis, secretion and action	29/106	5.7712e-05	0.00173713	ADCY4;LRP5;ITPR3;ARRB1;ADCY1;PLD1;ADCY6;EGFR;GNAI1;ADCY5;LRP6;RXRA;CREB3L3;CREB3L4;CREB3L1;GNA11;CREB3L2;RXRG;MAPK3;SLC34A3;ARHGEF11;EGR1;VDR;PLCB3;ADCY9;PLCB4;MMP15;GNAQ;PLCB1	Epithelial	2.76017	29	2594	106	1.57538
KEGG	Gastric acid secretion	20/76	0.00131233	0.016508	CHRM3;ADCY4;ATP1A4;KCNJ16;ITPR3;CALML4;ADCY1;ATP1B1;ADCY6;GNAI1;MYLK;ADCY5;PLCB3;ADCY9;PLCB4;KCNQ1;GNAQ;GAST;PLCB1;CFTR	Epithelial	1.78231	20	2594	76	1.51534
KEGG	Rap1 signaling pathway	55/210	1.78939e-07	1.34652e-05	CTNND1;CALML4;PIK3CB;SIPA1L2;IGF1R;FGF9;CDH1;PLCE1;RAC3;MAGI1;PRKCI;VAV2;ENAH;PLCB3;ADCY9;PLCB4;PARD3;TLN2;PLCB1;RAPGEF5;MET;EPHA2;RAPGEF4;RALB;SRC;LPAR1;PDGFB;ADCY4;LPAR2;PDGFA;ADCY1;EFNA5;EFNA4;ADCY6;EGFR;GNAI1;RAP1GAP;ADCY5;RRAS;PDGFC;P2RY1;MAPK3;FARP2;INSR;VEGFA;MAPK13;EFNA1;AFDN;KITLG;GNAQ;ID1;FGFR4;FGFR3;FGFR2;BCAR1	Epithelial	4.87079	55	2594	210	1.50812
KEGG	Gap junction	23/88	0.000657749	0.011646	TUBAL3;SRC;ADCY4;LPAR1;PDGFB;PDGFA;ITPR3;ADCY1;ADCY6;EGFR;GNAI1;ADCY5;TJP1;PLCB3;ADCY9;PLCB4;GNA11;GNAQ;PDGFC;PRKG2;PLCB1;PRKG1;MAPK3	Epithelial	1.93382	23	2594	88	1.50501
KEGG	Arrhythmogenic right ventricular cardiomyopathy	20/77	0.00156029	0.0173943	DSP;TCF7L2;ITGB5;JUP;ITGB4;ITGA3;CACNA2D1;ITGA2;CACNA2D2;CACNA1F;CACNB2;CACNB3;LMNA;PKP2;CTNNA1;ITGB8;ITGA6;DMD;ITGB6;ITGA9	Epithelial	1.75959	20	2594	77	1.49566
KEGG	Inflammatory mediator regulation of TRP channels	24/98	0.0013711	0.016508	PLA2G4F;TRPA1;SRC;PRKCD;ADCY4;TRPV3;ITPR3;CALML4;PIK3CB;ADCY1;PLA2G6;ADCY6;ADCY5;MAPK13;HRH1;PLCB3;ADCY9;PLCB4;GNAQ;TRPV4;P2RY2;F2RL1;ASIC2;PLCB1	Epithelial	1.78231	24	2594	98	1.41019
KEGG	Bile secretion	22/90	0.0021807	0.0211739	ABCC3;ABCG8;ABCG5;ABCC2;AQP8;EPHX1;ADCY4;ATP1A4;NR1H4;SLC51A;ADCY1;SLC5A1;ATP1B1;SLC51B;SLC4A4;NR0B2;ADCY6;ADCY5;SLC9A3;ADCY9;RXRA;CFTR	Epithelial	1.6742	22	2594	90	1.40758
KEGG	Protein digestion and absorption	25/103	0.00126312	0.016508	COL17A1;COL18A1;KCNE3;COL14A1;SLC1A1;COL11A2;ATP1A4;SLC3A1;DPP4;KCNN4;COL28A1;CPA1;SLC15A1;SLC6A19;MME;SLC16A10;ATP1B1;ACE2;SLC9A3;MEP1B;SLC7A8;SLC7A9;XPNPEP2;KCNQ1;COL6A6	Epithelial	1.78231	25	2594	103	1.39764
KEGG	Tight junction	41/169	4.44107e-05	0.00148529	PATJ;PRKAA2;TUBAL3;SRC;GATA4;CLDN2;F11R;YBX3;AMOT;EPB41L4B;CCND1;MARVELD2;CLDN23;ERBB2;MARVELD3;MICALL2;MYH14;SYNPO;BVES;MPDZ;CGNL1;MAGI1;PRKAB2;PRKCI;ACTN1;TJP1;AFDN;CLDN10;CLDN4;OCLN;CLDN3;DLG2;CTTN;PPP2R2C;PARD3;AMOTL2;AMOTL1;ARHGEF2;CFTR;TJP3;LLGL2	Epithelial	2.82819	41	2594	169	1.39698
KEGG	Melanogenesis	24/101	0.0021236	0.0211739	TCF7L2;FZD3;EDN1;FZD5;FZD6;ADCY4;MITF;CALML4;WNT9A;ADCY1;ADCY6;GNAI1;ADCY5;PLCB3;KITLG;ADCY9;PLCB4;CREB3L3;CREB3L4;CREB3L1;GNAQ;CREB3L2;PLCB1;MAPK3	Epithelial	1.6742	24	2594	101	1.36831
KEGG	TGF-beta signaling pathway	22/94	0.00387575	0.0324055	ACVR1;SMAD1;CDKN2B;BMPR2;SMAD3;ZFYVE9;SMAD9;RGMB;ACVR1B;SMAD6;ACVR2B;THSD4;ACVR2A;BMP2;ACVR1C;ID1;ID4;PITX2;E2F5;NEO1;MAPK3;BMPR1A	Epithelial	1.48938	22	2594	94	1.34768
KEGG	Hypertrophic cardiomyopathy	21/90	0.00488722	0.0377193	EDN1;PRKAB2;PRKAA2;ACE;ITGB5;TPM4;ITGB4;ITGA3;CACNA2D1;ITGA2;TPM1;CACNA2D2;CACNA1F;CACNB2;CACNB3;LMNA;ITGB8;ITGA6;DMD;ITGB6;ITGA9	Epithelial	1.42344	21	2594	90	1.3436
KEGG	Dilated cardiomyopathy	22/96	0.00506916	0.0381455	ITGB5;TPM4;ITGB4;ITGA3;CACNA2D1;ITGA2;TPM1;ADCY4;CACNA2D2;ADCY1;CACNA1F;ADCY6;ADCY5;CACNB2;CACNB3;ADCY9;LMNA;ITGB8;ITGA6;DMD;ITGB6;ITGA9	Epithelial	1.41856	22	2594	96	1.31961
KEGG	Prostate cancer	22/97	0.00577128	0.0413608	TCF7L2;SRD5A2;PDGFB;PDGFA;TGFA;TMPRSS2;PIK3CB;ETV5;EGFR;IGF1R;CCND1;CREB3L3;SPINT1;CREB3L4;CREB3L1;CREB3L2;PDGFC;ERBB2;E2F2;E2F3;FGFR2;MAPK3	Epithelial	1.38341	22	2594	97	1.306
KEGG	GnRH signaling pathway	21/93	0.00726128	0.0496737	EGR1;PLA2G4F;SRC;PRKCD;ADCY4;ITPR3;CALML4;ADCY1;CACNA1F;PLD1;ADCY6;EGFR;ADCY5;MAPK13;PLCB3;ADCY9;PLCB4;GNA11;GNAQ;PLCB1;MAPK3	Epithelial	1.30387	21	2594	93	1.30026
KEGG	Amoebiasis	23/102	0.00521439	0.0382812	CXCL8;LAMB3;NOS2;ARG1;ACTN1;LAMA4;LAMA3;LAMC2;LAMB1;LAMC1;PIK3CB;ADCY1;CXCL2;PTK2;SERPINB6;GNA14;PLCB3;PLCB4;GNAQ;GNA11;PLCB1;VCL;TLR2	Epithelial	1.41701	23	2594	102	1.29844
KEGG	Purine metabolism	29/129	0.00195625	0.0203046	GDA;AK1;ADCY4;NUDT2;ADCY1;FHIT;AK8;ADCY6;PAPSS2;ADCY5;PNP;ENPP1;ENPP3;NUDT16;ENTPD2;ENTPD3;ENTPD5;ENTPD6;PDE2A;ENTPD8;NME4;AMPD3;PAICS;ADCY9;NME7;PDE3A;PDE5A;PDE9A;ADA	Epithelial	1.69241	29	2594	129	1.2945
KEGG	Aldosterone synthesis and secretion	22/98	0.0065516	0.0458612	DAGLA;PDE2A;ADCY4;ATP1A4;ITPR3;CALML4;ADCY1;ATP1B1;CACNA1F;CACNA1H;ADCY6;ADCY5;PLCB3;ADCY9;PLCB4;CREB3L3;CREB3L4;CREB3L1;GNAQ;GNA11;CREB3L2;PLCB1	Epithelial	1.33855	22	2594	98	1.29268
KEGG	Focal adhesion	44/201	0.000301079	0.00697113	TNXB;ITGB5;ITGB4;SRC;LAMA4;LAMA3;PDGFB;PDGFA;LAMC2;LAMC1;PIK3CB;ARHGAP5;EGFR;MYLK;IGF1R;PAK1;CCND1;PDGFC;ERBB2;CAPN2;RAC3;PAK6;ITGB8;FLNB;ITGB6;PAK5;MAPK3;LAMB3;ITGA3;ACTN1;ITGA2;PARVA;LAMB1;PTK2;VAV2;VEGFA;COL6A6;ITGA6;TLN2;DOCK1;MET;VCL;BCAR1;ITGA9	Epithelial	2.1567	44	2594	201	1.26052
KEGG	Vascular smooth muscle contraction	29/133	0.0031587	0.0288111	RAMP3;ADCY4;ITPR3;ADM;CALML4;ADCY1;CACNA1F;PLA2G6;ADCY6;MYLK;ADCY5;GNA11;MYH14;PRKG1;MAPK3;ARHGEF11;EDN1;PLA2G4F;ARHGEF12;EDN2;PLA2G12B;PRKCD;PLCB3;ADCY9;PLCB4;GNAQ;PLA2G10;KCNMA1;PLCB1	Epithelial	1.54044	29	2594	133	1.25557
KEGG	Platelet activation	27/124	0.00437773	0.0356134	SRC;ADCY4;ITPR3;PIK3CB;ADCY1;ADCY6;GNAI1;MYLK;ADCY5;PTGS1;P2RY1;PRKG2;PRKG1;MAPK3;LYN;PRKCI;PLA2G4F;ARHGEF12;ITGA2;MAPK13;PLCB3;ADCY9;PLCB4;GNAQ;P2RX1;TLN2;PLCB1	Epithelial	1.44839	27	2594	124	1.25382
KEGG	Hippo signaling pathway	35/163	0.00168043	0.0180646	YAP1;PATJ;BMPR2;WWC1;AREG;AMOT;PAK1;CCND1;CDH1;RASSF4;RASSF6;TP53BP2;CTNNA1;TEAD1;TEAD3;SMAD1;WWTR1;TCF7L2;PRKCI;FZD3;SMAD3;FZD5;FZD6;AXIN2;WNT9A;MOB1B;BMP2;DLG2;PPP2R2C;PARD3;DLG5;ID1;AJUBA;LLGL2;BMPR1A	Epithelial	1.74317	35	2594	163	1.23644
KEGG	Cushing syndrome	32/155	0.00486571	0.0377193	ADCY4;ITPR3;ADCY1;CACNA1F;CACNA1H;ADCY6;EGFR;GNAI1;ADCY5;RASD1;CCND1;CREB3L3;CREB3L4;CREB3L1;GNA11;CREB3L2;E2F2;E2F3;MAPK3;TCF7L2;FZD3;CDKN2B;FZD5;FZD6;AXIN2;WNT9A;PBX1;PLCB3;ADCY9;PLCB4;GNAQ;PLCB1	Epithelial	1.42344	32	2594	155	1.18881
KEGG	PI3K-Akt signaling pathway	64/354	0.00350961	0.0310704	ITGB5;ITGB4;LAMC2;LAMC1;PIK3CB;AREG;IGF1R;GHR;CREB3L3;CCND1;FGF9;CREB3L4;CREB3L1;CREB3L2;MYB;ITGB8;ITGB6;MAGI1;ITGA3;ITGA2;OSMR;PRLR;EREG;COL6A6;ITGA6;SGK2;MET;EPHA2;TLR2;ITGA9;PHLPP1;TNXB;PRKAA2;PKN3;LAMA4;LAMA3;LPAR1;PDGFB;LPAR2;PDGFA;TGFA;EFNA5;EFNA4;EGFR;RXRA;PDGFC;ERBB2;PCK1;MAPK3;LAMB3;INSR;LAMB1;PPP2R3A;G6PC1;PTK2;GNG13;VEGFA;EFNA1;KITLG;PPP2R2C;IL7;FGFR4;FGFR3;FGFR2	Epithelial	1.50765	64	2594	354	1.04105
KEGG	Pathways in cancer	94/531	0.000965396	0.0152939	CXCL8;LAMC2;PIK3CB;CALML4;LAMC1;GLI3;IGF1R;SHH;HEY1;MECOM;FGF9;CCND1;CDH1;RAC3;IL13RA1;ARHGEF11;EDN1;ARHGEF12;DAPK1;GSTO1;ITGA3;IL15;IFNGR2;ITGA2;PLEKHG5;DAPK3;MITF;WNT9A;AXIN2;KIF7;BCR;PLCB3;ADCY9;PLCB4;ITGA6;PLCB1;MET;NOTCH3;CEBPA;RALB;CTBP2;LAMA4;LAMA3;PDGFB;ADCY4;LRP5;LPAR1;PDGFA;LPAR2;MGST2;TGFA;ADCY1;PLD1;DLL1;ADCY6;EGFR;GNAI1;ADCY5;LRP6;DLL4;RXRA;GNA11;ERBB2;CTNNA1;E2F2;E2F3;HES1;RXRG;RUNX…	Epithelial	1.81548	94	2594	531	1.01936
GO_Biological_Process	endothelium development (GO:0003158)	5/10	1.28067e-06	6.7422e-05	JAG1;KDR;PECAM1;CD34;FSTL1	Mesenchymal	4.1712	5	449	10	16.6336
GO_Biological_Process	glomerulus vasculature development (GO:0072012)	3/6	0.000213731	0.00446363	PECAM1;TEK;CD34	Mesenchymal	2.35031	3	449	6	16.6336
GO_Biological_Process	glomerular filtration (GO:0003094)	4/9	2.88784e-05	0.000935585	MYO1E;SULF1;CD34;JCHAIN	Mesenchymal	3.02892	4	449	9	14.7854
GO_Biological_Process	endothelial cell differentiation (GO:0045446)	6/14	3.19177e-07	2.53401e-05	ACVRL1;BMPR2;JAG1;SOX18;KDR;FSTL1	Mesenchymal	4.59619	6	449	14	14.2574
GO_Biological_Process	positive regulation of cardiac epithelial to mesenchymal transition (GO:0062043)	3/7	0.000367795	0.00689069	ACVR1;JAG1;ENG	Mesenchymal	2.16174	3	449	7	14.2574
GO_Biological_Process	renal filtration (GO:0097205)	4/10	4.7277e-05	0.00132743	MYO1E;SULF1;CD34;JCHAIN	Mesenchymal	2.87699	4	449	10	13.3069
GO_Biological_Process	regulation of basement membrane assembly involved in embryonic body morphogenesis (GO:1904259)	2/5	0.0048079	0.0433913	PHLDB1;PHLDB2	Mesenchymal	1.3626	2	449	5	13.3069
GO_Biological_Process	retina vasculature development in camera-type eye (GO:0061298)	2/5	0.0048079	0.0433913	ACVRL1;BMPR2	Mesenchymal	1.3626	2	449	5	13.3069
GO_Biological_Process	positive regulation of protein localization to cell cortex (GO:1904778)	2/5	0.0048079	0.0433913	EPB41L2;GNAI1	Mesenchymal	1.3626	2	449	5	13.3069
GO_Biological_Process	positive regulation of epithelial to mesenchymal transition involved in endocardial cushion formation (GO:1905007)	2/5	0.0048079	0.0433913	ACVR1;ENG	Mesenchymal	1.3626	2	449	5	13.3069
GO_Biological_Process	positive regulation of endothelial cell chemotaxis by VEGF-activated vascular endothelial growth factor receptor signaling pathway (GO:0038033)	2/5	0.0048079	0.0433913	KDR;PRKD1	Mesenchymal	1.3626	2	449	5	13.3069
GO_Biological_Process	positive regulation of dopamine receptor signaling pathway (GO:0060161)	2/5	0.0048079	0.0433913	CAV2;LRRK2	Mesenchymal	1.3626	2	449	5	13.3069
GO_Biological_Process	positive regulation of basement membrane assembly involved in embryonic body morphogenesis (GO:1904261)	2/5	0.0048079	0.0433913	PHLDB1;PHLDB2	Mesenchymal	1.3626	2	449	5	13.3069
GO_Biological_Process	vascular endothelial growth factor receptor-2 signaling pathway (GO:0036324)	2/5	0.0048079	0.0433913	KDR;CLEC14A	Mesenchymal	1.3626	2	449	5	13.3069
GO_Biological_Process	negative regulation of metallopeptidase activity (GO:1905049)	2/5	0.0048079	0.0433913	TIMP3;TIMP1	Mesenchymal	1.3626	2	449	5	13.3069
GO_Biological_Process	caveola assembly (GO:0070836)	2/5	0.0048079	0.0433913	CAV2;CAV1	Mesenchymal	1.3626	2	449	5	13.3069
GO_Biological_Process	renal tubule development (GO:0061326)	2/5	0.0048079	0.0433913	MEF2C;PKD2	Mesenchymal	1.3626	2	449	5	13.3069
GO_Biological_Process	ciliary neurotrophic factor-mediated signaling pathway (GO:0070120)	2/5	0.0048079	0.0433913	LIFR;IL6ST	Mesenchymal	1.3626	2	449	5	13.3069
GO_Biological_Process	regulation of inflammatory response to wounding (GO:0106014)	2/5	0.0048079	0.0433913	GRN;MDK	Mesenchymal	1.3626	2	449	5	13.3069
GO_Biological_Process	hematopoietic stem cell migration (GO:0035701)	2/5	0.0048079	0.0433913	JAM2;JAM3	Mesenchymal	1.3626	2	449	5	13.3069
GO_Biological_Process	negative regulation of phospholipase activity (GO:0010519)	3/8	0.000578674	0.00925512	ANXA1;PLA2R1;BICD1	Mesenchymal	2.03362	3	449	8	12.4752
GO_Biological_Process	lymphatic endothelial cell differentiation (GO:0060836)	3/8	0.000578674	0.00925512	ACVRL1;BMPR2;SOX18	Mesenchymal	2.03362	3	449	8	12.4752
GO_Biological_Process	regulation of Cdc42 protein signal transduction (GO:0032489)	3/8	0.000578674	0.00925512	ABCA1;NRP1;APOA1	Mesenchymal	2.03362	3	449	8	12.4752
GO_Biological_Process	venous blood vessel development (GO:0060841)	3/8	0.000578674	0.00925512	ACVRL1;BMPR2;ENG	Mesenchymal	2.03362	3	449	8	12.4752
GO_Biological_Process	wound healing, spreading of epidermal cells (GO:0035313)	3/8	0.000578674	0.00925512	ACVRL1;COL5A1;ARHGAP24	Mesenchymal	2.03362	3	449	8	12.4752
GO_Biological_Process	positive regulation of cell migration by vascular endothelial growth factor signaling pathway (GO:0038089)	3/8	0.000578674	0.00925512	GAB1;KDR;PRKD1	Mesenchymal	2.03362	3	449	8	12.4752
GO_Biological_Process	neuron projection extension involved in neuron projection guidance (GO:1902284)	3/8	0.000578674	0.00925512	NRP1;NRP2;SLIT3	Mesenchymal	2.03362	3	449	8	12.4752
GO_Biological_Process	axon extension involved in axon guidance (GO:0048846)	3/8	0.000578674	0.00925512	NRP1;NRP2;SLIT3	Mesenchymal	2.03362	3	449	8	12.4752
GO_Biological_Process	integrin activation (GO:0033622)	3/8	0.000578674	0.00925512	CXCL12;FN1;FERMT2	Mesenchymal	2.03362	3	449	8	12.4752
GO_Biological_Process	coronary vasculature morphogenesis (GO:0060977)	3/8	0.000578674	0.00925512	TGFBR3;NRP1;SPRED1	Mesenchymal	2.03362	3	449	8	12.4752
GO_Biological_Process	stress fiber assembly (GO:0043149)	5/15	1.39056e-05	0.000557769	PDLIM1;FAM171A1;ARRB1;PHACTR1;SORBS1	Mesenchymal	3.25355	5	449	15	11.0891
GO_Biological_Process	contractile actin filament bundle assembly (GO:0030038)	5/15	1.39056e-05	0.000557769	PDLIM1;FAM171A1;ARRB1;PHACTR1;SORBS1	Mesenchymal	3.25355	5	449	15	11.0891
GO_Biological_Process	basement membrane assembly (GO:0070831)	3/9	0.000853573	0.0123964	RAMP2;PXDN;LAMB1	Mesenchymal	1.9067	3	449	9	11.0891
GO_Biological_Process	regulation of cell adhesion molecule production (GO:0060353)	3/9	0.000853573	0.0123964	COLEC12;CAV1;APOA1	Mesenchymal	1.9067	3	449	9	11.0891
GO_Biological_Process	basement membrane organization (GO:0071711)	5/16	1.9854e-05	0.000696821	RAMP2;PXDN;LAMB1;NID1;NID2	Mesenchymal	3.15688	5	449	16	10.396
GO_Biological_Process	muscle tissue development (GO:0060537)	4/13	0.000152565	0.00341841	CSRP2;PTCH1;PGM5;ENG	Mesenchymal	2.46618	4	449	13	10.2361
GO_Biological_Process	regulation of epithelial cell apoptotic process (GO:1904035)	3/10	0.00119913	0.0154602	YAP1;MDK;TEK	Mesenchymal	1.81078	3	449	10	9.98018
GO_Biological_Process	smooth muscle tissue development (GO:0048745)	3/10	0.00119913	0.0154602	PTCH1;ENG;MYLK	Mesenchymal	1.81078	3	449	10	9.98018
GO_Biological_Process	positive regulation of vasculogenesis (GO:2001214)	3/10	0.00119913	0.0154602	RRAS;KDR;CD34	Mesenchymal	1.81078	3	449	10	9.98018
GO_Biological_Process	vascular endothelial growth factor signaling pathway (GO:0038084)	4/14	0.000209814	0.00441834	NRP1;GAB1;KDR;VEGFC	Mesenchymal	2.35474	4	449	14	9.50493
GO_Biological_Process	outflow tract septum morphogenesis (GO:0003148)	7/25	9.29075e-07	5.33585e-05	ACVR1;NRP1;NRP2;BMPR2;PARVA;ZFPM2;ENG	Mesenchymal	4.2728	7	449	25	9.31483
GO_Biological_Process	positive regulation of cartilage development (GO:0061036)	5/18	3.75249e-05	0.00110262	ACVRL1;BMPR2;MDK;ZBTB16;LOXL2	Mesenchymal	2.95757	5	449	18	9.24091
GO_Biological_Process	endothelial cell proliferation (GO:0001935)	5/18	3.75249e-05	0.00110262	ACVRL1;BMPR2;TEK;CD34;LOXL2	Mesenchymal	2.95757	5	449	18	9.24091
GO_Biological_Process	protein kinase C-activating G protein-coupled receptor signaling pathway (GO:0007205)	3/11	0.00162144	0.0193273	PARD3;PLPP1;DGKH	Mesenchymal	1.71383	3	449	11	9.07289
GO_Biological_Process	positive regulation of chondrocyte differentiation (GO:0032332)	3/11	0.00162144	0.0193273	ACVRL1;ZBTB16;LOXL2	Mesenchymal	1.71383	3	449	11	9.07289
GO_Biological_Process	insulin-like growth factor receptor signaling pathway (GO:0048009)	3/11	0.00162144	0.0193273	GHR;PLCB1;IGF1R	Mesenchymal	1.71383	3	449	11	9.07289
GO_Biological_Process	positive regulation of cellular extravasation (GO:0002693)	3/11	0.00162144	0.0193273	PLVAP;MDK;JAM3	Mesenchymal	1.71383	3	449	11	9.07289
GO_Biological_Process	negative regulation of sprouting angiogenesis (GO:1903671)	3/11	0.00162144	0.0193273	SEMA6A;THBS1;KLF2	Mesenchymal	1.71383	3	449	11	9.07289
GO_Biological_Process	maintenance of blood-brain barrier (GO:0035633)	8/30	2.29957e-07	1.937e-05	TJP1;CDH5;CLDN5;PECAM1;ESAM;LAMC1;JAM2;JAM3	Mesenchymal	4.71287	8	449	30	8.87127
GO_Biological_Process	heart trabecula morphogenesis (GO:0061384)	5/19	4.99907e-05	0.00135835	TGFBR3;S1PR1;TEK;BMP5;ENG	Mesenchymal	2.86699	5	449	19	8.75454
GO_Biological_Process	positive regulation of focal adhesion assembly (GO:0051894)	5/19	4.99907e-05	0.00135835	NRP1;KDR;TEK;FERMT2;MAP4K4	Mesenchymal	2.86699	5	449	19	8.75454
GO_Biological_Process	negative regulation of cell-substrate junction organization (GO:0150118)	4/16	0.000368121	0.00689069	ACVRL1;DLC1;THBS1;PHLDB2	Mesenchymal	2.16174	4	449	16	8.31682
GO_Biological_Process	negative regulation of focal adhesion assembly (GO:0051895)	4/16	0.000368121	0.00689069	ACVRL1;DLC1;THBS1;PHLDB2	Mesenchymal	2.16174	4	449	16	8.31682
GO_Biological_Process	cellular response to fluid shear stress (GO:0071498)	3/12	0.00212608	0.0239849	MEF2C;PKD2;KLF2	Mesenchymal	1.62006	3	449	12	8.31682
GO_Biological_Process	regulation of vascular associated smooth muscle cell migration (GO:1904752)	3/12	0.00212608	0.0239849	DOCK4;MEF2C;TPM1	Mesenchymal	1.62006	3	449	12	8.31682
GO_Biological_Process	negative regulation of vascular permeability (GO:0043116)	3/12	0.00212608	0.0239849	CLDN5;RAMP2;FERMT2	Mesenchymal	1.62006	3	449	12	8.31682
GO_Biological_Process	vasculogenesis (GO:0001570)	8/33	5.14193e-07	3.3317e-05	TGFBR3;RAMP2;SPRED1;EGFL7;SOX18;CAV1;KDR;ENG	Mesenchymal	4.47733	8	449	33	8.06479
GO_Biological_Process	focal adhesion assembly (GO:0048041)	5/21	8.42999e-05	0.00210917	PEAK1;DLC1;PTPRK;SORBS1;FERMT2	Mesenchymal	2.67589	5	449	21	7.92078
GO_Biological_Process	cell-substrate junction assembly (GO:0007044)	8/34	6.59294e-07	4.06351e-05	DST;PEAK1;DLC1;FN1;LAMC1;PTPRK;SORBS1;FERMT2	Mesenchymal	4.3911	8	449	34	7.82759
GO_Biological_Process	cellular response to vascular endothelial growth factor stimulus (GO:0035924)	8/34	6.59294e-07	4.06351e-05	NRP1;RAMP2;ANXA1;SEMA6A;KDR;GAB1;VEGFC;PRKD1	Mesenchymal	4.3911	8	449	34	7.82759
GO_Biological_Process	positive regulation of positive chemotaxis (GO:0050927)	4/17	0.000472895	0.00829865	CXCL12;KDR;VEGFC;CDH13	Mesenchymal	2.08099	4	449	17	7.82759
GO_Biological_Process	pharyngeal system development (GO:0060037)	4/17	0.000472895	0.00829865	BMPR2;PTCH1;FOLR1;BMP5	Mesenchymal	2.08099	4	449	17	7.82759
GO_Biological_Process	vasculature development (GO:0001944)	4/17	0.000472895	0.00829865	ACVRL1;CDH5;BMPR2;SOX18	Mesenchymal	2.08099	4	449	17	7.82759
GO_Biological_Process	aorta morphogenesis (GO:0035909)	4/17	0.000472895	0.00829865	ACVRL1;JAG1;MYLK;ENG	Mesenchymal	2.08099	4	449	17	7.82759
GO_Biological_Process	hippo signaling (GO:0035329)	6/26	1.94642e-05	0.000692762	YAP1;TEAD4;TJP1;WWTR1;AMOTL1;TEAD1	Mesenchymal	3.15942	6	449	26	7.67706
GO_Biological_Process	positive regulation of vascular endothelial cell proliferation (GO:1905564)	3/13	0.00271814	0.0293536	MDK;AKT3;FGFR1	Mesenchymal	1.53234	3	449	13	7.67706
GO_Biological_Process	plasma membrane tubulation (GO:0097320)	3/13	0.00271814	0.0293536	EHD2;CAVIN2;SNX9	Mesenchymal	1.53234	3	449	13	7.67706
GO_Biological_Process	regulation of focal adhesion assembly (GO:0051893)	12/54	2.06823e-09	5.22642e-07	ACVRL1;NRP1;LIMCH1;PEAK1;DLC1;KDR;TEK;PHLDB2;THBS1;PTK2;FERMT2;MAP4K4	Mesenchymal	6.2818	12	449	54	7.39272
GO_Biological_Process	positive regulation of BMP signaling pathway (GO:0030513)	6/27	2.45538e-05	0.000827299	ACVRL1;CDH5;BMPR2;ZNF423;SULF1;ENG	Mesenchymal	3.08234	6	449	27	7.39272
GO_Biological_Process	positive regulation of cell migration involved in sprouting angiogenesis (GO:0090050)	4/18	0.000597287	0.00937481	ANXA1;AKT3;RHOJ;KDR	Mesenchymal	2.02804	4	449	18	7.39272
GO_Biological_Process	regulation of vascular endothelial cell proliferation (GO:1905562)	4/18	0.000597287	0.00937481	MEF2C;MDK;AKT3;FGFR1	Mesenchymal	2.02804	4	449	18	7.39272
GO_Biological_Process	artery development (GO:0060840)	5/23	0.00013433	0.00310039	ACVRL1;NRP1;BMPR2;PKD2;ENG	Mesenchymal	2.50858	5	449	23	7.23201
GO_Biological_Process	sequestering of extracellular ligand from receptor (GO:0035581)	3/14	0.00340223	0.0338482	FSTL1;LTBP1;FBN1	Mesenchymal	1.47046	3	449	14	7.1287
GO_Biological_Process	negative regulation of fibroblast growth factor receptor signaling pathway (GO:0040037)	3/14	0.00340223	0.0338482	SPRY1;SULF1;THBS1	Mesenchymal	1.47046	3	449	14	7.1287
GO_Biological_Process	regulation of vasculogenesis (GO:2001212)	3/14	0.00340223	0.0338482	RRAS;KDR;CD34	Mesenchymal	1.47046	3	449	14	7.1287
GO_Biological_Process	positive regulation of macrophage chemotaxis (GO:0010759)	3/14	0.00340223	0.0338482	MDK;THBS1;PTK2	Mesenchymal	1.47046	3	449	14	7.1287
GO_Biological_Process	positive regulation of lymphocyte migration (GO:2000403)	3/14	0.00340223	0.0338482	APP;CXCL12;JAM2	Mesenchymal	1.47046	3	449	14	7.1287
GO_Biological_Process	positive regulation of cardiac muscle cell proliferation (GO:0060045)	3/14	0.00340223	0.0338482	TGFBR3;MEF2C;ZFPM2	Mesenchymal	1.47046	3	449	14	7.1287
GO_Biological_Process	branching involved in blood vessel morphogenesis (GO:0001569)	3/14	0.00340223	0.0338482	NRP1;KDR;ENG	Mesenchymal	1.47046	3	449	14	7.1287
GO_Biological_Process	smooth muscle contraction (GO:0006939)	3/14	0.00340223	0.0338482	SMTN;SLC8A1;MYLK	Mesenchymal	1.47046	3	449	14	7.1287
GO_Biological_Process	regulation of integrin-mediated signaling pathway (GO:2001044)	3/14	0.00340223	0.0338482	PRKD1;TIMP1;LIMS2	Mesenchymal	1.47046	3	449	14	7.1287
GO_Biological_Process	atrioventricular valve development (GO:0003171)	3/14	0.00340223	0.0338482	ACVR1;BMPR2;SLIT3	Mesenchymal	1.47046	3	449	14	7.1287
GO_Biological_Process	substrate-dependent cell migration (GO:0006929)	3/14	0.00340223	0.0338482	NRP1;OPHN1;VEGFC	Mesenchymal	1.47046	3	449	14	7.1287
GO_Biological_Process	sprouting angiogenesis (GO:0002040)	11/52	1.70376e-08	2.53631e-06	ACVRL1;NRP1;RAMP2;KDR;CDH13;VEGFC;PARVA;TEK;THBS1;LOXL2;ENG	Mesenchymal	5.5958	11	449	52	7.03731
GO_Biological_Process	substrate adhesion-dependent cell spreading (GO:0034446)	10/48	8.97165e-08	8.64542e-06	NRP1;ATRNL1;PEAK1;FN1;LAMB1;PARVA;LAMC1;TEK;ANTXR1;FERMT2	Mesenchymal	5.06321	10	449	48	6.93068
GO_Biological_Process	positive regulation of cell-substrate junction organization (GO:0150117)	5/24	0.000166569	0.00362863	NRP1;KDR;TEK;FERMT2;MAP4K4	Mesenchymal	2.44026	5	449	24	6.93068
GO_Biological_Process	positive regulation of osteoblast differentiation (GO:0045669)	9/44	4.7205e-07	3.13913e-05	YAP1;ACVR1;WWTR1;MEF2C;BMPR2;ZHX3;PRKD1;IL6ST;FERMT2	Mesenchymal	4.50319	9	449	44	6.80467
GO_Biological_Process	artery morphogenesis (GO:0048844)	6/30	4.65226e-05	0.00132093	NRP1;BMPR2;JAG1;PKD2;FOLR1;ENG	Mesenchymal	2.87912	6	449	30	6.65345
GO_Biological_Process	cardiac epithelial to mesenchymal transition (GO:0060317)	4/20	0.000912686	0.0128847	ACVRL1;TGFBR3;SPRY1;ENG	Mesenchymal	1.88993	4	449	20	6.65345
GO_Biological_Process	regulation of granulocyte chemotaxis (GO:0071622)	4/20	0.000912686	0.0128847	MDK;THBS1;PTK2;JAM3	Mesenchymal	1.88993	4	449	20	6.65345
GO_Biological_Process	positive regulation of endothelial cell chemotaxis (GO:2001028)	3/15	0.00418253	0.039884	KDR;PRKD1;FGFR1	Mesenchymal	1.3992	3	449	15	6.65345
GO_Biological_Process	regulation of integrin activation (GO:0033623)	3/15	0.00418253	0.039884	SELP;FERMT2;JAM3	Mesenchymal	1.3992	3	449	15	6.65345
GO_Biological_Process	cell morphogenesis involved in differentiation (GO:0000904)	14/72	6.15449e-10	1.94405e-07	NRP1;MEF2C;ATRNL1;FN1;LAMB1;PARVA;LAMC1;ANTXR1;OPHN1;ABI2;PEAK1;RILPL1;TEK;FERMT2	Mesenchymal	6.71129	14	449	72	6.46863
GO_Biological_Process	regulation of ossification (GO:0030278)	7/36	1.30331e-05	0.000539914	ACVR1;MEF2C;BMPR2;MDK;ZBTB16;S1PR1;LRP6	Mesenchymal	3.26768	7	449	36	6.46863
GO_Biological_Process	endocardial cushion development (GO:0003197)	4/21	0.0011076	0.0148878	ACVR1;ACVRL1;BMPR2;ENG	Mesenchymal	1.82717	4	449	21	6.33662
GO_Biological_Process	negative regulation of cell-matrix adhesion (GO:0001953)	6/32	6.83542e-05	0.00174476	ACVRL1;JAG1;DLC1;THBS1;PHLDB2;MAP4K4	Mesenchymal	2.75826	6	449	32	6.23761
GO_Biological_Process	regulation of cell migration involved in sprouting angiogenesis (GO:0090049)	6/32	6.83542e-05	0.00174476	ANXA1;AKT3;MMRN2;RHOJ;KDR;THBS1	Mesenchymal	2.75826	6	449	32	6.23761
GO_Biological_Process	negative regulation of epithelial cell differentiation (GO:0030857)	3/16	0.00506278	0.0450481	SPRED1;CAV1;SPRY1	Mesenchymal	1.34632	3	449	16	6.23761
GO_Biological_Process	negative regulation of anoikis (GO:2000811)	3/16	0.00506278	0.0450481	CAV1;PDK4;PTK2	Mesenchymal	1.34632	3	449	16	6.23761
GO_Biological_Process	actomyosin structure organization (GO:0031032)	14/76	1.30426e-09	3.66207e-07	TPM1;ARRB1;CDC42BPB;SORBS1;CDC42BPA;FRMD3;PDLIM1;TJP1;FAM171A1;EPB41L4A;CSRP2;EPB41L2;PGM5;PHACTR1	Mesenchymal	6.43627	14	449	76	6.12818
GO_Biological_Process	regulation of membrane protein ectodomain proteolysis (GO:0051043)	4/22	0.00132994	0.0168038	TIMP3;SNX9;TIMP1;SH3D19	Mesenchymal	1.77459	4	449	22	6.04859
GO_Biological_Process	response to ketone (GO:1901654)	5/28	0.000357712	0.00684802	YAP1;TGFBR3;CAV1;SLIT3;THBS1	Mesenchymal	2.16444	5	449	28	5.94058
GO_Biological_Process	ventricular septum morphogenesis (GO:0060412)	5/28	0.000357712	0.00684802	ACVR1;TGFBR3;BMPR2;SLIT3;ZFPM2	Mesenchymal	2.16444	5	449	28	5.94058
GO_Biological_Process	positive regulation of response to wounding (GO:1903036)	5/28	0.000357712	0.00684802	GRN;ANXA1;MDK;PTK2;MYLK	Mesenchymal	2.16444	5	449	28	5.94058
GO_Biological_Process	regulation of endothelial cell proliferation (GO:0001936)	16/92	2.10843e-10	8.88e-08	ACVRL1;NRP1;NRP2;EGFL7;BMPR2;CAV2;CAV1;PTPRM;VEGFC;SULF1;THBS1;AKT3;KDR;CDH13;PRKD1;TEK	Mesenchymal	7.05159	16	449	92	5.78561
GO_Biological_Process	blood vessel endothelial cell migration (GO:0043534)	4/23	0.00158165	0.0193083	NRP1;CDH5;SOX18;KDR	Mesenchymal	1.71426	4	449	23	5.78561
GO_Biological_Process	regulation of mononuclear cell migration (GO:0071675)	4/23	0.00158165	0.0193083	MDK;THBS1;PTK2;BMP5	Mesenchymal	1.71426	4	449	23	5.78561
GO_Biological_Process	positive regulation of cholesterol efflux (GO:0010875)	4/23	0.00158165	0.0193083	EEPD1;CAV1;PTCH1;APOA1	Mesenchymal	1.71426	4	449	23	5.78561
GO_Biological_Process	positive regulation of blood vessel endothelial cell migration (GO:0043536)	8/48	1.04058e-05	0.000453371	CD40;ANXA1;AKT3;RHOJ;KDR;PRKD1;THBS1;FGFR1	Mesenchymal	3.34355	8	449	48	5.54454
GO_Biological_Process	positive regulation of substrate adhesion-dependent cell spreading (GO:1900026)	6/36	0.000136186	0.00310039	NRP1;MDK;APOA1;DOCK1;FERMT2;LIMS2	Mesenchymal	2.50858	6	449	36	5.54454
GO_Biological_Process	regulation of cellular response to transforming growth factor beta stimulus (GO:1903844)	4/24	0.00186466	0.021661	TGFBR3;LTBP4;FOLR1;ENG	Mesenchymal	1.66432	4	449	24	5.54454
GO_Biological_Process	neuromuscular junction development (GO:0007528)	4/24	0.00186466	0.021661	PPFIBP1;LRRK2;PDZRN3;GPHN	Mesenchymal	1.66432	4	449	24	5.54454
GO_Biological_Process	negative regulation of stress fiber assembly (GO:0051497)	4/24	0.00186466	0.021661	TJP1;DLC1;ARHGAP28;PHLDB2	Mesenchymal	1.66432	4	449	24	5.54454
GO_Biological_Process	adherens junction organization (GO:0034332)	8/49	1.21946e-05	0.000513594	TJP1;CDH5;RAMP2;CTNND1;CDH11;CDH13;FERMT2;JAM3	Mesenchymal	3.28938	8	449	49	5.43139
GO_Biological_Process	negative regulation of endothelial cell proliferation (GO:0001937)	6/37	0.000159494	0.0035047	MEF2C;CAV2;CAV1;PTPRM;SULF1;THBS1	Mesenchymal	2.45535	6	449	37	5.39469
GO_Biological_Process	negative regulation of epithelial cell apoptotic process (GO:1904036)	6/37	0.000159494	0.0035047	YAP1;CDH5;RAMP2;MDK;KDR;TEK	Mesenchymal	2.45535	6	449	37	5.39469
GO_Biological_Process	regulation of transmembrane receptor protein serine/threonine kinase signaling pathway (GO:0090092)	5/31	0.000585145	0.00929976	TGFBR3;LTBP4;FSTL1;FOLR1;ENG	Mesenchymal	2.03153	5	449	31	5.36569
GO_Biological_Process	negative regulation of cell junction assembly (GO:1901889)	4/25	0.0021809	0.024494	ACVRL1;DLC1;THBS1;PHLDB2	Mesenchymal	1.61094	4	449	25	5.32276
GO_Biological_Process	positive regulation of stress fiber assembly (GO:0051496)	7/44	5.125e-05	0.00136325	NRP1;CCDC88A;LIMCH1;TPM1;APOA1;PPM1E;FERMT2	Mesenchymal	2.86542	7	449	44	5.29252
GO_Biological_Process	positive regulation of cell-matrix adhesion (GO:0001954)	7/44	5.125e-05	0.00136325	NRP1;RRAS;KDR;CDH13;TEK;FERMT2;MAP4K4	Mesenchymal	2.86542	7	449	44	5.29252
GO_Biological_Process	regulation of endothelial cell migration (GO:0010594)	14/89	1.11043e-08	2.00433e-06	ACVRL1;NRP1;NRP2;GRN;BMPR2;PTPRM;THBS1;PTK2;RRAS;RHOJ;KDR;PRKD1;TEK;SASH1	Mesenchymal	5.69803	14	449	89	5.23305
GO_Biological_Process	positive regulation of actin filament bundle assembly (GO:0032233)	8/51	1.65558e-05	0.000621991	NRP1;CCDC88A;LIMCH1;SYNPO2;TPM1;APOA1;PPM1E;FERMT2	Mesenchymal	3.20622	8	449	51	5.21839
GO_Biological_Process	endodermal cell differentiation (GO:0035987)	5/32	0.000680848	0.0102411	COL4A2;MMP2;COL12A1;FN1;LAMB1	Mesenchymal	1.98965	5	449	32	5.19801
GO_Biological_Process	chondrocyte differentiation (GO:0002062)	5/32	0.000680848	0.0102411	MEF2C;BMPR2;NFIB;CREB3L2;SULF1	Mesenchymal	1.98965	5	449	32	5.19801
GO_Biological_Process	positive regulation of endothelial cell proliferation (GO:0001938)	12/77	1.38951e-07	1.25403e-05	NRP1;NRP2;EGFL7;BMPR2;MDK;AKT3;KDR;CDH13;VEGFC;PRKD1;TEK;FGFR1	Mesenchymal	4.90169	12	449	77	5.18451
GO_Biological_Process	endothelial cell migration (GO:0043542)	6/39	0.000215515	0.00446399	NRP1;CDH5;SOX18;CDH13;FSTL1;LOXL2	Mesenchymal	2.35028	6	449	39	5.11804
GO_Biological_Process	endothelial cell development (GO:0001885)	4/26	0.00253227	0.0277014	COL18A1;COL15A1;SOX18;PECAM1	Mesenchymal	1.5575	4	449	26	5.11804
GO_Biological_Process	regulation of chondrocyte differentiation (GO:0032330)	4/26	0.00253227	0.0277014	ACVRL1;MDK;ZBTB16;LOXL2	Mesenchymal	1.5575	4	449	26	5.11804
GO_Biological_Process	muscle cell development (GO:0055001)	5/33	0.00078779	0.0115741	RAMP2;MYOF;DYSF;SLC8A1;ENG	Mesenchymal	1.93651	5	449	33	5.04049
GO_Biological_Process	regulation of sprouting angiogenesis (GO:1903670)	5/33	0.00078779	0.0115741	TJP1;SEMA6A;RHOJ;THBS1;KLF2	Mesenchymal	1.93651	5	449	33	5.04049
GO_Biological_Process	positive regulation of endothelial cell migration (GO:0010595)	13/86	6.07825e-08	6.67815e-06	NRP1;CD40;NRP2;GRN;BMPR2;THBS1;RRAS;AKT3;KDR;PRKD1;TEK;SASH1;FGFR1	Mesenchymal	5.17534	13	449	86	5.02877
GO_Biological_Process	vascular endothelial growth factor receptor signaling pathway (GO:0048010)	10/67	2.32479e-06	0.000119893	NCKAP1;NRP1;NRP2;KDR;VEGFC;CLEC14A;PRKD1;SULF1;DOCK1;PTK2	Mesenchymal	3.92121	10	449	67	4.96526
GO_Biological_Process	positive regulation of pathway-restricted SMAD protein phosphorylation (GO:0010862)	7/47	7.93759e-05	0.00200583	ACVRL1;ACVR1;DAB2;BMPR2;RBPMS;BMP5;ENG	Mesenchymal	2.69771	7	449	47	4.9547
GO_Biological_Process	regulation of stress fiber assembly (GO:0051492)	11/74	7.56407e-07	4.44521e-05	TJP1;NRP1;CCDC88A;LIMCH1;DLC1;TPM1;APOA1;ARHGAP28;PHLDB2;PPM1E;FERMT2	Mesenchymal	4.35211	11	449	74	4.94513
GO_Biological_Process	negative regulation of actin filament bundle assembly (GO:0032232)	4/27	0.00292061	0.0312728	TJP1;DLC1;ARHGAP28;PHLDB2	Mesenchymal	1.50483	4	449	27	4.92848
GO_Biological_Process	negative regulation of endothelial cell apoptotic process (GO:2000352)	4/27	0.00292061	0.0312728	CDH5;RAMP2;KDR;TEK	Mesenchymal	1.50483	4	449	27	4.92848
GO_Biological_Process	striated muscle tissue development (GO:0014706)	5/34	0.000906777	0.0128847	MEF2C;BMPR2;CAV1;PGM5;BMP5	Mesenchymal	1.88993	5	449	34	4.89224
GO_Biological_Process	transforming growth factor beta receptor signaling pathway (GO:0007179)	13/89	9.23729e-08	8.64542e-06	ACVRL1;ACVR1;ZFYVE9;APOA1;PTPRK;PTK2;TGFBR3;CDH5;CLDN5;COL3A1;PARD3;FERMT2;ENG	Mesenchymal	5.06321	13	449	89	4.85926
GO_Biological_Process	collagen fibril organization (GO:0030199)	13/89	9.23729e-08	8.64542e-06	COL18A1;COL15A1;CRTAP;DST;COL12A1;P3H2;LOXL2;COL3A1;COL4A2;COL5A1;PXDN;COL5A2;SERPINH1	Mesenchymal	5.06321	13	449	89	4.85926
GO_Biological_Process	regulation of blood vessel endothelial cell migration (GO:0043535)	8/55	2.92694e-05	0.000936252	ACVRL1;CD40;MEF2C;AKT3;KDR;PRKD1;THBS1;FGFR1	Mesenchymal	3.02861	8	449	55	4.83887
GO_Biological_Process	regulation of osteoblast differentiation (GO:0045667)	12/83	3.24277e-07	2.53401e-05	ACVR1;YAP1;WWTR1;MEF2C;BMPR2;ZHX3;PTCH1;CRIM1;PRKD1;IL6ST;PTK2;FERMT2	Mesenchymal	4.59619	12	449	83	4.80972
GO_Biological_Process	actin cytoskeleton reorganization (GO:0031532)	9/63	1.08078e-05	0.000462903	NRP1;ANXA1;GAB1;S1PR1;PHACTR1;PARVA;CDC42BPB;CDC42BPA;ANTXR1	Mesenchymal	3.33451	9	449	63	4.75247
GO_Biological_Process	blood vessel morphogenesis (GO:0048514)	8/56	3.34853e-05	0.00104466	TGFBR3;NRP1;EGFL7;RAMP2;SOX18;CAV1;KDR;ENG	Mesenchymal	2.98103	8	449	56	4.75247
GO_Biological_Process	positive regulation of epithelial to mesenchymal transition (GO:0010718)	6/42	0.000327395	0.00646349	WWTR1;DAB2;JAG1;MDK;FERMT2;LOXL2	Mesenchymal	2.18953	6	449	42	4.75247
GO_Biological_Process	negative regulation of epithelial cell migration (GO:0010633)	5/35	0.00103863	0.0142642	ACVRL1;PTPRM;MCC;THBS1;PTPRG	Mesenchymal	1.84575	5	449	35	4.75247
GO_Biological_Process	regulation of neuron migration (GO:2001222)	4/28	0.00334776	0.0338482	COL3A1;SEMA6A;MDK;PHACTR1	Mesenchymal	1.47046	4	449	28	4.75247
GO_Biological_Process	cellular response to transforming growth factor beta stimulus (GO:0071560)	16/114	5.48817e-09	1.15572e-06	ACVR1;ACVRL1;MEF2C;ZFYVE9;APOA1;PTPRK;PTK2;TGFBR3;CDH5;CLDN5;CLEC3B;COL3A1;PARD3;HYAL2;FERMT2;ENG	Mesenchymal	5.93715	16	449	114	4.66909
GO_Biological_Process	positive regulation of cell junction assembly (GO:1901890)	8/57	3.81968e-05	0.00110946	PTPRD;NRP1;CLDN5;CAV1;KDR;TEK;FERMT2;MAP4K4	Mesenchymal	2.95489	8	449	57	4.66909
GO_Biological_Process	positive regulation of cell morphogenesis involved in differentiation (GO:0010770)	7/50	0.000118974	0.0028098	PTPRD;NRP1;MDK;APOA1;DOCK1;FERMT2;LIMS2	Mesenchymal	2.55132	7	449	50	4.65742
GO_Biological_Process	extracellular structure organization (GO:0043062)	30/216	1.40289e-15	1.34331e-12	APP;COL18A1;COL15A1;LAMA4;LAMC1;NID1;NID2;THBS1;THSD4;SH3PXD2A;MMP28;KDR;JAM2;ADAMTS6;JAM3;VWF;MMP2;FN1;LAMB1;HSPG2;COL3A1;MMP16;COL4A2;COL5A1;PXDN;COL5A2;GFOD2;PECAM1;FBN1;ITGA9	Mesenchymal	11.8718	30	449	216	4.62045
GO_Biological_Process	negative regulation of fat cell differentiation (GO:0045599)	5/36	0.00118419	0.0154602	YAP1;WWTR1;ZFPM2;FERMT2;RUNX1T1	Mesenchymal	1.81078	5	449	36	4.62045
GO_Biological_Process	endoderm formation (GO:0001706)	5/36	0.00118419	0.0154602	COL4A2;MMP2;COL12A1;FN1;LAMB1	Mesenchymal	1.81078	5	449	36	4.62045
GO_Biological_Process	external encapsulating structure organization (GO:0045229)	30/217	1.59475e-15	1.34331e-12	APP;COL18A1;COL15A1;LAMA4;LAMC1;NID1;NID2;THBS1;THSD4;SH3PXD2A;MMP28;KDR;JAM2;ADAMTS6;JAM3;VWF;MMP2;FN1;LAMB1;HSPG2;COL3A1;MMP16;COL4A2;COL5A1;PXDN;COL5A2;GFOD2;PECAM1;FBN1;ITGA9	Mesenchymal	11.8718	30	449	217	4.59916
GO_Biological_Process	regulation of substrate adhesion-dependent cell spreading (GO:1900024)	7/51	0.000135268	0.00310039	NRP1;MDK;APOA1;DOCK1;PTK2;FERMT2;LIMS2	Mesenchymal	2.50858	7	449	51	4.56609
GO_Biological_Process	regulation of epithelial cell migration (GO:0010632)	7/51	0.000135268	0.00310039	BMPR2;RHOJ;MCC;DOCK1;SASH1;PTK2;PTPRG	Mesenchymal	2.50858	7	449	51	4.56609
GO_Biological_Process	cell-cell junction assembly (GO:0007043)	9/66	1.59272e-05	0.00060982	GJC1;TJP1;CDH5;CLDN5;RAMP2;CTNND1;CDH11;PKP4;JAM3	Mesenchymal	3.2148	9	449	66	4.53644
GO_Biological_Process	regulation of endothelial cell apoptotic process (GO:2000351)	6/44	0.000424221	0.00771228	CDH5;CD40;RAMP2;KDR;TEK;THBS1	Mesenchymal	2.11282	6	449	44	4.53644
GO_Biological_Process	platelet degranulation (GO:0002576)	17/125	2.9894e-09	6.86746e-07	CFD;APP;VWF;PROS1;ANXA5;FN1;APOA1;VEGFC;LHFPL2;THBS1;SELP;CLEC3B;SELENOP;PECAM1;SERPING1;TIMP3;TIMP1	Mesenchymal	6.1632	17	449	125	4.52435
GO_Biological_Process	regulation of actin cytoskeleton reorganization (GO:2000249)	5/37	0.0013443	0.0169007	TJP1;NRP1;MDK;ESAM;TEK	Mesenchymal	1.7721	5	449	37	4.49558
GO_Biological_Process	integrin-mediated signaling pathway (GO:0007229)	10/75	6.62217e-06	0.00031574	NRP1;COL3A1;DAB2;DST;FN1;APOA1;PRKD1;DOCK1;PTK2;FERMT2	Mesenchymal	3.50067	10	449	75	4.43563
GO_Biological_Process	positive regulation of chemotaxis (GO:0050921)	6/45	0.000480328	0.00837096	NRP1;MDK;KDR;CDH13;PRKD1;THBS1	Mesenchymal	2.07722	6	449	45	4.43563
GO_Biological_Process	regulation of epithelial to mesenchymal transition (GO:0010717)	10/76	7.47471e-06	0.000343429	WWTR1;PHLDB1;SPRED1;DAB2;MDK;SPRY1;PHLDB2;FERMT2;LOXL2;BMP5	Mesenchymal	3.46416	10	449	76	4.37727
GO_Biological_Process	ventricular septum development (GO:0003281)	5/38	0.00151982	0.0189191	ACVR1;TGFBR3;BMPR2;SLIT3;ZFPM2	Mesenchymal	1.7231	5	449	38	4.37727
GO_Biological_Process	positive regulation of epithelial cell proliferation (GO:0050679)	16/123	1.67449e-08	2.53631e-06	YAP1;NRP1;NRP2;EGFL7;GRN;BMPR2;VEGFC;LAMB1;LAMC1;BMP5;MDK;AKT3;KDR;CDH13;PRKD1;TEK	Mesenchymal	5.5958	16	449	123	4.32745
GO_Biological_Process	extracellular matrix organization (GO:0030198)	39/300	7.04344e-19	1.77988e-15	APP;COL18A1;COL15A1;LAMA4;COL12A1;HTRA1;CTSV;LAMC1;NID1;NID2;THBS1;THSD4;LOXL2;SH3PXD2A;MMP28;KDR;SERPINH1;TIMP1;JAM2;ADAMTS6;JAM3;CRTAP;DST;VWF;MMP2;P3H2;FN1;LAMB1;HSPG2;COL3A1;MMP16;COL4A2;COL5A1;PXDN;COL5A2;GFOD2;PECAM1;FBN1;ITGA9	Mesenchymal	14.7496	39	449	300	4.32474
GO_Biological_Process	positive regulation of angiogenesis (GO:0045766)	15/116	5.09578e-08	5.92633e-06	CD40;GRN;RAMP2;GAB1;VEGFC;THBS1;TJP1;CDH5;RRAS;MDK;KDR;PRKD1;TEK;CD34;SASH1	Mesenchymal	5.22721	15	449	116	4.3018
GO_Biological_Process	peptide cross-linking (GO:0018149)	4/31	0.00487975	0.0437274	COL3A1;ANXA1;FN1;THBS1	Mesenchymal	1.35925	4	449	31	4.29255
GO_Biological_Process	tube closure (GO:0060606)	4/31	0.00487975	0.0437274	DLC1;PRICKLE1;FOLR1;LRP6	Mesenchymal	1.35925	4	449	31	4.29255
GO_Biological_Process	negative regulation of blood vessel morphogenesis (GO:2000181)	10/78	9.46778e-06	0.000419738	CLDN5;SPRED1;SEMA6A;COL4A2;NPR1;PTPRM;TEK;SULF1;HSPG2;THBS1	Mesenchymal	3.37702	10	449	78	4.26503
GO_Biological_Process	positive regulation of epithelial cell migration (GO:0010634)	12/94	1.2797e-06	6.7422e-05	NRP1;NRP2;GRN;BMPR2;RRAS;KDR;PRKD1;TEK;DOCK1;THBS1;SASH1;MAP4K4	Mesenchymal	4.1712	12	449	94	4.24688
GO_Biological_Process	embryonic heart tube morphogenesis (GO:0003143)	6/47	0.000609755	0.00951143	ACVR1;MEF2C;SOX18;PKD2;FOLR1;ENG	Mesenchymal	2.02175	6	449	47	4.24688
GO_Biological_Process	positive regulation of vasculature development (GO:1904018)	13/102	4.71703e-07	3.13913e-05	CD40;GRN;RAMP2;GAB1;VEGFC;THBS1;CDH5;RRAS;KDR;PRKD1;TEK;CD34;SASH1	Mesenchymal	4.50319	13	449	102	4.23994
GO_Biological_Process	circulatory system development (GO:0072359)	16/126	2.37467e-08	3.33377e-06	ACVR1;ACVRL1;MEF2C;RAMP2;NXN;FN1;ECE1;PKD2;HSPG2;PDLIM1;CDH5;COL3A1;SOX18;TEK;ZFPM2;FBN1	Mesenchymal	5.47706	16	449	126	4.22441
GO_Biological_Process	negative regulation of angiogenesis (GO:0016525)	11/87	3.90111e-06	0.000189579	CLDN5;SPRED1;SEMA6A;COL4A2;NPR1;PTPRM;TEK;SULF1;HSPG2;THBS1;KLF2	Mesenchymal	3.72221	11	449	87	4.20621
GO_Biological_Process	negative regulation of epithelial cell proliferation (GO:0050680)	9/72	3.25236e-05	0.00102734	TGFBR3;CAV2;NFIB;CAV1;PTPRM;PTPRK;MCC;SULF1;THBS1	Mesenchymal	2.98829	9	449	72	4.15841
GO_Biological_Process	positive regulation of wound healing (GO:0090303)	5/40	0.00192061	0.0220608	ANXA1;THBS1;PTK2;FERMT2;MYLK	Mesenchymal	1.65638	5	449	40	4.15841
GO_Biological_Process	positive regulation of ossification (GO:0045778)	5/40	0.00192061	0.0220608	ACVR1;MEF2C;BMPR2;ZBTB16;SLC8A1	Mesenchymal	1.65638	5	449	40	4.15841
GO_Biological_Process	cardiac muscle tissue morphogenesis (GO:0055008)	4/32	0.00547959	0.0482471	TGFBR3;TPM1;S1PR1;ENG	Mesenchymal	1.31653	4	449	32	4.15841
GO_Biological_Process	regulation of pathway-restricted SMAD protein phosphorylation (GO:0060393)	7/58	0.000306995	0.00610847	ACVRL1;ACVR1;DAB2;BMPR2;RBPMS;ENG;BMP5	Mesenchymal	2.21407	7	449	58	4.01501
GO_Biological_Process	transmembrane receptor protein serine/threonine kinase signaling pathway (GO:0007178)	16/133	5.15944e-08	5.92633e-06	ACVR1;ACVRL1;BMPR2;ZFYVE9;APOA1;PTPRK;PTK2;BMP5;TGFBR3;CDH5;CLDN5;COL3A1;ZFYVE16;PARD3;FERMT2;ENG	Mesenchymal	5.22721	16	449	133	4.00208
GO_Biological_Process	positive regulation of transmembrane receptor protein serine/threonine kinase signaling pathway (GO:0090100)	11/92	6.77151e-06	0.000316881	ACVRL1;ACVR1;CDH5;DAB2;BMPR2;RBPMS;ZNF423;SULF1;THBS1;ENG;BMP5	Mesenchymal	3.4991	11	449	92	3.97761
GO_Biological_Process	negative regulation of cell migration (GO:0030336)	17/144	2.62179e-08	3.48698e-06	ACVRL1;JAG1;MCTP1;LIMCH1;TPM1;PTPRK;MCC;SULF1;PTPRG;CLDN5;COL3A1;DACH1;HYAL2;DLC1;TIMP1;PHLDB2;ENG	Mesenchymal	5.45755	17	449	144	3.92738
GO_Biological_Process	cell junction assembly (GO:0034329)	12/102	3.0795e-06	0.000152586	GJC1;TJP1;CDH5;CLDN5;FARP1;OPHN1;CTNND1;CDH11;FN1;PKP4;FERMT2;LIMS2	Mesenchymal	3.81648	12	449	102	3.9138
GO_Biological_Process	blood circulation (GO:0008015)	6/51	0.000948428	0.0132196	ACVRL1;GUCY1A1;CXCL12;NPR1;MYOF;SERPING1	Mesenchymal	1.87878	6	449	51	3.9138
GO_Biological_Process	mesenchymal cell differentiation (GO:0048762)	6/51	0.000948428	0.0132196	TGFBR3;MEF2C;LOXL2;ENG;LRP6;FGFR1	Mesenchymal	1.87878	6	449	51	3.9138
GO_Biological_Process	positive regulation of phosphatidylinositol 3-kinase signaling (GO:0014068)	9/77	5.58433e-05	0.0014548	SELP;PDGFD;KDR;GAB1;FN1;TEK;PTK2;IGF1R;FGFR1	Mesenchymal	2.8372	9	449	77	3.88838
GO_Biological_Process	heart looping (GO:0001947)	5/43	0.00265944	0.0289673	MEF2C;SOX18;PKD2;FOLR1;ENG	Mesenchymal	1.53809	5	449	43	3.86829
GO_Biological_Process	peptidyl-tyrosine phosphorylation (GO:0018108)	8/69	0.000152861	0.00341841	GHR;ABI2;IL15;KDR;TEK;PTK2;IGF1R;FGFR1	Mesenchymal	2.46618	8	449	69	3.85707
GO_Biological_Process	cartilage development (GO:0051216)	6/52	0.00105214	0.0143716	MEF2C;NFIB;HYAL2;ZBTB16;CREB3L2;SULF1	Mesenchymal	1.84249	6	449	52	3.83853
GO_Biological_Process	negative regulation of response to stimulus (GO:0048585)	7/61	0.000420477	0.0076996	ACVR1;KLF7;COL3A1;MCTP1;AKT3;APOA1;CD34	Mesenchymal	2.11353	7	449	61	3.81755
GO_Biological_Process	positive regulation of cell-substrate adhesion (GO:0010811)	8/70	0.00016925	0.0036555	NRP1;MDK;FN1;APOA1;CDH13;DOCK1;FERMT2;LIMS2	Mesenchymal	2.43705	8	449	70	3.80197
GO_Biological_Process	cardiac ventricle morphogenesis (GO:0003208)	5/44	0.00294601	0.0312797	TGFBR3;MEF2C;JAG1;TPM1;ENG	Mesenchymal	1.50474	5	449	44	3.78037
GO_Biological_Process	branching morphogenesis of an epithelial tube (GO:0048754)	5/44	0.00294601	0.0312797	NRP1;KDR;PKD2;LRP6;ENG	Mesenchymal	1.50474	5	449	44	3.78037
GO_Biological_Process	regulation of angiogenesis (GO:0045765)	23/203	2.07353e-10	8.88e-08	CD40;GRN;RAMP2;SEMA6A;NPR1;GAB1;PTPRM;VEGFC;SULF1;TSPAN12;HSPG2;THBS1;CLDN5;CDH5;SPRED1;RRAS;COL4A2;RHOJ;KDR;PRKD1;TEK;CD34;SASH1	Mesenchymal	7.05159	23	449	203	3.7692
GO_Biological_Process	heart morphogenesis (GO:0003007)	6/53	0.00116433	0.0154045	ACVRL1;ACVR1;TGFBR3;DLC1;PTK2;ENG	Mesenchymal	1.81235	6	449	53	3.7661
GO_Biological_Process	bicellular tight junction assembly (GO:0070830)	6/53	0.00116433	0.0154045	CDH5;CLDN5;RAMP2;PARD3;PECAM1;ESAM	Mesenchymal	1.81235	6	449	53	3.7661
GO_Biological_Process	cell-matrix adhesion (GO:0007160)	11/100	1.51932e-05	0.000590667	BCAM;COL3A1;PEAK1;DLC1;FN1;PTPRK;SORBS1;NID2;CD34;FERMT2;TMEM8B	Mesenchymal	3.22866	11	449	100	3.6594
GO_Biological_Process	heart development (GO:0007507)	18/164	3.22238e-08	4.07148e-06	ACVR1;ACVRL1;MEF2C;RAMP2;BMPR2;FN1;ECE1;PKD2;PTK2;BMP5;TGFBR3;PDLIM1;COL3A1;SOX18;DLC1;TEK;ZFPM2;FBN1	Mesenchymal	5.39025	18	449	164	3.65128
GO_Biological_Process	cell-cell junction organization (GO:0045216)	9/82	9.19051e-05	0.0022548	GJC1;TJP1;CDH5;CLDN5;CTNND1;CDH11;CDH13;PKP4;LIMS2	Mesenchymal	2.64689	9	449	82	3.65128
GO_Biological_Process	plasma membrane organization (GO:0007009)	7/64	0.000565204	0.00925512	EHD2;COL5A1;CAVIN2;MYOF;DYSF;SNX9;SPTBN1	Mesenchymal	2.03362	7	449	64	3.63861
GO_Biological_Process	cytoskeleton organization (GO:0007010)	13/120	3.06453e-06	0.000152586	SEMA6A;MAST4;DST;TPM1;ARAP3;CDC42BPB;CECR2;FGD5;FMNL2;ABI2;MDK;DPYSL2;SH3D19	Mesenchymal	3.81648	13	449	120	3.60395
GO_Biological_Process	regulation of cell-matrix adhesion (GO:0001952)	7/65	0.000621377	0.00957451	JAG1;LIMCH1;PEAK1;CDH13;THBS1;PTK2;MAP4K4	Mesenchymal	2.01888	7	449	65	3.58263
GO_Biological_Process	BMP signaling pathway (GO:0030509)	7/65	0.000621377	0.00957451	ACVRL1;ACVR1;TGFBR3;BMPR2;ZFYVE16;ENG;BMP5	Mesenchymal	2.01888	7	449	65	3.58263
GO_Biological_Process	tight junction assembly (GO:0120192)	6/56	0.00155638	0.0192792	CDH5;CLDN5;RAMP2;PARD3;PECAM1;ESAM	Mesenchymal	1.71491	6	449	56	3.56435
GO_Biological_Process	hemopoiesis (GO:0030097)	10/94	4.94441e-05	0.00135835	TGFBR3;KITLG;MEIS1;JAG1;MECOM;RRAS;ZBTB16;KDR;TEK;CD34	Mesenchymal	2.86699	10	449	94	3.53907
GO_Biological_Process	determination of heart left/right asymmetry (GO:0061371)	5/47	0.00393917	0.037849	MEF2C;SOX18;PKD2;FOLR1;ENG	Mesenchymal	1.42195	5	449	47	3.53907
GO_Biological_Process	negative regulation of cold-induced thermogenesis (GO:0120163)	5/47	0.00393917	0.037849	IL15;NOVA1;LAMA4;PLCL1;ZNF423	Mesenchymal	1.42195	5	449	47	3.53907
GO_Biological_Process	regulation of BMP signaling pathway (GO:0030510)	8/76	0.000300729	0.00603128	ACVRL1;CDH5;BMPR2;CRIM1;ZNF423;SULF1;FSTL1;ENG	Mesenchymal	2.21959	8	449	76	3.50182
GO_Biological_Process	chordate embryonic development (GO:0043009)	6/58	0.00186866	0.021661	KIAA1217;PTCH1;PKD2;SULF1;BMP5;FGFR1	Mesenchymal	1.66432	6	449	58	3.44144
GO_Biological_Process	eye development (GO:0001654)	6/58	0.00186866	0.021661	MEIS1;COL5A1;COL5A2;MEIS2;PBX1;FBN1	Mesenchymal	1.66432	6	449	58	3.44144
GO_Biological_Process	negative regulation of protein kinase activity (GO:0006469)	9/90	0.000189166	0.00405103	WWTR1;SPRED1;PTPRB;HYAL2;CAV1;SH3BP5;PPM1E;SLC8A1;LRP6	Mesenchymal	2.39243	9	449	90	3.32673
GO_Biological_Process	apical junction assembly (GO:0043297)	6/60	0.0022262	0.024892	CDH5;CLDN5;RAMP2;PARD3;PECAM1;ESAM	Mesenchymal	1.60394	6	449	60	3.32673
GO_Biological_Process	neuron migration (GO:0001764)	5/50	0.0051513	0.0456749	NRP1;MEF2C;NAV1;DISC1;FGFR1	Mesenchymal	1.34032	5	449	50	3.32673
GO_Biological_Process	positive regulation of cell motility (GO:2000147)	22/221	5.96042e-09	1.15861e-06	ACVR1;GRN;SEMA6A;CAVIN1;CAV1;LAMB1;THBS1;PTK2;SYNE2;MYLK;IGF1R;TJP1;CDH5;DAB2;CXCL12;MDK;PDGFD;KDR;PECAM1;CDH13;FERMT2;MAP4K4	Mesenchymal	5.93606	22	449	221	3.31167
GO_Biological_Process	cellular response to BMP stimulus (GO:0071773)	7/71	0.00105801	0.0143742	ACVRL1;ACVR1;TGFBR3;BMPR2;ZFYVE16;ENG;BMP5	Mesenchymal	1.84242	7	449	71	3.27987
GO_Biological_Process	regulation of endocytosis (GO:0030100)	6/61	0.00242318	0.0269753	DAB2;MCTP1;ZFYVE16;OPHN1;CDH13;PRKD1	Mesenchymal	1.56903	6	449	61	3.27219
GO_Biological_Process	negative regulation of multicellular organismal process (GO:0051241)	21/214	1.70626e-08	2.53631e-06	MEF2C;GRN;BMPR2;IL15;PTCH1;LAMA4;PLCL1;WWC2;APOA1;MCC;PTPRG;LOXL2;BMP5;KLF7;SPRED1;NFIB;MDK;NOVA1;SPRY1;TIMP1;ZNF423	Mesenchymal	5.5958	21	449	214	3.26454
GO_Biological_Process	regulation of interleukin-12 production (GO:0032655)	5/51	0.00560814	0.0488681	CD40;MDK;IRAK3;PLCB1;THBS1	Mesenchymal	1.31097	5	449	51	3.2615
GO_Biological_Process	regulation of protein modification process (GO:0031399)	5/51	0.00560814	0.0488681	CDH5;CCDC88A;SPRED1;FN1;PTK2	Mesenchymal	1.31097	5	449	51	3.2615
GO_Biological_Process	inositol lipid-mediated signaling (GO:0048017)	5/51	0.00560814	0.0488681	PLCB4;PLCL1;PLCB1;IGF1R;FGFR1	Mesenchymal	1.31097	5	449	51	3.2615
GO_Biological_Process	cell junction organization (GO:0034330)	7/72	0.00114973	0.0153723	TJP1;APP;PPFIBP1;OPHN1;APBB2;FERMT2;LIMS2	Mesenchymal	1.81326	7	449	72	3.23432
GO_Biological_Process	regulation of epithelial cell proliferation (GO:0050678)	9/93	0.000242841	0.00491023	ACVRL1;TGFBR3;YAP1;GRN;LAMB1;LAMC1;PRKD1;MCC;BMP5	Mesenchymal	2.3089	9	449	93	3.21941
GO_Biological_Process	positive regulation of cell migration (GO:0030335)	26/269	4.62753e-10	1.67054e-07	NRP1;GRN;BMPR2;THBS1;SYNE2;MYLK;IGF1R;CDH5;MDK;PDGFD;KDR;MAP4K4;ACVR1;SEMA6A;CAV1;FN1;GAB1;LAMB1;PTK2;TJP1;DAB2;CXCL12;PECAM1;CDH13;DOCK1;FERMT2	Mesenchymal	6.77714	26	449	269	3.21542
GO_Biological_Process	negative regulation of cell motility (GO:2000146)	11/114	5.21284e-05	0.00137217	ACVRL1;CLDN5;DACH1;JAG1;MCTP1;LIMCH1;DLC1;TPM1;PTPRK;SULF1;ENG	Mesenchymal	2.86259	11	449	114	3.21
GO_Biological_Process	negative regulation of cell adhesion (GO:0007162)	7/73	0.00124756	0.0158422	ACVRL1;SEMA6A;JAG1;MDK;CDH13;PTK2;JAM3	Mesenchymal	1.80018	7	449	73	3.19001
GO_Biological_Process	insulin receptor signaling pathway (GO:0008286)	7/73	0.00124756	0.0158422	CAV2;GRB10;PDK4;GAB1;SORBS1;SOGA1;IGF1R	Mesenchymal	1.80018	7	449	73	3.19001
GO_Biological_Process	regulation of Rho protein signal transduction (GO:0035023)	7/73	0.00124756	0.0158422	ABCA1;NRP1;COL3A1;OPHN1;DLC1;APOA1;ARRB1	Mesenchymal	1.80018	7	449	73	3.19001
GO_Biological_Process	regulated exocytosis (GO:0045055)	17/180	6.80887e-07	4.09667e-05	CFD;APP;VWF;PROS1;ANXA5;FN1;APOA1;VEGFC;LHFPL2;THBS1;SELP;CLEC3B;SELENOP;PECAM1;SERPING1;TIMP3;TIMP1	Mesenchymal	4.38757	17	449	180	3.14191
GO_Biological_Process	negative regulation of cell differentiation (GO:0045596)	18/191	3.30915e-07	2.53401e-05	ABCA1;YAP1;WWTR1;JAG1;CAV1;PTCH1;ZBTB16;CRIM1;MEIS2;BMP5;SPRED1;MEIS1;COL5A1;COL5A2;SPRY1;ZFPM2;FERMT2;RUNX1T1	Mesenchymal	4.59619	18	449	191	3.13513
GO_Biological_Process	enzyme linked receptor protein signaling pathway (GO:0007167)	13/140	1.67374e-05	0.000621991	BMPR2;NPR1;LIFR;MERTK;PTK2;IGF1R;PTPRG;PTPRD;KDR;TEK;IL6ST;MPZL1;FGFR1	Mesenchymal	3.20622	13	449	140	3.0891
GO_Biological_Process	receptor-mediated endocytosis (GO:0006898)	13/143	2.10088e-05	0.000727251	COLEC12;RAMP2;CALCRL;CAV2;SGIP1;CAV1;APOA1;HSPG2;JCHAIN;LRP6;DAB2;SNX9;FOLR1	Mesenchymal	3.13832	13	449	143	3.0243
GO_Biological_Process	embryonic organ development (GO:0048568)	6/66	0.00361076	0.0355034	TEAD4;KITLG;SOX18;KDR;TEAD1;PBX1	Mesenchymal	1.44973	6	449	66	3.0243
GO_Biological_Process	cellular component disassembly (GO:0022411)	6/66	0.00361076	0.0355034	MMP16;MMP2;HTRA1;CTSV;LAMC1;TIMP1	Mesenchymal	1.44973	6	449	66	3.0243
GO_Biological_Process	extracellular matrix disassembly (GO:0022617)	6/66	0.00361076	0.0355034	MMP16;MMP2;HTRA1;CTSV;LAMC1;TIMP1	Mesenchymal	1.44973	6	449	66	3.0243
GO_Biological_Process	regulation of cell migration (GO:0030334)	37/408	6.03808e-13	3.81456e-10	ACVRL1;GRN;MCTP1;PTPRK;LDB2;THBS1;SYNE2;MYLK;IGF1R;CDH5;DACH1;MDK;PDGFD;KDR;PHACTR1;SASH1;MAP4K4;ACVR1;JAG1;ANXA1;SEMA6A;LIMCH1;CAV1;TPM1;LAMB1;SULF1;PTK2;TJP1;CLDN5;DAB2;CXCL12;DLC1;PECAM1;CDH13;AMOTL1;FERMT2;ENG	Mesenchymal	9.41856	37	449	408	3.01688
GO_Biological_Process	regulation of transforming growth factor beta receptor signaling pathway (GO:0017015)	9/100	0.000418484	0.0076996	TGFBR3;DAB2;SPRED1;CAV1;LTBP4;SPRY1;THBS1;FOLR1;ENG	Mesenchymal	2.11353	9	449	100	2.99405
GO_Biological_Process	response to cytokine (GO:0034097)	13/150	3.48667e-05	0.00106261	IFITM3;APP;CD40;ANXA1;IL1R1;LIFR;IRAK3;PTPN14;SELP;COL3A1;TIMP3;TIMP1;IL6ST	Mesenchymal	2.97362	13	449	150	2.88316
GO_Biological_Process	regulation of phosphatidylinositol 3-kinase signaling (GO:0014066)	9/106	0.000642119	0.00983416	SELP;PDGFD;KDR;FN1;GAB1;TEK;PTK2;IGF1R;FGFR1	Mesenchymal	2.00726	9	449	106	2.82458
GO_Biological_Process	positive regulation of cell differentiation (GO:0045597)	21/258	4.17158e-07	2.9831e-05	ACVR1;ACVRL1;YAP1;WWTR1;MEF2C;ZHX3;BMPR2;ZBTB16;LOXL2;KITLG;DAB2;RRAS;MDK;KDR;TCF4;PRKD1;PLCB1;IL6ST;CD34;FERMT2;FGFR1	Mesenchymal	4.52533	21	449	258	2.7078
GO_Biological_Process	regulation of anatomical structure morphogenesis (GO:0022603)	10/123	0.000461193	0.00829865	PHLDB1;MEF2C;FMNL2;ABI2;LRRK2;TSPAN12;PHLDB2;TANC2;FERMT2;SH3D19	Mesenchymal	2.08099	10	449	123	2.70466
GO_Biological_Process	regulation of Wnt signaling pathway (GO:0030111)	9/111	0.000895746	0.0128611	APP;NXN;LRRK2;GRB10;SPIN1;DISC1;SULF1;CDK14;FOLR1	Mesenchymal	1.89072	9	449	111	2.69735
GO_Biological_Process	negative regulation of canonical Wnt signaling pathway (GO:0090090)	13/165	9.34328e-05	0.00227024	WWTR1;IGFBP4;CAV1;CTNND1;PRICKLE1;MCC;BICC1;LRP6;DAB2;ZNRF3;TMEM88;MDK;RBMS3	Mesenchymal	2.64393	13	449	165	2.62106
GO_Biological_Process	positive regulation of inflammatory response (GO:0050729)	7/89	0.00388787	0.0376424	APP;IL33;GRN;MDK;IL15;HYAL2;IL6ST	Mesenchymal	1.42432	7	449	89	2.61653
GO_Biological_Process	negative regulation of Wnt signaling pathway (GO:0030178)	15/191	2.85862e-05	0.000935585	WWTR1;IGFBP4;NXN;CAV1;CTNND1;PRICKLE1;MCC;BICC1;LRP6;DAB2;ZNRF3;TMEM88;MDK;GRB10;RBMS3	Mesenchymal	3.02892	15	449	191	2.61261
GO_Biological_Process	regulation of small GTPase mediated signal transduction (GO:0051056)	11/141	0.000347206	0.00680147	ARHGAP31;ARHGEF12;OPHN1;RASGRF2;DLC1;RHOJ;ARHGAP29;ARAP3;ARHGAP28;ARHGAP24;ARHGAP23	Mesenchymal	2.1674	11	449	141	2.59532
GO_Biological_Process	muscle contraction (GO:0006936)	10/129	0.000671325	0.0102195	GJC1;SMTN;TPM4;CALD1;TPM1;MYOF;DYSF;SORBS1;SLC8A1;MYLK	Mesenchymal	1.99057	10	449	129	2.57886
GO_Biological_Process	skeletal system development (GO:0001501)	12/158	0.000242888	0.00491023	KIAA1217;TEAD4;MMP16;ZBTB16;HYAL2;CREB3L2;CDH11;PLS3;SULF1;BMP5;FBN1;FGFR1	Mesenchymal	2.3089	12	449	158	2.52663
GO_Biological_Process	cellular response to growth factor stimulus (GO:0071363)	12/158	0.000242888	0.00491023	ACVR1;ACVRL1;NRP1;MEF2C;RAMP2;CLEC3B;SEMA6A;BMPR2;ANXA1;HYAL2;KDR;PRKD1	Mesenchymal	2.3089	12	449	158	2.52663
GO_Biological_Process	regulation of signal transduction (GO:0009966)	15/198	4.34125e-05	0.00124663	ACVR1;APP;WWTR1;IGFBP4;PTCH1;LRRK2;LIFR;SULF1;TSPAN12;IGFBP7;PRKD1;TIMP1;PLCB1;MGLL;RGS6	Mesenchymal	2.90426	15	449	198	2.52025
GO_Biological_Process	negative regulation of MAPK cascade (GO:0043409)	7/94	0.00525215	0.0464063	SPRED1;SEMA6A;HYAL2;CAV1;TIMP3;IRAK3;SPRY1	Mesenchymal	1.33342	7	449	94	2.47735
GO_Biological_Process	cellular response to organic substance (GO:0071310)	9/123	0.00184439	0.021661	ACVR1;ACVRL1;GHR;RAMP2;CLEC3B;BMPR2;LRRK2;SLIT3;PTPN14	Mesenchymal	1.66432	9	449	123	2.43419
GO_Biological_Process	regulation of MAPK cascade (GO:0043408)	12/166	0.000382207	0.00710174	TGFBR3;SPRED1;RRAS;CAV2;CAV1;PELI2;KDR;FN1;TEK;IGF1R;FGFR1;MAP4K4	Mesenchymal	2.14864	12	449	166	2.40486
GO_Biological_Process	positive regulation of signal transduction (GO:0009967)	18/252	1.70323e-05	0.000623777	YAP1;NRP1;JAG1;CTBP2;VWF;CAV2;LRRK2;SORBS1;SULF1;PKD2;KLF2;SPIN1;GRB10;TEK;DISC1;IL6ST;LIMS2;SASH1	Mesenchymal	3.20497	18	449	252	2.37623
GO_Biological_Process	protein-containing complex subunit organization (GO:0043933)	8/112	0.00377433	0.0366836	MAGI1;YAP1;CD40;PARD3;SNX9;LAMC1;TEAD1;JCHAIN	Mesenchymal	1.43553	8	449	112	2.37623
GO_Biological_Process	supramolecular fiber organization (GO:0097435)	25/351	4.24977e-07	2.9831e-05	APP;COL18A1;COL15A1;COL12A1;LOXL2;CAMSAP2;CST3;SERPINH1;PGM5;CRTAP;TPM4;DST;TPM1;P3H2;APOA1;HSPG2;SHROOM4;CCDC88A;MYO1E;COL3A1;MARCKS;COL4A2;COL5A1;PXDN;COL5A2	Mesenchymal	4.52533	25	449	351	2.36946
GO_Biological_Process	positive regulation of phosphorylation (GO:0042327)	18/253	1.79647e-05	0.000648524	APP;NRP1;CD40;LIMCH1;LRRK2;PELI2;VEGFC;ARRB1;MERTK;THBS1;PTK2;IGF1R;DAB2;KDR;PECAM1;TEK;ENG;FGFR1	Mesenchymal	3.18807	18	449	253	2.36684
GO_Biological_Process	positive regulation of protein modification process (GO:0031401)	15/214	0.000104847	0.00252332	APP;CD40;LIMCH1;LRRK2;PELI2;VEGFC;ARRB1;PTK2;CDH5;DAB2;DLC1;KDR;PECAM1;TEK;ENG	Mesenchymal	2.59803	15	449	214	2.33182
GO_Biological_Process	transmembrane receptor protein tyrosine kinase signaling pathway (GO:0007169)	28/404	1.50712e-07	1.31327e-05	NCKAP1;NRP1;NRP2;SOGA1;PTPRG;IGF1R;GHR;SPRED1;PDGFD;GRB10;KDR;PDK4;MPZL1;RBFOX2;CAV2;MMP2;GAB1;VEGFC;SORBS1;SULF1;MERTK;PTK2;COL4A2;PRKD1;TEK;PLCB1;DOCK1;FGFR1	Mesenchymal	4.88164	28	449	404	2.30565
GO_Biological_Process	regulation of protein phosphorylation (GO:0001932)	18/266	3.49799e-05	0.00106261	APP;WWTR1;CD40;LIMCH1;LRRK2;PELI2;FN1;VEGFC;ARRB1;PTK2;LRP6;CCDC88A;CDH5;DAB2;KDR;PECAM1;TEK;ENG	Mesenchymal	2.97362	18	449	266	2.25117
GO_Biological_Process	regulation of cell adhesion (GO:0030155)	9/133	0.0031376	0.0328825	ACVRL1;NUAK1;ZFHX3;CXCL12;MDK;TPM1;CDH13;PKP4;PTK2	Mesenchymal	1.48303	9	449	133	2.25117
GO_Biological_Process	positive regulation of protein phosphorylation (GO:0001934)	25/371	1.17894e-06	6.62041e-05	ACVRL1;APP;NRP1;CD40;BMPR2;LRRK2;PELI2;ARRB1;GHR;PDGFD;KDR;SNX9;ACVR1;RBPMS;LIMCH1;IL15;CAV1;VEGFC;PTK2;BMP5;DAB2;PECAM1;PRKD1;TEK;ENG	Mesenchymal	4.17912	25	449	371	2.24173
GO_Biological_Process	positive regulation of hydrolase activity (GO:0051345)	10/149	0.00200794	0.0229596	CD40;CAV2;CHP2;APOA1;PKP4;SNX9;EVI5;RGS6;FERMT2;MAP4K4	Mesenchymal	1.63904	10	449	149	2.2327
GO_Biological_Process	cellular component assembly (GO:0022607)	17/261	9.18935e-05	0.0022548	YAP1;MAGI1;NCKAP1;CD40;PARVA;LAMC1;JCHAIN;OPHN1;CALD1;PARD3;RHOJ;PLS3;SNX9;TEAD1;SPTBN1;FERMT2;LIMS2	Mesenchymal	2.64689	17	449	261	2.16683
GO_Biological_Process	axon guidance (GO:0007411)	13/203	0.000705252	0.0105454	NRP1;NRP2;SEMA6A;GAB1;PTPRM;PTK2;KLF7;CXCL12;OPHN1;NFIB;GRB10;SLIT3;SPTBN1	Mesenchymal	1.97694	13	449	203	2.13042
GO_Biological_Process	positive regulation of cell population proliferation (GO:0008284)	30/474	3.83279e-07	2.84866e-05	YAP1;GRN;LAMC1;THBS1;IGF1R;MDK;PDGFD;CHP2;KDR;TIMP1;IL13RA1;WWTR1;MEF2C;IL15;FN1;VEGFC;LIFR;LAMB1;MEIS2;PTK2;BMP5;TJP1;TGFBR3;CLDN5;KITLG;MEIS1;CDH13;IL6ST;ZFPM2;FGFR1	Mesenchymal	4.54536	30	449	474	2.10552
GO_Biological_Process	regulation of canonical Wnt signaling pathway (GO:0060828)	16/253	0.000205661	0.00436727	WWTR1;IGFBP4;CAV1;LRRK2;CTNND1;PRICKLE1;MCC;BICC1;LRP6;DAB2;ZNRF3;TMEM88;MDK;CDK14;FOLR1;RBMS3	Mesenchymal	2.35979	16	449	253	2.10386
GO_Biological_Process	regulation of ERK1 and ERK2 cascade (GO:0070372)	14/238	0.00102515	0.0141561	APP;NRP1;SEMA6A;FN1;ARRB1;TGFBR3;SPRED1;RRAS;PDGFD;KDR;TIMP3;SPRY1;TEK;FERMT2	Mesenchymal	1.84906	14	449	238	1.9569
GO_Biological_Process	regulation of inflammatory response (GO:0050727)	12/206	0.00248418	0.0274128	APP;IL33;CDH5;GRN;ANXA1;IL1R1;IL15;MDK;HYAL2;APOA1;TEK;MGLL	Mesenchymal	1.56205	12	449	206	1.9379
GO_Biological_Process	regulation of GTPase activity (GO:0043087)	11/189	0.00372527	0.0363466	CD40;FGD5;CAV2;LRRK2;PKP4;SNX9;EVI5;RGS6;PTK2;FERMT2;MAP4K4	Mesenchymal	1.43954	11	449	189	1.93619
GO_Biological_Process	positive regulation of multicellular organismal process (GO:0051240)	20/345	0.000114256	0.00272383	ACVR1;ABCA1;WWTR1;IL33;BMPR2;EPAS1;IL15;NPR1;CAV1;ZBTB16;IGF1R;LOXL2;GHR;DAB2;FABP5;MDK;GRB10;PLCB1;PLA2R1;FERMT2	Mesenchymal	2.56482	20	449	345	1.92854
GO_Biological_Process	negative regulation of signal transduction (GO:0009968)	15/267	0.0010949	0.0147957	ACVR1;EGFL7;SEMA6A;NXN;PTCH1;LRRK2;ARRB1;IRAK3;SULF1;THBS1;BMP5;MMRN2;GRB10;SPRY1;TNS2	Mesenchymal	1.82986	15	449	267	1.86895
GO_Biological_Process	regulation of cell population proliferation (GO:0042127)	42/764	9.21922e-08	8.64542e-06	ACVRL1;YAP1;APP;COL18A1;BMPR2;CTBP2;PTPRK;PKD2;THBS1;IGF1R;NUAK1;PDGFD;RPS6KA2;CHP2;KDR;IGFBP7;TIMP1;TNS2;IL13RA1;WWTR1;RBFOX2;JAG1;IL15;FN1;P3H2;VEGFC;LIFR;PTPN14;MEIS2;PTK2;BMP5;TJP1;CCDC88A;CLDN5;KITLG;MEIS1;DLC1;CDH13;IL6ST;PLPP1;ENG;FGFR1	Mesenchymal	5.06321	42	449	764	1.82883
GO_Biological_Process	protein phosphorylation (GO:0006468)	27/496	2.3216e-05	0.000792796	ACVRL1;APP;BMPR2;MAST4;LRRK2;IGF1R;NUAK1;RPS6KA2;AKT3;KDR;PDK4;MAP3K20;MAP4K4;ACVR1;IRAK3;CDC42BPB;CDC42BPA;MERTK;PTK2;TGFBR3;ABI2;PEAK1;TEK;PRKD1;ERG;CDK14;FGFR1	Mesenchymal	3.10084	27	449	496	1.81092
GO_Biological_Process	axonogenesis (GO:0007409)	13/240	0.00314902	0.0328825	APP;NRP1;NRP2;SEMA6A;GAB1;PTK2;KLF7;CXCL12;OPHN1;PARD3;GRB10;SLIT3;SPTBN1	Mesenchymal	1.48303	13	449	240	1.80198
GO_Biological_Process	protein-containing complex assembly (GO:0065003)	14/267	0.00298642	0.0314445	YAP1;MAGI1;CD40;LRRK2;FN1;LAMC1;JCHAIN;CXCL12;PARD3;SNX9;TEAD1;FOLR1;FBXL7;FERMT2	Mesenchymal	1.50246	14	449	267	1.74435
GO_Biological_Process	post-translational protein modification (GO:0043687)	18/345	0.000860572	0.0124267	APP;EPAS1;IGFBP4;ZBTB16;FN1;APOA1;LAMB1;LAMC1;PRSS23;FSTL1;LTBP1;CST3;LGALS1;SPARCL1;IGFBP7;TIMP1;FBXL7;FBN1	Mesenchymal	1.90565	18	449	345	1.73568
GO_Biological_Process	negative regulation of cellular process (GO:0048523)	29/566	3.53223e-05	0.00106261	ACVRL1;APP;COL18A1;BMPR2;CTBP2;NPR1;DYSF;PTPRK;PKD2;MDK;HYAL2;RPS6KA2;IGFBP7;APBB2;SLIT3;CD34;JAM2;TNS2;P3H2;APOA1;PTPN14;BMP5;TGFBR3;DLC1;TXNIP;CDH13;PRKD1;FERMT2;PLPP1	Mesenchymal	2.97362	29	449	566	1.70451
GO_Biological_Process	positive regulation of cellular process (GO:0048522)	32/625	1.4132e-05	0.000557993	COLEC12;GRN;THBS1;LRP6;IGF1R;MDK;PDGFD;CHP2;KDR;TIMP1;IL13RA1;WWTR1;ZFHX3;IL15;CAV1;TPM1;FN1;APOA1;VEGFC;LIFR;MERTK;MEIS2;PTK2;BMP5;TJP1;CLDN5;KITLG;MEIS1;CXCL12;PARD3;IL6ST;FGFR1	Mesenchymal	3.25337	32	449	625	1.70328
GO_Biological_Process	plasma membrane bounded cell projection assembly (GO:0120031)	14/278	0.00427376	0.0406007	DYNC2H1;NRP1;EMP1;PARVA;MYLK;CCDC88A;EHD2;FGD5;OPHN1;RILPL1;S1PR1;CDH13;DISC1;MAP4K4	Mesenchymal	1.39147	14	449	278	1.67533
GO_Biological_Process	organelle organization (GO:0006996)	21/420	0.000574674	0.00925512	DYNC2H1;SEMA6A;DST;MAST4;CAV2;LRRK2;CAV1;TPM1;ARAP3;CDC42BPB;PKD2;CECR2;FGD5;RAB30;ZFYVE16;FMNL2;ABI2;MDK;DPYSL2;PRKD1;SH3D19	Mesenchymal	2.03362	21	449	420	1.66336
GO_Biological_Process	phosphorylation (GO:0016310)	20/400	0.000771188	0.0114635	ACVR1;ACVRL1;APP;BMPR2;LRRK2;IRAK3;CDC42BPB;CDC42BPA;MERTK;NUAK1;PEAK1;AKT3;MAP3K20;PDK4;PRKD1;ERG;CDK14;DGKH;MAP4K4;FGFR1	Mesenchymal	1.94068	20	449	400	1.66336
GO_Biological_Process	MAPK cascade (GO:0000165)	15/303	0.00370543	0.0362931	MEF2C;PLVAP;LRRK2;RASGRF2;APOA1;PTK2;KITLG;SPRED1;KDR;MAP3K20;TEK;RGL1;SPTBN1;MAP4K4;FGFR1	Mesenchymal	1.44018	15	449	303	1.64689
GO_Biological_Process	nervous system development (GO:0007399)	22/447	0.000529441	0.00916368	YAP1;NCKAP1;FARP1;WWTR1;MEF2C;RBFOX2;JAG1;SEMA6A;ZBTB16;FN1;CRIM1;NAV1;LDB2;NAV2;MERTK;PKD2;MARCKS;OPHN1;MDK;DPYSL2;RAPGEF5;TEAD1	Mesenchymal	2.03793	22	449	447	1.63731
GO_Biological_Process	regulation of intracellular signal transduction (GO:1902531)	21/437	0.000952105	0.0132196	ARHGEF12;VWF;LRRK2;RASGRF2;WWC2;ARHGAP29;ARAP3;ARHGAP28;GNAI1;ARHGAP24;ARHGAP23;AKAP12;NUAK1;ARHGAP31;SPRED1;OPHN1;RRAS;DLC1;RHOJ;TEK;MAP4K4	Mesenchymal	1.87878	21	449	437	1.59866
GO_Biological_Process	negative regulation of cell population proliferation (GO:0008285)	18/379	0.00243643	0.0270038	ACVRL1;APP;COL18A1;BMPR2;CTBP2;P3H2;PTPRK;MCC;PKD2;PTPN14;BMP5;TGFBR3;RPS6KA2;DLC1;CDH13;IGFBP7;TNS2;PLPP1	Mesenchymal	1.56858	18	449	379	1.57998
GO_Biological_Process	cellular protein modification process (GO:0006464)	48/1025	1.23257e-06	6.7422e-05	ACVRL1;APP;BMPR2;EPAS1;LRRK2;PTPRM;PTPRK;LAMC1;FSTL1;PRSS23;PPM1E;LTBP1;THBS1;PTPRG;LOXL2;CST3;NUAK1;LGALS1;AKT3;PDK4;MAP3K20;IGFBP7;TIMP1;LARGE1;MAP4K4;ACVR1;ANXA1;IGFBP4;ZBTB16;FN1;APOA1;LAMB1;IRAK3;CDC42BPB;CDC42BPA;MERTK;PTPN14;PTPRD;COL3A1;PTPRB;PEAK1;SPARCL1;PRKD1;ERG;CDK14;FBXL7;FGFR1;FBN1	Mesenchymal	4.1712	48	449	1025	1.55788
GO_Biological_Process	positive regulation of transcription by RNA polymerase II (GO:0045944)	42/908	8.02436e-06	0.000362099	ACVRL1;YAP1;APP;CD40;NFIX;BMPR2;CTBP2;EPAS1;ARRB1;LDB2;PKD2;LRP6;SOX18;HYAL2;CHP2;TEAD1;ACVR1;ZNF462;WWTR1;IL33;MEF2C;ZFHX3;JAG1;LMO2;MRTFB;MEIS2;PBX1;KLF2;BMP5;KLF7;DAB2;MEIS1;NFIA;NFIB;NFIC;CDH13;TCF4;PRKD1;ERG;ZFPM2;SSBP2;ENG	Mesenchymal	3.44117	42	449	908	1.53879
GO_Biological_Process	cellular protein metabolic process (GO:0044267)	19/417	0.00296447	0.031344	APP;IGFBP4;MMP2;FN1;APOA1;LAMB1;LAMC1;PRSS23;FSTL1;LTBP1;LOXL2;CST3;LGALS1;SPARCL1;MSRB3;IGFBP7;TIMP1;LMCD1;FBN1	Mesenchymal	1.50385	19	449	417	1.51577
GO_Biological_Process	positive regulation of intracellular signal transduction (GO:1902533)	24/546	0.00144807	0.0181152	APP;CD40;VWF;TRAF3IP2;CAV2;CAV1;PELI2;FN1;GAB1;THBS1;PTK2;IGF1R;SELP;KITLG;LGALS1;PDGFD;KDR;CDH13;TEK;PRKD1;FERMT2;SASH1;ENG;FGFR1	Mesenchymal	1.74196	24	449	546	1.4623
GO_Biological_Process	positive regulation of transcription, DNA-templated (GO:0045893)	49/1183	2.64918e-05	0.000880851	ACVRL1;APP;CD40;BMPR2;ARRB1;LDB2;PKD2;MECOM;SOX18;HYAL2;CREB3L2;SPIN1;CHP2;TEAD1;ACVR1;MEF2C;LMO2;MRTFB;CDH13;PRKD1;ERG;PLCB1;ZFPM2;ENG;YAP1;NFIX;CTBP2;EPAS1;NPAS3;LRP6;ZNF423;ZNF462;WWTR1;IL33;ZFHX3;JAG1;ZBTB16;MEIS2;PBX1;KLF2;BMP5;KLF7;DAB2;MEIS1;NFIA;NFIB;NFIC;TCF4;SSBP2	Mesenchymal	3.0551	49	449	1183	1.37793
KEGG	Adherens junction	8/71	0.000187056	0.00303606	TJP1;PTPRB;PARD3;CTNND1;PTPRM;SORBS1;IGF1R;FGFR1	Mesenchymal	2.51769	8	449	71	3.74842
KEGG	Leukocyte transendothelial migration	12/114	9.87926e-06	0.000574636	CDH5;CLDN5;CXCL12;MMP2;CTNND1;PECAM1;ESAM;PTK2;GNAI1;JAM2;RAPGEF4;JAM3	Mesenchymal	3.24061	12	449	114	3.50182
KEGG	ECM-receptor interaction	9/88	0.000159185	0.00280678	VWF;COL4A2;LAMA4;FN1;LAMB1;LAMC1;HSPG2;THBS1;ITGA9	Mesenchymal	2.55179	9	449	88	3.40233
KEGG	Rap1 signaling pathway	21/210	1.22219e-08	2.57882e-06	MAGI1;DOCK4;CTNND1;VEGFC;ARAP3;THBS1;GNAI1;IGF1R;KITLG;PLCB4;RRAS;PARD3;PDGFD;AKT3;KDR;PRKD1;TEK;PLCB1;RAPGEF5;RAPGEF4;FGFR1	Mesenchymal	5.58858	21	449	210	3.32673
KEGG	Amoebiasis	10/102	9.93439e-05	0.0026202	COL3A1;PLCB4;COL4A2;IL1R1;LAMA4;FN1;LAMB1;LAMC1;PLCB1;PTK2	Mesenchymal	2.58167	10	449	102	3.2615
KEGG	TGF-beta signaling pathway	9/94	0.000263319	0.00380849	ACVR1;BMPR2;ZFYVE16;ZFYVE9;LTBP1;THBS1;THSD4;BMP5;FBN1	Mesenchymal	2.41925	9	449	94	3.18516
KEGG	Focal adhesion	19/201	1.4872e-07	1.56899e-05	VWF;CAV2;CAV1;LAMA4;FN1;VEGFC;PARVA;LAMB1;LAMC1;THBS1;PTK2;MYLK;IGF1R;COL4A2;PDGFD;AKT3;KDR;DOCK1;ITGA9	Mesenchymal	4.80438	19	449	201	3.14467
KEGG	Fluid shear stress and atherosclerosis	13/139	1.54939e-05	0.000591622	ACVR1;MEF2C;BMPR2;IL1R1;CAV2;CAV1;MMP2;PTK2;KLF2;CDH5;AKT3;KDR;PECAM1	Mesenchymal	3.22796	13	449	139	3.11133
KEGG	Renin secretion	6/69	0.00450419	0.0339723	GUCY1A1;PLCB4;PDE1C;NPR1;PLCB1;GNAI1	Mesenchymal	1.46888	6	449	69	2.89281
KEGG	Relaxin signaling pathway	11/129	0.000159628	0.00280678	COL3A1;PLCB4;COL4A2;MMP2;AKT3;CREB3L2;GNB4;VEGFC;ARRB1;PLCB1;GNAI1	Mesenchymal	2.55179	11	449	129	2.83674
KEGG	Parathyroid hormone synthesis, secretion and action	9/106	0.000642119	0.00846795	MEF2C;PLCB4;MMP16;CREB3L2;ARRB1;PLCB1;GNAI1;FGFR1;LRP6	Mesenchymal	2.07222	9	449	106	2.82458
KEGG	Cell adhesion molecules	12/148	0.000131519	0.00277506	SELP;CDH5;CLDN5;CD40;PECAM1;PTPRM;ESAM;CD34;JAM2;MPZL1;ITGA9;JAM3	Mesenchymal	2.55673	12	449	148	2.69735
KEGG	Apelin signaling pathway	11/137	0.000270745	0.00380849	MEF2C;JAG1;PLCB4;RRAS;AKT3;GNB4;PLCB1;SLC8A1;GNAI1;KLF2;MYLK	Mesenchymal	2.41925	11	449	137	2.67109
KEGG	AGE-RAGE signaling pathway in diabetic complications	8/100	0.00186235	0.0195953	COL3A1;PLCB4;COL4A2;MMP2;AKT3;FN1;VEGFC;PLCB1	Mesenchymal	1.70785	8	449	100	2.66138
KEGG	Proteoglycans in cancer	16/205	1.68234e-05	0.000591622	ARHGEF12;CAV2;CAV1;PTCH1;MMP2;FN1;GAB1;HSPG2;THBS1;PTK2;IGF1R;RRAS;AKT3;KDR;TIMP3;FGFR1	Mesenchymal	3.22796	16	449	205	2.59647
KEGG	Protein digestion and absorption	8/103	0.00224538	0.0205989	COL18A1;COL15A1;COL3A1;COL4A2;COL5A1;COL12A1;COL5A2;SLC8A1	Mesenchymal	1.68616	8	449	103	2.58386
KEGG	Small cell lung cancer	7/92	0.00466917	0.0339723	COL4A2;LAMA4;AKT3;FN1;LAMB1;LAMC1;PTK2	Mesenchymal	1.46888	7	449	92	2.5312
KEGG	Platelet activation	9/124	0.00195024	0.0195953	GUCY1A1;COL3A1;ARHGEF12;PLCB4;VWF;AKT3;PLCB1;GNAI1;MYLK	Mesenchymal	1.70785	9	449	124	2.41456
KEGG	Vascular smooth muscle contraction	9/133	0.0031376	0.0275848	GUCY1A1;RAMP2;CALCRL;ARHGEF12;PLCB4;NPR1;CALD1;PLCB1;MYLK	Mesenchymal	1.55933	9	449	133	2.25117
KEGG	Phospholipase D signaling pathway	10/148	0.00191045	0.0195953	KITLG;PLCB4;RRAS;PDGFD;AKT3;GAB1;PLCB1;PLPP1;DGKH;RAPGEF4	Mesenchymal	1.70785	10	449	148	2.24779
KEGG	Adrenergic signaling in cardiomyocytes	10/150	0.00210941	0.0202311	PLCB4;TPM4;CACNA2D1;AKT3;CREB3L2;TPM1;PLCB1;SLC8A1;GNAI1;RAPGEF4	Mesenchymal	1.69398	10	449	150	2.21782
KEGG	Axon guidance	12/182	0.000868142	0.0101766	NRP1;SEMA6A;CXCL12;BMPR2;ARHGEF12;RRAS;DPYSL2;PARD3;PTCH1;SLIT3;PTK2;GNAI1	Mesenchymal	1.9924	12	449	182	2.19345
KEGG	Signaling pathways regulating pluripotency of stem cells	9/143	0.00505807	0.0355751	ACVR1;ZFHX3;MEIS1;BMPR2;AKT3;LIFR;IL6ST;IGF1R;FGFR1	Mesenchymal	1.44885	9	449	143	2.09374
KEGG	MAPK signaling pathway	18/294	0.00012648	0.00277506	MEF2C;IL1R1;CACNA2D1;RASGRF2;VEGFC;ARRB1;IGF1R;KITLG;RRAS;MECOM;RPS6KA2;PDGFD;AKT3;KDR;MAP3K20;TEK;MAP4K4;FGFR1	Mesenchymal	2.55673	18	449	294	2.03677
KEGG	Ras signaling pathway	14/232	0.000800989	0.00994169	RASGRF2;GAB1;VEGFC;IGF1R;KITLG;RRAS;PDGFD;AKT3;KDR;GNB4;TEK;RGL1;RAPGEF5;FGFR1	Mesenchymal	2.00254	14	449	232	2.00751
KEGG	cGMP-PKG signaling pathway	10/167	0.00456161	0.0339723	GUCY1A1;MEF2C;PLCB4;NPR1;AKT3;CREB3L2;PLCB1;SLC8A1;GNAI1;MYLK	Mesenchymal	1.46888	10	449	167	1.99205
KEGG	PI3K-Akt signaling pathway	21/354	5.58472e-05	0.00168339	MAGI1;VWF;LAMA4;FN1;VEGFC;LAMB1;LAMC1;THBS1;PTK2;IGF1R;GHR;KITLG;COL4A2;PDGFD;AKT3;CREB3L2;KDR;GNB4;TEK;FGFR1;ITGA9	Mesenchymal	2.77381	21	449	354	1.97348
KEGG	Transcriptional misregulation in cancer	11/192	0.00419459	0.0339723	MEF2C;CD40;MEIS1;ZBTB16;LMO2;ERG;CDK14;PBX1;PTK2;IGF1R;RUNX1T1	Mesenchymal	1.46888	11	449	192	1.90594
KEGG	Regulation of actin cytoskeleton	12/218	0.00393085	0.0331764	NCKAP1;CXCL12;ARHGEF12;RRAS;ABI2;PDGFD;FN1;DOCK1;PTK2;MYLK;FGFR1;ITGA9	Mesenchymal	1.47917	12	449	218	1.83123
KEGG	Pathways in cancer	29/531	1.08936e-05	0.000574636	CTBP2;EPAS1;LAMA4;LAMC1;GNAI1;LRP6;IGF1R;MECOM;AKT3;IL13RA1;RUNX1T1;JAG1;ARHGEF12;IL15;PTCH1;ZBTB16;MMP2;FN1;VEGFC;LAMB1;PTK2;KITLG;PLCB4;CXCL12;COL4A2;GNB4;PLCB1;IL6ST;FGFR1	Mesenchymal	3.24061	29	449	531	1.81686
GO_Biological_Process	regulation of neutrophil degranulation (GO:0043313)	4/5	2.02451e-07	0.000112714	ITGAM;SPI1;SYK;ITGB2	Myeloid	3.94802	4	286	5	41.7818
GO_Biological_Process	regulation of microglial cell mediated cytotoxicity (GO:1904149)	3/5	2.8328e-05	0.00210288	ITGAM;SPI1;TYROBP	Myeloid	2.67718	3	286	5	31.3364
GO_Biological_Process	lipoxin metabolic process (GO:2001300)	3/6	5.60558e-05	0.00304479	ALOX5;ALOX5AP;LTC4S	Myeloid	2.51644	3	286	6	26.1136
GO_Biological_Process	lipoxin biosynthetic process (GO:2001301)	3/7	9.70591e-05	0.00446753	ALOX5;ALOX5AP;LTC4S	Myeloid	2.34993	3	286	7	22.3831
GO_Biological_Process	cellular response to vitamin D (GO:0071305)	2/5	0.00198055	0.0309285	FES;PIM1	Myeloid	1.50964	2	286	5	20.8909
GO_Biological_Process	regulation of hippocampal neuron apoptotic process (GO:0110089)	2/5	0.00198055	0.0309285	ITGAM;TYROBP	Myeloid	1.50964	2	286	5	20.8909
GO_Biological_Process	regulation of respiratory burst involved in inflammatory response (GO:0060264)	2/5	0.00198055	0.0309285	GRN;SLAMF8	Myeloid	1.50964	2	286	5	20.8909
GO_Biological_Process	regulation of inflammatory response to wounding (GO:0106014)	2/5	0.00198055	0.0309285	GRN;ALOX5	Myeloid	1.50964	2	286	5	20.8909
GO_Biological_Process	regulation of retinal ganglion cell axon guidance (GO:0090259)	2/5	0.00198055	0.0309285	NRP1;PTPRO	Myeloid	1.50964	2	286	5	20.8909
GO_Biological_Process	cellular response to vitamin (GO:0071295)	2/5	0.00198055	0.0309285	FES;FOLR1	Myeloid	1.50964	2	286	5	20.8909
GO_Biological_Process	regulation of neutrophil activation (GO:1902563)	2/5	0.00198055	0.0309285	GRN;SYK	Myeloid	1.50964	2	286	5	20.8909
GO_Biological_Process	positive regulation of myeloid cell apoptotic process (GO:0033034)	3/8	0.000153651	0.00589968	MEF2C;ANXA1;PIK3CB	Myeloid	2.22917	3	286	8	19.5852
GO_Biological_Process	regulation of alpha-beta T cell proliferation (GO:0046640)	3/8	0.000153651	0.00589968	SYK;EBI3;CCR2	Myeloid	2.22917	3	286	8	19.5852
GO_Biological_Process	positive regulation of leukocyte apoptotic process (GO:2000108)	4/11	1.24843e-05	0.00114755	LYN;MEF2C;ANXA1;PIK3CB	Myeloid	2.94023	4	286	11	18.9917
GO_Biological_Process	regulation of myeloid leukocyte mediated immunity (GO:0002886)	4/11	1.24843e-05	0.00114755	LYN;SYK;FES;DNASE1L3	Myeloid	2.94023	4	286	11	18.9917
GO_Biological_Process	positive regulation of superoxide anion generation (GO:0032930)	5/14	1.04008e-06	0.000251519	ITGAM;TYROBP;SYK;ITGB2;PRKCD	Myeloid	3.59943	5	286	14	18.6526
GO_Biological_Process	regulation of superoxide anion generation (GO:0032928)	5/15	1.5419e-06	0.00026414	ITGAM;TYROBP;SYK;ITGB2;PRKCD	Myeloid	3.57817	5	286	15	17.4091
GO_Biological_Process	positive regulation of myeloid leukocyte mediated immunity (GO:0002888)	4/12	1.85159e-05	0.00152722	ITGAM;SPI1;TYROBP;ITGB2	Myeloid	2.8161	4	286	12	17.4091
GO_Biological_Process	regulation of leukocyte degranulation (GO:0043300)	3/9	0.00022804	0.00781299	LYN;SYK;FES	Myeloid	2.10718	3	286	9	17.4091
GO_Biological_Process	semaphorin-plexin signaling pathway involved in axon guidance (GO:1902287)	3/9	0.00022804	0.00781299	PLXND1;PLXNC1;PLXNA4	Myeloid	2.10718	3	286	9	17.4091
GO_Biological_Process	regulation of type 2 immune response (GO:0002828)	2/6	0.0029428	0.0385506	NLRP3;CCR2	Myeloid	1.41397	2	286	6	17.4091
GO_Biological_Process	amylin receptor signaling pathway (GO:0097647)	2/6	0.0029428	0.0385506	RAMP2;RAMP1	Myeloid	1.41397	2	286	6	17.4091
GO_Biological_Process	leukocyte chemotaxis involved in inflammatory response (GO:0002232)	2/6	0.0029428	0.0385506	ALOX5;SLAMF8	Myeloid	1.41397	2	286	6	17.4091
GO_Biological_Process	negative regulation of monocyte chemotaxis (GO:0090027)	2/6	0.0029428	0.0385506	SLAMF8;CCN3	Myeloid	1.41397	2	286	6	17.4091
GO_Biological_Process	negative regulation of myeloid leukocyte mediated immunity (GO:0002887)	2/6	0.0029428	0.0385506	SPI1;CCR2	Myeloid	1.41397	2	286	6	17.4091
GO_Biological_Process	nephron tubule development (GO:0072080)	2/6	0.0029428	0.0385506	MEF2C;OSR1	Myeloid	1.41397	2	286	6	17.4091
GO_Biological_Process	glomerulus vasculature development (GO:0072012)	2/6	0.0029428	0.0385506	OSR1;TEK	Myeloid	1.41397	2	286	6	17.4091
GO_Biological_Process	neutrophil activation (GO:0042119)	5/16	2.21659e-06	0.00032909	FCER1G;TYROBP;SYK;PRKCD;DNASE1L3	Myeloid	3.48269	5	286	16	16.321
GO_Biological_Process	semaphorin-plexin signaling pathway involved in neuron projection guidance (GO:1902285)	4/13	2.64446e-05	0.00203076	NRP1;PLXND1;PLXNC1;PLXNA4	Myeloid	2.69234	4	286	13	16.0699
GO_Biological_Process	regulation of lysosomal lumen pH (GO:0035751)	4/13	2.64446e-05	0.00203076	TASL;GRN;LRRK2;PPT1	Myeloid	2.69234	4	286	13	16.0699
GO_Biological_Process	immunoglobulin mediated immune response (GO:0016064)	3/10	0.000322328	0.0102546	FCER1G;CARD9;TLR8	Myeloid	1.98908	3	286	10	15.6682
GO_Biological_Process	cellular response to low-density lipoprotein particle stimulus (GO:0071404)	4/14	3.66065e-05	0.00226452	FCER1G;SYK;ITGB2;CD36	Myeloid	2.64502	4	286	14	14.9221
GO_Biological_Process	negative regulation of smooth muscle cell migration (GO:0014912)	4/14	3.66065e-05	0.00226452	MEF2C;SERPINE1;TRIB1;AIF1	Myeloid	2.64502	4	286	14	14.9221
GO_Biological_Process	negative regulation of type 2 immune response (GO:0002829)	2/7	0.0040811	0.0483436	ANXA1;CCR2	Myeloid	1.31566	2	286	7	14.9221
GO_Biological_Process	regulation of dopamine metabolic process (GO:0042053)	2/7	0.0040811	0.0483436	ITGAM;ITGB2	Myeloid	1.31566	2	286	7	14.9221
GO_Biological_Process	dendrite arborization (GO:0140059)	2/7	0.0040811	0.0483436	NRP1;PHACTR1	Myeloid	1.31566	2	286	7	14.9221
GO_Biological_Process	calcitonin family receptor signaling pathway (GO:0097646)	2/7	0.0040811	0.0483436	RAMP2;RAMP1	Myeloid	1.31566	2	286	7	14.9221
GO_Biological_Process	lymphoid progenitor cell differentiation (GO:0002320)	2/7	0.0040811	0.0483436	SPI1;FLT3	Myeloid	1.31566	2	286	7	14.9221
GO_Biological_Process	microglial cell activation (GO:0001774)	6/22	4.99352e-07	0.000161633	GRN;ITGAM;TYROBP;C5AR1;ITGB2;AIF1	Myeloid	3.79147	6	286	22	14.2438
GO_Biological_Process	positive regulation of cellular extravasation (GO:0002693)	3/11	0.00043852	0.0124533	ADAM8;CCR2;ICAM1	Myeloid	1.90472	3	286	11	14.2438
GO_Biological_Process	B cell mediated immunity (GO:0019724)	3/11	0.00043852	0.0124533	FCER1G;CARD9;TLR8	Myeloid	1.90472	3	286	11	14.2438
GO_Biological_Process	lipoxygenase pathway (GO:0019372)	4/15	4.93574e-05	0.00274797	GPX1;ALOX5;ALOX5AP;LTC4S	Myeloid	2.56099	4	286	15	13.9273
GO_Biological_Process	icosanoid biosynthetic process (GO:0046456)	4/15	4.93574e-05	0.00274797	ALOX5;ALOX5AP;LTA4H;LTC4S	Myeloid	2.56099	4	286	15	13.9273
GO_Biological_Process	regulation of smooth muscle cell migration (GO:0014910)	5/20	7.50699e-06	0.000835903	NRP1;PLAU;SERPINE1;TRIB1;S100A11	Myeloid	3.07784	5	286	20	13.0568
GO_Biological_Process	positive regulation of smooth muscle cell migration (GO:0014911)	4/17	8.41383e-05	0.00416391	NRP1;DOCK4;AIF1;S100A11	Myeloid	2.3805	4	286	17	12.2888
GO_Biological_Process	regulation of monocyte chemotaxis (GO:0090025)	6/26	1.46846e-06	0.00026414	LYN;SERPINE1;SLAMF8;CCN3;AIF1;CCR2	Myeloid	3.57817	6	286	26	12.0524
GO_Biological_Process	regulation of homotypic cell-cell adhesion (GO:0034110)	3/13	0.000744147	0.01763	LYN;SYK;PLAUR	Myeloid	1.75375	3	286	13	12.0524
GO_Biological_Process	macrophage activation involved in immune response (GO:0002281)	3/13	0.000744147	0.01763	GRN;TYROBP;SYK	Myeloid	1.75375	3	286	13	12.0524
GO_Biological_Process	regulation of platelet aggregation (GO:0090330)	4/18	0.000106965	0.0047642	LYN;SYK;PRKCD;SH2B3	Myeloid	2.32201	4	286	18	11.6061
GO_Biological_Process	positive regulation of leukocyte degranulation (GO:0043302)	3/14	0.000937114	0.0208695	ITGAM;SYK;ITGB2	Myeloid	1.68049	3	286	14	11.1916
GO_Biological_Process	leukotriene biosynthetic process (GO:0019370)	4/19	0.00013397	0.00542455	ALOX5;ALOX5AP;LTA4H;LTC4S	Myeloid	2.26564	4	286	19	10.9952
GO_Biological_Process	myeloid cell activation involved in immune response (GO:0002275)	4/19	0.00013397	0.00542455	FCER1G;TYROBP;SYK;DNASE1L3	Myeloid	2.26564	4	286	19	10.9952
GO_Biological_Process	positive regulation of actin cytoskeleton reorganization (GO:2000251)	4/19	0.00013397	0.00542455	NRP1;HCK;FES;TEK	Myeloid	2.26564	4	286	19	10.9952
GO_Biological_Process	granulocyte differentiation (GO:0030851)	4/20	0.000165585	0.00614598	CDKN1A;SPI1;CEBPE;CBFA2T3	Myeloid	2.21141	4	286	20	10.4455
GO_Biological_Process	fibrinolysis (GO:0042730)	3/15	0.00115905	0.024583	PLAU;SERPINE1;PLAUR	Myeloid	1.60937	3	286	15	10.4455
GO_Biological_Process	superoxide anion generation (GO:0042554)	3/15	0.00115905	0.024583	NCF1;NCF2;NCF4	Myeloid	1.60937	3	286	15	10.4455
GO_Biological_Process	regulation of mast cell degranulation (GO:0043304)	3/16	0.00141151	0.0264155	LYN;SYK;FES	Myeloid	1.57814	3	286	16	9.79261
GO_Biological_Process	positive regulation of alpha-beta T cell proliferation (GO:0046641)	3/16	0.00141151	0.0264155	SYK;EBI3;CCR2	Myeloid	1.57814	3	286	16	9.79261
GO_Biological_Process	basement membrane organization (GO:0071711)	3/16	0.00141151	0.0264155	RAMP2;NID1;CTSS	Myeloid	1.57814	3	286	16	9.79261
GO_Biological_Process	negative regulation of endothelial cell apoptotic process (GO:2000352)	5/27	3.6012e-05	0.00226452	RAMP2;SERPINE1;TEK;GATA2;ICAM1	Myeloid	2.64502	5	286	27	9.67172
GO_Biological_Process	regulation of platelet activation (GO:0010543)	4/22	0.000244434	0.00824779	LYN;FCER1G;SYK;PLEK	Myeloid	2.08366	4	286	22	9.49587
GO_Biological_Process	leukotriene metabolic process (GO:0006691)	4/24	0.000347171	0.0107382	ALOX5;ALOX5AP;LTA4H;LTC4S	Myeloid	1.96907	4	286	24	8.70455
GO_Biological_Process	regulation of B cell differentiation (GO:0045577)	3/18	0.00201375	0.0309285	SYK;BTK;SLAMF8	Myeloid	1.50964	3	286	18	8.70455
GO_Biological_Process	positive regulation of cell migration involved in sprouting angiogenesis (GO:0090050)	3/18	0.00201375	0.0309285	ANXA1;GATA2;HDAC9	Myeloid	1.50964	3	286	18	8.70455
GO_Biological_Process	positive regulation of interleukin-4 production (GO:0032753)	3/18	0.00201375	0.0309285	FCER1G;SYK;NLRP3	Myeloid	1.50964	3	286	18	8.70455
GO_Biological_Process	positive regulation of monocyte chemotaxis (GO:0090026)	3/19	0.00236621	0.0348977	SERPINE1;AIF1;CCR2	Myeloid	1.4572	3	286	19	8.24641
GO_Biological_Process	regulation of acute inflammatory response (GO:0002673)	3/20	0.00275456	0.0381019	NLRP3;ADAM8;DNASE1L3	Myeloid	1.41905	3	286	20	7.83409
GO_Biological_Process	positive regulation of alpha-beta T cell activation (GO:0046635)	3/20	0.00275456	0.0381019	SYK;EBI3;CCR2	Myeloid	1.41905	3	286	20	7.83409
GO_Biological_Process	peptidyl-tyrosine modification (GO:0018212)	8/56	1.24235e-06	0.000251519	LYN;HCK;SYK;FLT3;SRC;FES;BTK;TEK	Myeloid	3.59943	8	286	56	7.46104
GO_Biological_Process	receptor internalization (GO:0031623)	7/49	5.83815e-06	0.000764797	RAMP2;FCER1G;RAB31;SYK;ITGB2;CD36;RAMP1	Myeloid	3.11645	7	286	49	7.46104
GO_Biological_Process	positive regulation of reactive oxygen species metabolic process (GO:2000379)	7/49	5.83815e-06	0.000764797	CDKN1A;ITGAM;TYROBP;SYK;ITGB2;PRKCD;CD36	Myeloid	3.11645	7	286	49	7.46104
GO_Biological_Process	regulation of B cell activation (GO:0050864)	4/28	0.000639558	0.0160033	THEMIS2;BANK1;SLAMF8;AHR	Myeloid	1.79579	4	286	28	7.46104
GO_Biological_Process	regulation of lipopolysaccharide-mediated signaling pathway (GO:0031664)	3/21	0.00317995	0.041043	LY86;CD36;TRIB1	Myeloid	1.38676	3	286	21	7.46104
GO_Biological_Process	vacuolar acidification (GO:0007035)	3/21	0.00317995	0.041043	GRN;DMXL2;PPT1	Myeloid	1.38676	3	286	21	7.46104
GO_Biological_Process	macrophage activation (GO:0042116)	5/36	0.000151382	0.00589968	ITGAM;SYK;C5AR1;ITGB2;AIF1	Myeloid	2.22917	5	286	36	7.25379
GO_Biological_Process	regulation of endothelial cell apoptotic process (GO:2000351)	6/44	3.62785e-05	0.00226452	CD40;RAMP2;SERPINE1;TEK;GATA2;ICAM1	Myeloid	2.64502	6	286	44	7.1219
GO_Biological_Process	negative regulation of B cell activation (GO:0050869)	3/22	0.00364345	0.0455841	LYN;TYROBP;BANK1	Myeloid	1.34119	3	286	22	7.1219
GO_Biological_Process	negative regulation of epithelial cell apoptotic process (GO:1904036)	5/37	0.000173006	0.00621425	RAMP2;SERPINE1;TEK;GATA2;ICAM1	Myeloid	2.20661	5	286	37	7.05774
GO_Biological_Process	regulation of actin cytoskeleton reorganization (GO:2000249)	5/37	0.000173006	0.00621425	NOTCH2;NRP1;HCK;FES;TEK	Myeloid	2.20661	5	286	37	7.05774
GO_Biological_Process	positive regulation of small GTPase mediated signal transduction (GO:0051057)	4/30	0.000837028	0.0192171	NOTCH2;LYN;SRC;RASGRP4	Myeloid	1.71631	4	286	30	6.96364
GO_Biological_Process	plasma membrane invagination (GO:0099024)	4/30	0.000837028	0.0192171	ITGAM;ITGB2;CD36;AIF1	Myeloid	1.71631	4	286	30	6.96364
GO_Biological_Process	regulation of interleukin-4 production (GO:0032673)	3/23	0.00414608	0.0484279	FCER1G;SYK;NLRP3	Myeloid	1.3149	3	286	23	6.81225
GO_Biological_Process	regulation of cell development (GO:0060284)	5/41	0.000283883	0.00916243	NOTCH2;GRN;BHLHE40;SLAMF8;HDAC9	Myeloid	2.03799	5	286	41	6.36918
GO_Biological_Process	regulation of neurotransmitter secretion (GO:0046928)	4/33	0.00120849	0.0246739	RIMS2;MEF2C;MCTP1;LRRK2	Myeloid	1.60776	4	286	33	6.33058
GO_Biological_Process	negative regulation of smooth muscle cell proliferation (GO:0048662)	4/33	0.00120849	0.0246739	CDKN1A;MEF2C;TRIB1;AIF1	Myeloid	1.60776	4	286	33	6.33058
GO_Biological_Process	receptor metabolic process (GO:0043112)	7/58	1.83114e-05	0.00152722	RAMP2;FCER1G;RAB31;SYK;ITGB2;CD36;RAMP1	Myeloid	2.8161	7	286	58	6.30329
GO_Biological_Process	regulation of cell adhesion mediated by integrin (GO:0033628)	4/34	0.00135438	0.0264155	LYN;SYK;PLAU;SERPINE1	Myeloid	1.57814	4	286	34	6.14439
GO_Biological_Process	B cell receptor signaling pathway (GO:0050853)	4/34	0.00135438	0.0264155	MEF2C;SYK;NFAM1;BTK	Myeloid	1.57814	4	286	34	6.14439
GO_Biological_Process	positive regulation of leukocyte mediated cytotoxicity (GO:0001912)	5/43	0.000356252	0.0108057	ITGAM;SPI1;TYROBP;CADM1;STX7	Myeloid	1.96635	5	286	43	6.07294
GO_Biological_Process	peptidyl-tyrosine phosphorylation (GO:0018108)	8/69	6.22782e-06	0.00077052	LYN;HCK;SYK;FLT3;SRC;FES;BTK;TEK	Myeloid	3.11322	8	286	69	6.05534
GO_Biological_Process	positive regulation of response to biotic stimulus (GO:0002833)	5/45	0.000441764	0.0124533	TASL;GRN;LY86;TLR8;ADAM8	Myeloid	1.90472	5	286	45	5.80303
GO_Biological_Process	positive regulation of innate immune response (GO:0045089)	4/36	0.00168221	0.0299703	TASL;SPI1;TLR8;ADAM8	Myeloid	1.52331	4	286	36	5.80303
GO_Biological_Process	positive regulation of bone mineralization (GO:0030501)	4/36	0.00168221	0.0299703	MEF2C;ALOX5;OSR1;SLC8A1	Myeloid	1.52331	4	286	36	5.80303
GO_Biological_Process	regulation of B cell proliferation (GO:0030888)	5/46	0.000489906	0.0131448	LYN;CD40;MEF2C;TYROBP;AHR	Myeloid	1.88124	5	286	46	5.67688
GO_Biological_Process	phagosome maturation (GO:0090382)	4/37	0.00186515	0.0309285	RAB32;RAB20;RAB31;SLAMF8	Myeloid	1.50964	4	286	37	5.64619
GO_Biological_Process	phagocytosis, engulfment (GO:0006911)	4/37	0.00186515	0.0309285	ITGAM;ITGB2;CD36;AIF1	Myeloid	1.50964	4	286	37	5.64619
GO_Biological_Process	regulation of wound healing (GO:0061041)	5/47	0.000541891	0.0140325	ANXA1;PLAU;ALOX5;SERPINE1;MYLK	Myeloid	1.85287	5	286	47	5.55609
GO_Biological_Process	positive regulation of interleukin-6 production (GO:0032755)	8/76	1.28823e-05	0.00114755	IL1A;TYROBP;SYK;CARD9;TLR8;RAB7B;AIF1;MYD88	Myeloid	2.94023	8	286	76	5.49761
GO_Biological_Process	icosanoid metabolic process (GO:0006690)	6/57	0.00015965	0.0060261	GPX1;ALOX5;CYP2S1;ALOX5AP;LTA4H;LTC4S	Myeloid	2.21996	6	286	57	5.49761
GO_Biological_Process	cellular defense response (GO:0006968)	5/49	0.000658164	0.0161381	TYROBP;NCF1;NCF2;C5AR1;CD300C	Myeloid	1.79215	5	286	49	5.32931
GO_Biological_Process	positive regulation of ossification (GO:0045778)	4/40	0.00249586	0.0358598	MEF2C;ALOX5;OSR1;SLC8A1	Myeloid	1.44539	4	286	40	5.22273
GO_Biological_Process	negative regulation of blood coagulation (GO:0030195)	4/40	0.00249586	0.0358598	PLAU;SERPINE1;PLAUR;SERPING1	Myeloid	1.44539	4	286	40	5.22273
GO_Biological_Process	fatty acid derivative biosynthetic process (GO:1901570)	4/40	0.00249586	0.0358598	ALOX5;ALOX5AP;PPT1;LTC4S	Myeloid	1.44539	4	286	40	5.22273
GO_Biological_Process	positive regulation of biomineral tissue development (GO:0070169)	4/41	0.00273499	0.0381019	MEF2C;ALOX5;OSR1;SLC8A1	Myeloid	1.41905	4	286	41	5.09534
GO_Biological_Process	Fc-gamma receptor signaling pathway (GO:0038094)	7/72	7.56628e-05	0.00382957	LYN;HCK;FCER1G;SYK;SRC;PRKCD;PIK3CB	Myeloid	2.41685	7	286	72	5.07765
GO_Biological_Process	Fc receptor mediated stimulatory signaling pathway (GO:0002431)	7/74	9.02123e-05	0.00427453	LYN;HCK;FCER1G;SYK;SRC;PRKCD;PIK3CB	Myeloid	2.36911	7	286	74	4.94042
GO_Biological_Process	B cell activation (GO:0042113)	8/85	2.94266e-05	0.00211397	CD40;HHEX;MEF2C;FLT3;BANK1;NFAM1;BTK;HDAC9	Myeloid	2.6749	8	286	85	4.91551
GO_Biological_Process	positive regulation of immune response (GO:0050778)	7/75	9.82976e-05	0.00446753	TASL;GRN;ITGAM;ITGB2;TLR8;NLRP3;ADAM8	Myeloid	2.34993	7	286	75	4.87455
GO_Biological_Process	regulation of cytokine production involved in inflammatory response (GO:1900015)	4/43	0.00325942	0.0417168	ALOX5;CARD9;PLD4;MYD88	Myeloid	1.37969	4	286	43	4.85835
GO_Biological_Process	regulation of MAP kinase activity (GO:0043405)	9/97	1.04938e-05	0.00111284	LYN;CD40;FLT3;LRRK2;PRKCD;ADAM8;PIK3CB;TRIB1;SH2B3	Myeloid	2.95357	9	286	97	4.84583
GO_Biological_Process	positive regulation of cell death (GO:0010942)	6/66	0.000359057	0.0108057	PRR7;ITGAM;TYROBP;LRRK2;ITGB2;CD36	Myeloid	1.96635	6	286	66	4.74793
GO_Biological_Process	negative regulation of protein serine/threonine kinase activity (GO:0071901)	7/78	0.000126159	0.00542455	LYN;PKIB;HHEX;PRKCD;PIK3CB;SH2B3;SLC8A1	Myeloid	2.26564	7	286	78	4.68706
GO_Biological_Process	vascular endothelial growth factor receptor signaling pathway (GO:0048010)	6/67	0.000389705	0.0115716	NRP1;NCF1;NCF2;SRC;NCF4;PIK3CB	Myeloid	1.9366	6	286	67	4.67707
GO_Biological_Process	positive regulation of interleukin-1 beta production (GO:0032731)	5/56	0.00121556	0.0246739	TYROBP;TLR8;NLRP3;CD36;MYD88	Myeloid	1.60776	5	286	56	4.66315
GO_Biological_Process	cell chemotaxis (GO:0060326)	6/69	0.000457111	0.0125823	NRP1;DOCK4;XCR1;PRKCD;CCN3;CCR2	Myeloid	1.90024	6	286	69	4.5415
GO_Biological_Process	hemopoiesis (GO:0030097)	8/94	6.09281e-05	0.00318629	NOTCH2;FLT3;CEBPE;PLEK;PLD4;TEK;SH2B3;RASGRP4	Myeloid	2.49672	8	286	94	4.44487
GO_Biological_Process	Fc-gamma receptor signaling pathway involved in phagocytosis (GO:0038096)	6/71	0.000533274	0.0139718	LYN;HCK;SYK;SRC;PRKCD;PIK3CB	Myeloid	1.85475	6	286	71	4.41357
GO_Biological_Process	negative regulation of cell adhesion (GO:0007162)	6/73	0.000618953	0.0156637	PLXND1;PTPRO;SERPINE1;PLXNC1;TGFBI;PLXNA4	Myeloid	1.80511	6	286	73	4.29265
GO_Biological_Process	positive regulation of interleukin-1 production (GO:0032732)	5/62	0.00192105	0.0309285	TYROBP;TLR8;NLRP3;CD36;MYD88	Myeloid	1.50964	5	286	62	4.21188
GO_Biological_Process	negative regulation of angiogenesis (GO:0016525)	7/87	0.000250185	0.00831584	HHEX;ALOX5;SERPINE1;PIK3CB;VASH1;TEK;CCR2	Myeloid	2.08009	7	286	87	4.20219
GO_Biological_Process	integrin-mediated signaling pathway (GO:0007229)	6/75	0.000714938	0.0173062	NRP1;HCK;SYK;SRC;ITGB2;PLEK	Myeloid	1.7618	6	286	75	4.17818
GO_Biological_Process	actin cytoskeleton reorganization (GO:0031532)	5/63	0.00206267	0.0312487	NRP1;ANXA1;PLEK;CASS4;PHACTR1	Myeloid	1.50517	5	286	63	4.14502
GO_Biological_Process	positive regulation of phosphatidylinositol 3-kinase signaling (GO:0014068)	6/77	0.000822048	0.0192171	LYN;NCF1;FLT3;SRC;PIK3CB;TEK	Myeloid	1.71631	6	286	77	4.06966
GO_Biological_Process	receptor-mediated endocytosis (GO:0006898)	11/143	6.86201e-06	0.0008043	RAMP2;RAB31;ITGAM;FCER1G;SYK;ITGB2;PPT1;CD36;FOLR1;RAMP1;JCHAIN	Myeloid	3.09458	11	286	143	4.01748
GO_Biological_Process	toll-like receptor signaling pathway (GO:0002224)	7/91	0.000330156	0.0103557	ITGAM;ITGB2;BTK;TLR8;CD36;CTSS;MYD88	Myeloid	1.98482	7	286	91	4.01748
GO_Biological_Process	antigen processing and presentation of exogenous peptide antigen via MHC class I (GO:0042590)	6/78	0.00088004	0.0199651	FCER1G;NCF1;NCF2;NCF4;SNAP23;CD36	Myeloid	1.69973	6	286	78	4.01748
GO_Biological_Process	positive regulation of T cell proliferation (GO:0042102)	5/66	0.00253325	0.0361638	ANXA1;SYK;EBI3;AIF1;CCR2	Myeloid	1.44173	5	286	66	3.95661
GO_Biological_Process	interferon-gamma-mediated signaling pathway (GO:0060333)	5/68	0.00288737	0.0385506	HCK;CIITA;PRKCD;IRF5;ICAM1	Myeloid	1.41397	5	286	68	3.84024
GO_Biological_Process	regulation of myeloid cell differentiation (GO:0045637)	5/68	0.00288737	0.0385506	LYN;MEF2C;SPI1;FES;MEIS2	Myeloid	1.41397	5	286	68	3.84024
GO_Biological_Process	regulation of vesicle-mediated transport (GO:0060627)	7/96	0.000457642	0.0125823	RIMS2;NRP1;HCK;SYK;SRC;FES;LRRK2	Myeloid	1.90024	7	286	96	3.80824
GO_Biological_Process	regulation of interleukin-6 production (GO:0032675)	8/110	0.000184231	0.00651241	IL1A;TYROBP;SYK;CARD9;TLR8;RAB7B;AIF1;MYD88	Myeloid	2.18626	8	286	110	3.79835
GO_Biological_Process	regulation of defense response (GO:0031347)	6/83	0.00121874	0.0246739	HCK;GRN;ANXA1;ALOX5;MYD88;CCR2	Myeloid	1.60776	6	286	83	3.77547
GO_Biological_Process	enzyme linked receptor protein signaling pathway (GO:0007167)	10/140	3.41947e-05	0.00226452	LYN;HCK;SYK;FES;FLT3;SRC;CASS4;PIK3CB;TEK;RASGRP4	Myeloid	2.64502	10	286	140	3.73052
GO_Biological_Process	positive regulation of defense response (GO:0031349)	7/98	0.000518484	0.013746	TASL;MEF2C;GRN;SERPINE1;TLR8;ADAM8;CCR2	Myeloid	1.86182	7	286	98	3.73052
GO_Biological_Process	myeloid leukocyte differentiation (GO:0002573)	5/71	0.00348372	0.0438319	CDKN1A;SPI1;TYROBP;CEBPE;CBFA2T3	Myeloid	1.35821	5	286	71	3.67798
GO_Biological_Process	positive regulation of endothelial cell migration (GO:0010595)	6/86	0.00146505	0.0271888	NRP1;CD40;GRN;PIK3CB;TEK;GATA2	Myeloid	1.56561	6	286	86	3.64376
GO_Biological_Process	cell morphogenesis involved in differentiation (GO:0000904)	5/72	0.0037008	0.0460429	NRP1;MEF2C;SPI1;ACTN1;TEK	Myeloid	1.33684	5	286	72	3.62689
GO_Biological_Process	positive regulation of vasculature development (GO:1904018)	7/102	0.000659439	0.0161381	IL1A;CD40;GRN;RAMP2;SERPINE1;TEK;GATA2	Myeloid	1.79215	7	286	102	3.58422
GO_Biological_Process	antigen processing and presentation of exogenous peptide antigen via MHC class I, TAP-dependent (GO:0002479)	5/73	0.00392741	0.0477942	NCF1;NCF2;NCF4;SNAP23;CD36	Myeloid	1.32062	5	286	73	3.57721
GO_Biological_Process	regulation of hydrolase activity (GO:0051336)	5/73	0.00392741	0.0477942	PLXND1;PLXNC1;PLXNA4;GPR137B;FGD2	Myeloid	1.32062	5	286	73	3.57721
GO_Biological_Process	regulation of cell adhesion (GO:0030155)	9/133	0.000127779	0.00542455	LYN;PLXND1;PLAU;FES;SRC;ADAM8;PLXNC1;TGFBI;PLXNA4	Myeloid	2.26564	9	286	133	3.53418
GO_Biological_Process	negative regulation of protein binding (GO:0032091)	5/74	0.00416377	0.0484279	CDKN1A;RALB;LRRK2;PRKCD;DISC1	Myeloid	1.3149	5	286	74	3.52887
GO_Biological_Process	regulation of cysteine-type endopeptidase activity involved in apoptotic process (GO:0043281)	6/89	0.00174757	0.0302512	GPX1;SYK;DAPK1;SRC;CARD9;NLRP3	Myeloid	1.51926	6	286	89	3.52094
GO_Biological_Process	second-messenger-mediated signaling (GO:0019932)	6/89	0.00174757	0.0302512	MCTP1;XCR1;LRRK2;BTK;CD36;CCR2	Myeloid	1.51926	6	286	89	3.52094
GO_Biological_Process	regulation of cytokine production (GO:0001817)	10/150	6.15224e-05	0.00318629	LYN;IL1A;ANXA1;CADM1;NFAM1;ALOX5;CARD9;PLD4;HDAC9;CCR2	Myeloid	2.49672	10	286	150	3.48182
GO_Biological_Process	inflammatory response (GO:0006954)	15/230	1.21202e-06	0.000251519	CD40;CIITA;XCR1;ANXA1;NFAM1;C5AR1;ITGB2;AIF1;HDAC9;IL1A;ADGRE5;ADORA3;NLRP3;ADAM8;CCR2	Myeloid	3.59943	15	286	230	3.40613
GO_Biological_Process	cellular response to oxidative stress (GO:0034599)	8/125	0.000440061	0.0124533	GPX1;NCF1;NCF2;DAPK1;LRRK2;NCF4;PRKCD;AIF1	Myeloid	1.90472	8	286	125	3.34255
GO_Biological_Process	Fc-epsilon receptor signaling pathway (GO:0038095)	7/111	0.00108797	0.023754	LYN;FCER1G;SYK;BTK;FCER1A;PIK3CB;MS4A2	Myeloid	1.62426	7	286	111	3.29361
GO_Biological_Process	Fc receptor signaling pathway (GO:0038093)	7/112	0.00114659	0.024583	LYN;FCER1G;SYK;BTK;FCER1A;PIK3CB;MS4A2	Myeloid	1.60937	7	286	112	3.2642
GO_Biological_Process	neutrophil activation involved in immune response (GO:0002283)	30/485	1.77835e-11	3.96038e-08	GRN;ITGAM;FGL2;C5AR1;SNAP23;ITGB2;RETN;CTSS;FCAR;CST3;ADGRE5;PLAU;ALOX5;ADGRE3;STOM;LTA4H;CD36;S100A11;FCER1G;SYK;NFAM1;PRKCD;PLAUR;ADA2;AMPD3;TYROBP;RAB31;RAB37;ADAM8;DNASE1L3	Myeloid	7.40226	30	286	485	3.23055
GO_Biological_Process	negative regulation of inflammatory response (GO:0050728)	13/212	1.21824e-05	0.00114755	LYN;GRN;RAMP2;SYK;SRC;PRKCD;HCK;ALOX5;SLAMF8;NLRP3;CCN3;TEK;RAMP1	Myeloid	2.94023	13	286	212	3.20262
GO_Biological_Process	cellular response to lectin (GO:1990858)	7/115	0.00133744	0.0264155	LYN;TYROBP;FCER1G;SYK;SRC;PRKCD;CARD9	Myeloid	1.57814	7	286	115	3.17905
GO_Biological_Process	stimulatory C-type lectin receptor signaling pathway (GO:0002223)	7/115	0.00133744	0.0264155	LYN;TYROBP;FCER1G;SYK;SRC;PRKCD;CARD9	Myeloid	1.57814	7	286	115	3.17905
GO_Biological_Process	positive regulation of angiogenesis (GO:0045766)	7/116	0.00140629	0.0264155	IL1A;CD40;GRN;RAMP2;SERPINE1;TEK;GATA2	Myeloid	1.57814	7	286	116	3.15165
GO_Biological_Process	innate immune response (GO:0045087)	18/302	3.91523e-07	0.000161633	LYN;CD40;CIITA;FCER1G;SYK;NCF1;NCF2;SRC;CARD9;TREM1;JCHAIN;HCK;TYROBP;FES;BTK;TLR8;IRF5;MYD88	Myeloid	3.79147	18	286	302	3.11288
GO_Biological_Process	neutrophil mediated immunity (GO:0002446)	29/488	1.02428e-10	1.14054e-07	GRN;ITGAM;FGL2;C5AR1;SNAP23;ITGB2;RETN;CTSS;FCAR;CST3;ADGRE5;PLAU;ALOX5;ADGRE3;STOM;LTA4H;CD36;S100A11;FCER1G;NFAM1;PRKCD;CARD9;PLAUR;ADA2;AMPD3;TYROBP;RAB31;RAB37;ADAM8	Myeloid	6.94289	29	286	488	3.10367
GO_Biological_Process	cellular response to chemical stress (GO:0062197)	6/101	0.00330731	0.0420879	GPX1;NCF1;NCF2;LRRK2;NCF4;AIF1	Myeloid	1.37584	6	286	101	3.10261
GO_Biological_Process	negative regulation of response to external stimulus (GO:0032102)	7/118	0.00155227	0.0285694	ALOX5;SERPINE1;PRKCD;NLRP3;CCN3;TEK;TRIB1	Myeloid	1.5441	7	286	118	3.09823
GO_Biological_Process	regulation of angiogenesis (GO:0045765)	12/203	3.77716e-05	0.00227344	IL1A;CD40;GRN;RAMP2;HHEX;PLXND1;ALOX5;SERPINE1;VASH1;TEK;GATA2;CCR2	Myeloid	2.64332	12	286	203	3.08733
GO_Biological_Process	innate immune response activating cell surface receptor signaling pathway (GO:0002220)	7/119	0.00162954	0.0297459	LYN;TYROBP;FCER1G;SYK;SRC;PRKCD;CARD9	Myeloid	1.52657	7	286	119	3.07219
GO_Biological_Process	calcium-mediated signaling (GO:0019722)	6/102	0.00347281	0.0438319	XCR1;MCTP1;LRRK2;BTK;SLC8A1;CCR2	Myeloid	1.35821	6	286	102	3.07219
GO_Biological_Process	cellular response to lipopolysaccharide (GO:0071222)	7/120	0.00170979	0.0302198	LYN;HCK;IL1A;MEF2C;SERPINE1;NLRP3;MYD88	Myeloid	1.51971	7	286	120	3.04659
GO_Biological_Process	regulation of inflammatory response (GO:0050727)	12/206	4.35822e-05	0.00255414	HCK;GRN;ANXA1;ALOX5;SERPINE1;PRKCD;NLRP3;CCN3;TEK;DNASE1L3;MYD88;CCR2	Myeloid	2.59275	12	286	206	3.04237
GO_Biological_Process	neutrophil degranulation (GO:0043312)	28/481	3.51016e-10	2.60571e-07	GRN;ITGAM;FGL2;C5AR1;SNAP23;ITGB2;RETN;CTSS;FCAR;CST3;ADGRE5;PLAU;ALOX5;ADGRE3;STOM;LTA4H;CD36;S100A11;FCER1G;NFAM1;PRKCD;PLAUR;ADA2;AMPD3;TYROBP;RAB31;RAB37;ADAM8	Myeloid	6.58407	28	286	481	3.04026
GO_Biological_Process	cellular response to interferon-gamma (GO:0071346)	7/121	0.00179306	0.0302512	HCK;CIITA;DAPK1;PRKCD;IRF5;AIF1;ICAM1	Myeloid	1.51926	7	286	121	3.02141
GO_Biological_Process	cellular metal ion homeostasis (GO:0006875)	6/104	0.00382217	0.0470275	CD40;SLC24A3;CTRC;SLC8A1;KCNJ2;CCR2	Myeloid	1.32765	6	286	104	3.01311
GO_Biological_Process	positive regulation of response to external stimulus (GO:0032103)	8/139	0.000887537	0.0199651	TASL;GRN;SERPINE1;LY86;TLR8;ADAM8;AIF1;CCR2	Myeloid	1.69973	8	286	139	3.00589
GO_Biological_Process	protein autophosphorylation (GO:0046777)	9/159	0.000483809	0.0131395	LYN;HCK;DAPK1;FES;FLT3;SRC;LRRK2;PIM1;TEK	Myeloid	1.88142	9	286	159	2.95626
GO_Biological_Process	regulation of phosphatidylinositol 3-kinase signaling (GO:0014066)	6/106	0.00419694	0.0484279	LYN;NCF1;FLT3;SRC;PIK3CB;TEK	Myeloid	1.3149	6	286	106	2.95626
GO_Biological_Process	positive regulation of protein serine/threonine kinase activity (GO:0071902)	6/106	0.00419694	0.0484279	CD40;RALB;FLT3;SRC;LRRK2;ADAM8	Myeloid	1.3149	6	286	106	2.95626
GO_Biological_Process	regulation of immune response (GO:0050776)	10/179	0.000263916	0.00864326	LYN;CD40;TYROBP;SYK;ITGB2;FCER1A;AHR;CD300C;TREM1;ICAM1	Myeloid	2.06332	10	286	179	2.91772
GO_Biological_Process	circulatory system development (GO:0072359)	7/126	0.00225776	0.0335202	MEF2C;CDKN1A;RAMP2;ADAP2;OSR1;TEK;HDAC9	Myeloid	1.47469	7	286	126	2.90152
GO_Biological_Process	regulation of response to external stimulus (GO:0032101)	7/130	0.00269229	0.0379476	HCK;GRN;ANXA1;ALOX5;CD36;MYD88;CCR2	Myeloid	1.42082	7	286	130	2.81224
GO_Biological_Process	positive regulation of cytokine production (GO:0001819)	18/335	1.74785e-06	0.000278033	CD40;ANXA1;FCER1G;CADM1;SYK;NFAM1;SERPINE1;CARD9;EBI3;AIF1;IL1A;TYROBP;TLR8;NLRP3;IRF5;RAB7B;MYD88;CCR2	Myeloid	3.5559	18	286	335	2.80624
GO_Biological_Process	positive regulation of peptidyl-tyrosine phosphorylation (GO:0050731)	7/134	0.00318834	0.041043	LYN;NRP1;CD40;FLT3;BANK1;SRC;CASS4	Myeloid	1.38676	7	286	134	2.72829
GO_Biological_Process	positive regulation of NF-kappaB transcription factor activity (GO:0051092)	8/155	0.00178366	0.0302512	CD40;CARD9;BTK;NLRP3;ADAM8;CD36;RAB7B;MYD88	Myeloid	1.51926	8	286	155	2.6956
GO_Biological_Process	negative regulation of intracellular signal transduction (GO:1902532)	10/198	0.00058577	0.0149944	LYN;SPI1;BANK1;SRC;PLEK;PLAUR;NLRP3;CCN3;PIK3CB;SH2B3	Myeloid	1.82407	10	286	198	2.63774
GO_Biological_Process	regulated exocytosis (GO:0045055)	9/180	0.00117202	0.0246235	RIMS2;LYN;RAB31;SYNGR2;ACTN1;SERPINE1;PLEK;SERPING1;CD36	Myeloid	1.60865	9	286	180	2.61136
GO_Biological_Process	cellular response to cytokine stimulus (GO:0071345)	23/482	5.08051e-07	0.000161633	CD40;CDKN1A;ANXA1;ITGAM;SYK;DAPK1;FLT3;EBI3;ITGB2;CSF2RB;PIK3CB;AIF1;ICAM1;IL1A;HCK;ALOX5;PIM1;ST3GAL6;IRF5;CD36;SH2B3;CCR2;IL13RA1	Myeloid	3.79147	23	286	482	2.49217
GO_Biological_Process	negative regulation of immune response (GO:0050777)	8/178	0.0041788	0.0484279	LYN;HCK;RAMP2;SPI1;SYK;SRC;RAMP1;CCR2	Myeloid	1.3149	8	286	178	2.34729
GO_Biological_Process	axon guidance (GO:0007411)	9/203	0.00266852	0.0378522	NOTCH2;NRP1;PLXND1;SRC;PTPRO;UNC5C;PLXNC1;PIK3CB;PLXNA4	Myeloid	1.42191	9	286	203	2.31549
GO_Biological_Process	cytokine-mediated signaling pathway (GO:0019221)	26/621	1.08494e-06	0.000251519	CD40;CDKN1A;CIITA;SPI1;ITGAM;SRC;FLT3;EBI3;ITGB2;CSF2RB;PIK3CB;ICAM1;ALOX5;PIM1;CD36;SH2B3;CCR2;IL13RA1;ANXA1;FCER1G;SYK;PRKCD;IL1A;HCK;IRF5;MYD88	Myeloid	3.59943	26	286	621	2.18665
GO_Biological_Process	regulation of cell migration (GO:0030334)	17/408	8.79424e-05	0.00425756	GRN;RIPOR1;ANXA1;MCTP1;PLXND1;SRC;SERPINE1;AIF1;VSIR;MYLK;PLAU;ADORA3;CASS4;PHACTR1;PLXNC1;SGK1;PLXNA4	Myeloid	2.37084	17	286	408	2.17614
GO_Biological_Process	positive regulation of cell migration (GO:0030335)	11/269	0.00177998	0.0302512	NRP1;GRN;RIPOR1;PLAU;SRC;CASS4;AIF1;S100A11;VSIR;MYLK;CCR2	Myeloid	1.51926	11	286	269	2.13569
GO_Biological_Process	positive regulation of MAPK cascade (GO:0043410)	11/274	0.00205591	0.0312487	NOTCH2;NRP1;CD40;FLT3;LRRK2;CARD9;C5AR1;ADAM8;CD36;TEK;ICAM1	Myeloid	1.50517	11	286	274	2.09672
GO_Biological_Process	cellular response to oxygen-containing compound (GO:1901701)	12/323	0.00249246	0.0358598	LYN;IL1A;MEF2C;NCF1;FES;DAPK1;SERPINE1;PRKCD;NLRP3;AHR;FOLR1;MYD88	Myeloid	1.44539	12	286	323	1.94033
GO_Biological_Process	transmembrane receptor protein tyrosine kinase signaling pathway (GO:0007169)	14/404	0.00214656	0.0323	LYN;NRP1;SYK;NCF1;NCF2;SRC;FLT3;NCF4;PIK3CB;RASGRP4;HCK;FES;CASS4;TEK	Myeloid	1.4908	14	286	404	1.80986
GO_Biological_Process	positive regulation of macromolecule metabolic process (GO:0010604)	13/384	0.00372247	0.0460553	MEF2C;RAMP2;SLC24A3;OSR1;PIK3CB;GATA2;VSIR;ADAM19;RIMS2;IL1A;TYROBP;CD36;MYD88	Myeloid	1.33672	13	286	384	1.76811
GO_Biological_Process	positive regulation of gene expression (GO:0010628)	16/482	0.00164977	0.0298702	MEF2C;RAMP2;SLC24A3;CADM1;NFAM1;OSR1;CARD9;PIK3CB;GATA2;VSIR;ADAM19;RIMS2;IL1A;TYROBP;CD36;MYD88	Myeloid	1.52476	16	286	482	1.73369
GO_Biological_Process	negative regulation of apoptotic process (GO:0043066)	16/485	0.00175668	0.0302512	NOTCH2;MEF2C;GRN;ANXA1;GPX1;SRC;OSR1;PRKCD;PLAUR;RNF144B;HCK;PPT1;PIM1;ADAM8;TEK;MYD88	Myeloid	1.51926	16	286	485	1.72296
GO_Biological_Process	protein phosphorylation (GO:0006468)	16/496	0.00219979	0.0328787	LYN;SYK;DAPK1;SRC;FLT3;LRRK2;PRKCD;HCK;FES;RPS6KA2;BTK;PIM1;TEK;SGK1;TRIB1;CDK14	Myeloid	1.48308	16	286	496	1.68475
GO_Biological_Process	negative regulation of cellular process (GO:0048523)	18/566	0.00139338	0.0264155	LYN;CDKN1A;PLXND1;ACTN1;CBFA2T3;IL1A;ALOX5;ADORA3;RPS6KA2;PPT1;TXNIP;CCN3;PLXNC1;TGFBI;RBBP7;SH2B3;S100A11;PLXNA4	Myeloid	1.57814	18	286	566	1.66094
GO_Biological_Process	regulation of apoptotic process (GO:0042981)	22/742	0.00105932	0.0233574	NOTCH2;MEF2C;PRR7;ANXA1;DAPK1;SRC;FLT3;ACTN1;OSR1;PLAUR;FGD2;RNF144B;HCK;RASSF2;LGALS1;RPS6KA2;PPT1;PIM1;IRF5;TEK;SGK1;MYD88	Myeloid	1.63157	22	286	742	1.54852
KEGG	Fc epsilon RI signaling pathway	9/68	5.19383e-07	0.000118939	LYN;FCER1G;SYK;ALOX5;ALOX5AP;BTK;FCER1A;PIK3CB;MS4A2	Myeloid	3.92468	9	286	68	6.91243
KEGG	Asthma	4/31	0.000950317	0.0114538	CD40;FCER1G;FCER1A;MS4A2	Myeloid	1.94105	4	286	31	6.739
KEGG	Pertussis	8/76	1.28823e-05	0.000983348	IL1A;ITGAM;ITGB2;SERPING1;NLRP3;C4BPA;GNAI1;MYD88	Myeloid	3.00729	8	286	76	5.49761
KEGG	Malaria	5/50	0.000722848	0.0094205	CD40;ITGB2;CD36;MYD88;ICAM1	Myeloid	2.02593	5	286	50	5.22273
KEGG	Complement and coagulation cascades	8/85	2.94266e-05	0.00168468	ITGAM;PLAU;ITGB2;SERPINE1;C5AR1;PLAUR;SERPING1;C4BPA	Myeloid	2.77348	8	286	85	4.91551
KEGG	Leishmaniasis	7/77	0.000116239	0.00266188	IL1A;ITGAM;NCF1;NCF2;ITGB2;NCF4;MYD88	Myeloid	2.57481	7	286	77	4.74793
KEGG	Acute myeloid leukemia	6/67	0.000389705	0.00686481	ITGAM;SPI1;FLT3;CEBPE;PIM1;PIK3CB	Myeloid	2.16337	6	286	67	4.67707
KEGG	Glycosphingolipid biosynthesis	4/45	0.00384845	0.0357536	B3GNT3;ST3GAL6;ST6GALNAC3;ST3GAL3	Myeloid	1.44668	4	286	45	4.64242
KEGG	Leukocyte transendothelial migration	9/114	3.85269e-05	0.00176453	ITGAM;NCF1;NCF2;ACTN1;NCF4;ITGB2;PIK3CB;GNAI1;ICAM1	Myeloid	2.75337	9	286	114	4.12321
KEGG	Platelet activation	9/124	7.44945e-05	0.00261107	LYN;FCER1G;SYK;SRC;SNAP23;BTK;PIK3CB;GNAI1;MYLK	Myeloid	2.58318	9	286	124	3.79069
KEGG	Phagosome	11/152	1.22799e-05	0.000983348	ITGAM;NCF1;NCF2;NCF4;STX7;ITGB2;CD36;RAB7B;CTSS;FCAR;DYNC1I1	Myeloid	3.00729	11	286	152	3.77961
KEGG	Fc gamma R-mediated phagocytosis	7/97	0.000487306	0.00743954	LYN;HCK;MARCKS;NCF1;SYK;PRKCD;PIK3CB	Myeloid	2.12845	7	286	97	3.76898
KEGG	Osteoclast differentiation	9/127	8.96442e-05	0.00261107	IL1A;SPI1;TYROBP;NCF1;SYK;NCF2;NCF4;BTK;PIK3CB	Myeloid	2.58318	9	286	127	3.70115
KEGG	C-type lectin receptor signaling pathway	7/104	0.000740476	0.0094205	FCER1G;SYK;SRC;PRKCD;CARD9;NLRP3;PIK3CB	Myeloid	2.02593	7	286	104	3.5153
KEGG	NF-kappa B signaling pathway	7/104	0.000740476	0.0094205	LYN;CD40;SYK;PLAU;BTK;MYD88;ICAM1	Myeloid	2.02593	7	286	104	3.5153
KEGG	B cell receptor signaling pathway	5/81	0.00611041	0.0482512	LYN;SYK;BTK;DAPP1;PIK3CB	Myeloid	1.31649	5	286	81	3.22391
KEGG	AGE-RAGE signaling pathway in diabetic complications	6/100	0.00314777	0.0343257	IL1A;SERPINE1;PRKCD;PIM1;PIK3CB;ICAM1	Myeloid	1.46438	6	286	100	3.13364
KEGG	Neutrophil extracellular trap formation	11/189	9.12164e-05	0.00261107	ITGAM;NCF1;SYK;NCF2;SRC;NCF4;C5AR1;ITGB2;TLR8;PIK3CB;HDAC9	Myeloid	2.58318	11	286	189	3.03968
KEGG	Chemokine signaling pathway	11/192	0.000104955	0.00266188	LYN;HCK;GNG10;XCR1;NCF1;SRC;PRKCD;GNB4;PIK3CB;GNAI1;CCR2	Myeloid	2.57481	11	286	192	2.99219
KEGG	Tuberculosis	10/180	0.000275981	0.00537894	IL1A;CIITA;ITGAM;FCER1G;SYK;SRC;ITGB2;CARD9;MYD88;CTSS	Myeloid	2.2693	10	286	180	2.90152
KEGG	Transcriptional misregulation in cancer	10/192	0.000460584	0.00743954	MEF2C;CD40;CDKN1A;HHEX;SPI1;ITGAM;PLAU;FLT3;CEBPE;CDK14	Myeloid	2.12845	10	286	192	2.72017
KEGG	Lipid and atherosclerosis	11/215	0.000281866	0.00537894	LYN;CD40;NCF1;NCF2;SRC;NCF4;NLRP3;CD36;PIK3CB;MYD88;ICAM1	Myeloid	2.2693	11	286	215	2.67209
KEGG	Apelin signaling pathway	7/137	0.00360403	0.0357536	MEF2C;GNG10;SERPINE1;GNB4;SLC8A1;GNAI1;MYLK	Myeloid	1.44668	7	286	137	2.66855
KEGG	Fluid shear stress and atherosclerosis	7/139	0.00390323	0.0357536	IL1A;MEF2C;NCF1;NCF2;SRC;PIK3CB;ICAM1	Myeloid	1.44668	7	286	139	2.63015
KEGG	Cell adhesion molecules	7/148	0.00548873	0.04489	CD40;ITGAM;CADM1;ITGB2;VSIR;ICAM1;ITGA9	Myeloid	1.34785	7	286	148	2.47021
KEGG	Phospholipase D signaling pathway	7/148	0.00548873	0.04489	CYTH3;FCER1G;RALB;SYK;FCER1A;PIK3CB;MS4A2	Myeloid	1.34785	7	286	148	2.47021
KEGG	Kaposi sarcoma-associated herpesvirus infection	9/193	0.00189698	0.0217204	LYN;HCK;GNG10;CDKN1A;SYK;SRC;GNB4;PIK3CB;ICAM1	Myeloid	1.66313	9	286	193	2.43547
KEGG	Axon guidance	8/182	0.00477247	0.0420344	NRP1;FES;SRC;UNC5C;PLXNC1;PIK3CB;PLXNA4;GNAI1	Myeloid	1.37639	8	286	182	2.2957
KEGG	Rap1 signaling pathway	9/210	0.0033429	0.0347965	DOCK4;ITGAM;RALB;SRC;ITGB2;ARAP3;PIK3CB;TEK;GNAI1	Myeloid	1.45846	9	286	210	2.23831
GO_Biological_Process	cell junction disassembly (GO:0150146)	2/6	0.000310207	0.0305941	C1QB;C1QA	Plasma	1.51436	2	92	6	54.1196
GO_Biological_Process	L-serine biosynthetic process (GO:0006564)	2/6	0.000310207	0.0305941	PSAT1;PHGDH	Plasma	1.51436	2	92	6	54.1196
GO_Biological_Process	positive regulation of cardiac muscle cell proliferation (GO:0060045)	3/14	3.30497e-05	0.0130381	TGFBR3;MEF2C;ERBB4	Plasma	1.88479	3	92	14	34.7911
GO_Biological_Process	positive regulation of cardiac muscle tissue growth (GO:0055023)	3/17	6.11267e-05	0.0155135	TGFBR3;MEF2C;ERBB4	Plasma	1.80929	3	92	17	28.6515
GO_Biological_Process	regulation of cardiac muscle cell proliferation (GO:0060043)	3/21	0.000117973	0.0155135	TGFBR3;MEF2C;ERBB4	Plasma	1.80929	3	92	21	23.1941
GO_Biological_Process	regulation of B cell proliferation (GO:0030888)	5/46	2.17939e-06	0.00171954	BST1;MEF2C;TNFRSF13B;MZB1;TNFRSF13C	Plasma	2.76459	5	92	46	17.6477
GO_Biological_Process	positive regulation of B cell proliferation (GO:0030890)	3/30	0.0003495	0.0306395	BST1;MEF2C;TNFRSF13C	Plasma	1.51372	3	92	30	16.2359
GO_Biological_Process	regulation of immune effector process (GO:0002697)	4/53	0.000103324	0.0155135	C1QB;C1QA;CPB2;IRF4	Plasma	1.80929	4	92	53	12.2535
GO_Biological_Process	positive regulation of B cell activation (GO:0050871)	4/53	0.000103324	0.0155135	BST1;MEF2C;BTK;TNFRSF13C	Plasma	1.80929	4	92	53	12.2535
KEGG	Intestinal immune network for IgA production	4/48	6.98732e-05	0.00719694	TNFRSF13B;TNFRSF17;TNFRSF13C;CCR10	Plasma	2.14285	4	92	48	13.5299
KEGG	Primary immunodeficiency	3/38	0.000707146	0.036418	TNFRSF13B;BTK;TNFRSF13C	Plasma	1.43868	3	92	38	12.8178
GO_Biological_Process	positive regulation of granulocyte differentiation (GO:0030854)	4/6	6.57306e-05	0.00396697	TESC;LEF1;HCLS1;EVI2B	T/ILC/NK lymphocytes	2.40154	4	934	6	10.6617
GO_Biological_Process	immunological synapse formation (GO:0001771)	5/8	1.09374e-05	0.00104839	CD6;CD81;PRF1;MSN;CORO1A	T/ILC/NK lymphocytes	2.97948	5	934	8	9.99532
GO_Biological_Process	positive thymic T cell selection (GO:0045059)	3/5	0.000945747	0.0270368	ZAP70;CD3E;CD3D	T/ILC/NK lymphocytes	1.56805	3	934	5	9.5955
GO_Biological_Process	positive regulation of CD4-positive, CD25-positive, alpha-beta regulatory T cell differentiation (GO:0032831)	3/5	0.000945747	0.0270368	IFNG;HLA-DRA;FOXP3	T/ILC/NK lymphocytes	1.56805	3	934	5	9.5955
GO_Biological_Process	positive regulation of CD4-positive, alpha-beta T cell proliferation (GO:2000563)	3/5	0.000945747	0.0270368	CD81;XCL1;TGFBR2	T/ILC/NK lymphocytes	1.56805	3	934	5	9.5955
GO_Biological_Process	negative regulation of interferon-alpha production (GO:0032687)	3/5	0.000945747	0.0270368	IL10;NLRC3;HAVCR2	T/ILC/NK lymphocytes	1.56805	3	934	5	9.5955
GO_Biological_Process	positive regulation of podosome assembly (GO:0071803)	4/7	0.000147684	0.00687574	FSCN1;CAPG;LCP1;TNF	T/ILC/NK lymphocytes	2.16268	4	934	7	9.13857
GO_Biological_Process	marginal zone B cell differentiation (GO:0002315)	4/7	0.000147684	0.00687574	DOCK10;DOCK11;MFNG;PTK2B	T/ILC/NK lymphocytes	2.16268	4	934	7	9.13857
GO_Biological_Process	response to interleukin-4 (GO:0070670)	5/10	4.5496e-05	0.00302595	LEF1;TCF7;XCL1;GATA3;JAK3	T/ILC/NK lymphocytes	2.51914	5	934	10	7.99625
GO_Biological_Process	cellular response to interleukin-4 (GO:0071353)	5/10	4.5496e-05	0.00302595	LEF1;TCF7;XCL1;GATA3;JAK3	T/ILC/NK lymphocytes	2.51914	5	934	10	7.99625
GO_Biological_Process	positive regulation of fever generation (GO:0031622)	3/6	0.00182577	0.0419027	TNFSF11;PTGS2;TNF	T/ILC/NK lymphocytes	1.37776	3	934	6	7.99625
GO_Biological_Process	regulation of T-helper 17 cell lineage commitment (GO:2000328)	3/6	0.00182577	0.0419027	IL23R;TBX21;IL12RB1	T/ILC/NK lymphocytes	1.37776	3	934	6	7.99625
GO_Biological_Process	regulation of vitamin D biosynthetic process (GO:0060556)	3/6	0.00182577	0.0419027	IFNG;GFI1;TNF	T/ILC/NK lymphocytes	1.37776	3	934	6	7.99625
GO_Biological_Process	sialylation (GO:0097503)	3/6	0.00182577	0.0419027	ST6GAL1;ST3GAL4;ST3GAL2	T/ILC/NK lymphocytes	1.37776	3	934	6	7.99625
GO_Biological_Process	regulation of cardiac muscle hypertrophy in response to stress (GO:1903242)	3/6	0.00182577	0.0419027	TRPC3;ATP2B4;FOXO1	T/ILC/NK lymphocytes	1.37776	3	934	6	7.99625
GO_Biological_Process	interleukin-2-mediated signaling pathway (GO:0038110)	5/11	8.01984e-05	0.00440175	STAT5A;STAT5B;IL2RA;PTK2B;JAK3	T/ILC/NK lymphocytes	2.35637	5	934	11	7.26932
GO_Biological_Process	cellular response to interleukin-2 (GO:0071352)	5/11	8.01984e-05	0.00440175	STAT5A;STAT5B;IL2RA;PTK2B;JAK3	T/ILC/NK lymphocytes	2.35637	5	934	11	7.26932
GO_Biological_Process	positive regulation of antigen receptor-mediated signaling pathway (GO:0050857)	9/21	1.7983e-07	3.66291e-05	PTPRC;CD81;PRKCB;TRAT1;LCK;RAB29;SLC39A10;CD226;CARD11	T/ILC/NK lymphocytes	4.43617	9	934	21	6.85393
GO_Biological_Process	positive regulation of T cell receptor signaling pathway (GO:0050862)	6/14	2.21893e-05	0.00180787	CD81;TRAT1;LCK;RAB29;CD226;CARD11	T/ILC/NK lymphocytes	2.74283	6	934	14	6.85393
GO_Biological_Process	regulation of lymphocyte activation (GO:0051249)	6/15	3.55209e-05	0.0025725	CD4;LCK;SIT1;CRTAM;IKZF3;PAG1	T/ILC/NK lymphocytes	2.58964	6	934	15	6.397
GO_Biological_Process	B cell homeostasis (GO:0001782)	4/10	0.000791422	0.0252867	DOCK10;DOCK11;CAMLG;TNFAIP3	T/ILC/NK lymphocytes	1.59711	4	934	10	6.397
GO_Biological_Process	myeloid dendritic cell differentiation (GO:0043011)	4/10	0.000791422	0.0252867	BATF3;CAMK4;UBD;TGFBR2	T/ILC/NK lymphocytes	1.59711	4	934	10	6.397
GO_Biological_Process	regulation of granulocyte differentiation (GO:0030852)	4/10	0.000791422	0.0252867	TESC;LEF1;HCLS1;EVI2B	T/ILC/NK lymphocytes	1.59711	4	934	10	6.397
GO_Biological_Process	regulation of podosome assembly (GO:0071801)	4/10	0.000791422	0.0252867	FSCN1;CAPG;LCP1;TNF	T/ILC/NK lymphocytes	1.59711	4	934	10	6.397
GO_Biological_Process	regulation of interleukin-4 production (GO:0032673)	9/23	4.59404e-07	7.12951e-05	CD86;FCER1G;CD40LG;LEF1;CD28;PRKCQ;GATA3;FOXP3;HAVCR2	T/ILC/NK lymphocytes	4.14694	9	934	23	6.25794
GO_Biological_Process	negative regulation of leukocyte cell-cell adhesion (GO:1903038)	7/18	9.58088e-06	0.0010408	LAPTM5;PTPN22;TNFAIP8L2;TIGIT;LAX1;JAK3;PAG1	T/ILC/NK lymphocytes	2.98263	7	934	18	6.21931
GO_Biological_Process	positive regulation of interleukin-4 production (GO:0032753)	7/18	9.58088e-06	0.0010408	CD86;FCER1G;CD40LG;CD28;PRKCQ;GATA3;HAVCR2	T/ILC/NK lymphocytes	2.98263	7	934	18	6.21931
GO_Biological_Process	mature B cell differentiation involved in immune response (GO:0002313)	5/13	0.000206569	0.00909742	DOCK10;DOCK11;GPR183;MFNG;PTK2B	T/ILC/NK lymphocytes	2.04108	5	934	13	6.15096
GO_Biological_Process	positive regulation of CD4-positive, alpha-beta T cell activation (GO:2000516)	5/13	0.000206569	0.00909742	CD81;HLA-DRA;XCL1;PRKCQ;TGFBR2	T/ILC/NK lymphocytes	2.04108	5	934	13	6.15096
GO_Biological_Process	regulation of T cell activation (GO:0050863)	18/47	1.20376e-12	1.32034e-09	CRTAM;LAPTM5;PTPN22;TNFRSF1B;LAX1;CD2;CD4;SIT1;LCK;TBX21;TNFSF11;TNFSF9;PRKCQ;TNFSF8;TNFAIP8L2;TIGIT;JAK3;PAG1	T/ILC/NK lymphocytes	8.87931	18	934	47	6.12479
GO_Biological_Process	negative regulation of lymphocyte activation (GO:0051250)	8/22	3.90952e-06	0.000471893	LAPTM5;TNFAIP3;PTPN22;TNFAIP8L2;TIGIT;LAX1;JAK3;PAG1	T/ILC/NK lymphocytes	3.32616	8	934	22	5.81546
GO_Biological_Process	negative regulation of interleukin-2 production (GO:0032703)	8/22	3.90952e-06	0.000471893	PTPRC;NAV3;TBX21;LAPTM5;TNFAIP3;XCL1;FOXP3;HAVCR2	T/ILC/NK lymphocytes	3.32616	8	934	22	5.81546
GO_Biological_Process	response to sterol (GO:0036314)	4/11	0.00119784	0.0311574	TGFB1;RORA;CCR5;TGFBR2	T/ILC/NK lymphocytes	1.50644	4	934	11	5.81546
GO_Biological_Process	T cell homeostasis (GO:0043029)	4/11	0.00119784	0.0311574	TNFSF14;PMAIP1;FOXP3;JAK3	T/ILC/NK lymphocytes	1.50644	4	934	11	5.81546
GO_Biological_Process	negative regulation of activated T cell proliferation (GO:0046007)	4/11	0.00119784	0.0311574	CD274;CRTAM;PDCD1LG2;FOXP3	T/ILC/NK lymphocytes	1.50644	4	934	11	5.81546
GO_Biological_Process	regulation of T cell apoptotic process (GO:0070232)	4/11	0.00119784	0.0311574	CD274;PRKCQ;PDCD1;JAK3	T/ILC/NK lymphocytes	1.50644	4	934	11	5.81546
GO_Biological_Process	regulation of CD4-positive, alpha-beta T cell proliferation (GO:2000561)	4/11	0.00119784	0.0311574	CD274;CD81;XCL1;TGFBR2	T/ILC/NK lymphocytes	1.50644	4	934	11	5.81546
GO_Biological_Process	regulation of T cell differentiation (GO:0045580)	14/39	1.07769e-09	4.39024e-07	ZNF683;TCF7;CRTAM;NFATC2;RHOH;GATA3;FOXP3;CD2;ZAP70;IFNG;TBX21;CAMK4;IL2RA;CTLA4	T/ILC/NK lymphocytes	6.35751	14	934	39	5.7409
GO_Biological_Process	myeloid dendritic cell activation (GO:0001773)	5/14	0.000309003	0.012588	BATF3;CAMK4;UBD;DOCK2;TGFBR2	T/ILC/NK lymphocytes	1.90004	5	934	14	5.71161
GO_Biological_Process	negative regulation of interleukin-10 production (GO:0032693)	6/17	8.10387e-05	0.00440175	CD274;IL23R;PDCD1LG2;FOXP3;JAK3;TRIB2	T/ILC/NK lymphocytes	2.35637	6	934	17	5.64441
GO_Biological_Process	negative regulation of cytokine production involved in immune response (GO:0002719)	6/17	8.10387e-05	0.00440175	IL10;TGFB1;XCL1;FOXP3;TNF;JAK3	T/ILC/NK lymphocytes	2.35637	6	934	17	5.64441
GO_Biological_Process	cortical actin cytoskeleton organization (GO:0030866)	7/20	2.14966e-05	0.00180787	FHOD3;FMNL3;FMNL1;LCP1;TNF;RHOQ;ARF6	T/ILC/NK lymphocytes	2.74283	7	934	20	5.59738
GO_Biological_Process	T cell proliferation (GO:0042098)	5/15	0.000445745	0.0170904	TNFSF14;CRTAM;MSN;RASGRP1;TNFRSF4	T/ILC/NK lymphocytes	1.76725	5	934	15	5.33084
GO_Biological_Process	positive regulation of heterotypic cell-cell adhesion (GO:0034116)	5/15	0.000445745	0.0170904	IL10;LCK;GCNT2;TNF;SKAP1	T/ILC/NK lymphocytes	1.76725	5	934	15	5.33084
GO_Biological_Process	B cell receptor signaling pathway (GO:0050853)	11/34	2.31104e-07	4.18427e-05	VAV3;ITK;PTPRC;PRKCB;LCK;RFTN1;PIK3CD;CD38;CTLA4;NFATC2;MNDA	T/ILC/NK lymphocytes	4.37838	11	934	34	5.17405
GO_Biological_Process	regulation of T cell receptor signaling pathway (GO:0050856)	11/35	3.22856e-07	5.53784e-05	CD81;PVRIG;TRAT1;LCK;SH2D1A;RAB29;LAPTM5;PTPN22;CD226;UBASH3A;CARD11	T/ILC/NK lymphocytes	4.25666	11	934	35	5.02622
GO_Biological_Process	glycosphingolipid biosynthetic process (GO:0006688)	5/16	0.000623544	0.0209498	ST8SIA1;ST8SIA4;ST3GAL5;A4GALT;ST6GALNAC4	T/ILC/NK lymphocytes	1.67882	5	934	16	4.99766
GO_Biological_Process	positive regulation of alpha-beta T cell proliferation (GO:0046641)	5/16	0.000623544	0.0209498	CD81;XCL1;PTPN22;RASAL3;TGFBR2	T/ILC/NK lymphocytes	1.67882	5	934	16	4.99766
GO_Biological_Process	negative regulation of T cell activation (GO:0050868)	14/45	9.17221e-09	2.49102e-06	CD86;IL10;CD274;CD80;LAPTM5;PTPN22;PDCD1LG2;FOXP3;LAX1;TNFAIP8L2;TIGIT;JAK3;PAG1;HAVCR2	T/ILC/NK lymphocytes	5.60362	14	934	45	4.97545
GO_Biological_Process	positive regulation of natural killer cell mediated cytotoxicity (GO:0045954)	6/20	0.00022499	0.00977655	KLRK1;CRTAM;CD226;KLRD1;SLAMF6;RASGRP1	T/ILC/NK lymphocytes	2.00981	6	934	20	4.79775
GO_Biological_Process	T cell differentiation (GO:0030217)	12/41	2.25801e-07	4.18427e-05	ZAP70;CD4;FCER1G;PTPRC;CD8A;LCK;TCF7;CD28;PIK3CD;RHOH;PTPN22;GATA3	T/ILC/NK lymphocytes	4.37838	12	934	41	4.68073
GO_Biological_Process	regulation of interleukin-2 production (GO:0032663)	14/48	2.32563e-08	5.83017e-06	CD86;CD80;LAPTM5;TNFAIP3;FOXP3;CD4;PTPRC;NAV3;TBX21;PDE4B;CD28;XCL1;CARD11;HAVCR2	T/ILC/NK lymphocytes	5.23432	14	934	48	4.66448
GO_Biological_Process	activation of phospholipase C activity (GO:0007202)	9/32	1.07852e-05	0.00104839	CD86;ITK;GNA15;TXK;GPR55;NMUR1;ARHGAP6;S1PR4;PLCB2	T/ILC/NK lymphocytes	2.97948	9	934	32	4.49789
GO_Biological_Process	positive regulation of receptor signaling pathway via STAT (GO:1904894)	9/32	1.07852e-05	0.00104839	IL10;NOTCH1;IL26;IL10RA;F2R;OCIAD2;CRLF3;IL7R;TNF	T/ILC/NK lymphocytes	2.97948	9	934	32	4.49789
GO_Biological_Process	leukocyte tethering or rolling (GO:0050901)	5/18	0.00113144	0.0311574	ITGA4;SELL;GCNT1;ITGB7;TNF	T/ILC/NK lymphocytes	1.50644	5	934	18	4.44236
GO_Biological_Process	positive regulation of glial cell differentiation (GO:0045687)	5/18	0.00113144	0.0311574	NOTCH1;TGFB1;BIN1;CXCR4;TNFRSF1B	T/ILC/NK lymphocytes	1.50644	5	934	18	4.44236
GO_Biological_Process	T cell migration (GO:0072678)	5/18	0.00113144	0.0311574	ZAP70;GPR183;MSN;PIK3CD;MYO1G	T/ILC/NK lymphocytes	1.50644	5	934	18	4.44236
GO_Biological_Process	positive regulation of receptor signaling pathway via JAK-STAT (GO:0046427)	9/33	1.42183e-05	0.00132392	IL10;NOTCH1;IL26;IL10RA;F2R;PTK2B;OCIAD2;CRLF3;TNF	T/ILC/NK lymphocytes	2.87814	9	934	33	4.36159
GO_Biological_Process	regulation of regulatory T cell differentiation (GO:0045589)	7/26	0.00014265	0.00683671	LAG3;BCL6;IFNG;IL2RA;CTLA4;NFATC2;FOXP3	T/ILC/NK lymphocytes	2.16515	7	934	26	4.30567
GO_Biological_Process	positive regulation of interleukin-2 production (GO:0032743)	7/26	0.00014265	0.00683671	CD86;CD4;PTPRC;CD80;PDE4B;CD28;CARD11	T/ILC/NK lymphocytes	2.16515	7	934	26	4.30567
GO_Biological_Process	positive regulation of B cell proliferation (GO:0030890)	8/30	5.12822e-05	0.00327703	SASH3;VAV3;PTPRC;CD81;GPR183;CD38;NFATC2;TNFRSF4	T/ILC/NK lymphocytes	2.48452	8	934	30	4.26467
GO_Biological_Process	leukocyte adhesion to vascular endothelial cell (GO:0061756)	5/19	0.00147698	0.0364658	ITGA4;SELL;GCNT1;ITGB7;TNF	T/ILC/NK lymphocytes	1.43811	5	934	19	4.20855
GO_Biological_Process	negative regulation of T cell receptor signaling pathway (GO:0050860)	5/19	0.00147698	0.0364658	PVRIG;SH2D1A;LAPTM5;PTPN22;UBASH3A	T/ILC/NK lymphocytes	1.43811	5	934	19	4.20855
GO_Biological_Process	regulation of lymphocyte proliferation (GO:0050670)	5/19	0.00147698	0.0364658	TNFSF9;PTPN22;TNFSF8;TNFRSF1B;IKZF3	T/ILC/NK lymphocytes	1.43811	5	934	19	4.20855
GO_Biological_Process	T cell activation (GO:0042110)	24/92	3.37631e-12	2.20068e-09	ITK;TNFSF14;CRTAM;PIK3CD;RHOH;MSN;PTPN22;NLRC3;GATA3;CD3E;FOXP3;RASGRP1;CD2;ZAP70;CD4;PTPRC;CD8B;JAML;CD8A;LCK;RAB29;CD28;LCP1;TNFRSF4	T/ILC/NK lymphocytes	8.65744	24	934	92	4.17196
GO_Biological_Process	regulation of B cell proliferation (GO:0030888)	12/46	8.96374e-07	0.000132786	SASH3;IL10;VAV3;PTPRC;CD81;GPR183;CD38;CTLA4;NFATC2;MNDA;IKZF3;TNFRSF4	T/ILC/NK lymphocytes	3.87685	12	934	46	4.17196
GO_Biological_Process	positive regulation of interleukin-17 production (GO:0032740)	6/23	0.00051962	0.018407	TGFB1;IL23R;RFTN1;PRKCQ;SLAMF6;LY9	T/ILC/NK lymphocytes	1.73502	6	934	23	4.17196
GO_Biological_Process	positive regulation of natural killer cell mediated immunity (GO:0002717)	6/23	0.00051962	0.018407	KLRK1;CRTAM;CD226;KLRD1;SLAMF6;RASGRP1	T/ILC/NK lymphocytes	1.73502	6	934	23	4.17196
GO_Biological_Process	regulation of B cell receptor signaling pathway (GO:0050855)	6/23	0.00051962	0.018407	CD81;PRKCB;SLC39A10;LPXN;PTPN22;GCSAM	T/ILC/NK lymphocytes	1.73502	6	934	23	4.17196
GO_Biological_Process	positive regulation of myeloid leukocyte differentiation (GO:0002763)	9/36	3.05923e-05	0.00237301	CD4;IFNG;IL23R;TESC;LEF1;TNFSF11;HCLS1;EVI2B;TNF	T/ILC/NK lymphocytes	2.6247	9	934	36	3.99813
GO_Biological_Process	positive regulation of cytosolic calcium ion concentration involved in phospholipase C-activating G protein-coupled signaling pathway (GO:0051482)	7/28	0.000236622	0.010015	GPR174;P2RY8;GNA15;P2RY10;F2R;GPR55;GPR18	T/ILC/NK lymphocytes	1.99935	7	934	28	3.99813
GO_Biological_Process	regulation of lymphocyte differentiation (GO:0045619)	5/20	0.00189432	0.0423848	ZNF683;CD2;TBX21;CRTAM;IKZF3	T/ILC/NK lymphocytes	1.37279	5	934	20	3.99813
GO_Biological_Process	cellular defense response (GO:0006968)	12/49	1.86751e-06	0.000243449	ITK;FCMR;NCF2;ADORA2B;TRAT1;PRF1;CCR9;LY96;PTK2B;MNDA;LSP1;CCR5	T/ILC/NK lymphocytes	3.61359	12	934	49	3.91653
GO_Biological_Process	regulation of interleukin-17 production (GO:0032660)	8/33	0.000107406	0.00573828	TGFB1;IFNG;IL23R;RFTN1;SLAMF6;PRKCQ;LY9;FOXP3	T/ILC/NK lymphocytes	2.24122	8	934	33	3.87697
GO_Biological_Process	positive regulation of T cell activation (GO:0050870)	18/75	7.30457e-09	2.16415e-06	CD86;CD274;CD81;CD80;IL23R;RHOH;PDCD1LG2;GATA3;CD3E;ZAP70;CD40LG;PTPRC;CD6;LCK;CD28;TNFSF11;PRKCQ;JAK3	T/ILC/NK lymphocytes	5.66471	18	934	75	3.8382
GO_Biological_Process	positive regulation of lymphocyte proliferation (GO:0050671)	18/75	7.30457e-09	2.16415e-06	CD86;VAV3;SASH3;CD274;CD81;CD80;IL23R;NFATC2;PDCD1LG2;CD3E;CD40LG;PTPRC;CD6;GPR183;CD28;CD38;JAK3;TNFRSF4	T/ILC/NK lymphocytes	5.66471	18	934	75	3.8382
GO_Biological_Process	regulation of heterotypic cell-cell adhesion (GO:0034114)	6/25	0.000841596	0.0257179	IL10;LCK;GCNT2;MYADM;TNF;SKAP1	T/ILC/NK lymphocytes	1.58976	6	934	25	3.8382
GO_Biological_Process	negative regulation of antigen receptor-mediated signaling pathway (GO:0050858)	6/25	0.000841596	0.0257179	PVRIG;SH2D1A;LAPTM5;LPXN;PTPN22;UBASH3A	T/ILC/NK lymphocytes	1.58976	6	934	25	3.8382
GO_Biological_Process	positive regulation of production of molecular mediator of immune response (GO:0002702)	9/38	4.87023e-05	0.00317441	CD86;SASH3;IL10;PTPRC;LAPTM5;XCL1;PTPN22;TNFRSF4;CD244	T/ILC/NK lymphocytes	2.49834	9	934	38	3.7877
GO_Biological_Process	regulation of activated T cell proliferation (GO:0046006)	8/34	0.000134749	0.00678048	CD274;IL23R;CRTAM;TNFSF9;PDCD1LG2;IL12RB1;FOXP3;IL27RA	T/ILC/NK lymphocytes	2.16874	8	934	34	3.76294
GO_Biological_Process	regulation of natural killer cell mediated cytotoxicity (GO:0042269)	7/30	0.000374964	0.014723	KLRK1;CRTAM;SLAMF6;CD226;KLRD1;ARRB2;RASGRP1	T/ILC/NK lymphocytes	1.832	7	934	30	3.73158
GO_Biological_Process	positive regulation of leukocyte mediated cytotoxicity (GO:0001912)	10/43	2.20821e-05	0.00180787	KLRK1;IL23R;CRTAM;HLA-DRA;XCL1;SLAMF6;CD226;KLRD1;IL12RB1;RASGRP1	T/ILC/NK lymphocytes	2.74283	10	934	43	3.71919
GO_Biological_Process	positive regulation of leukocyte cell-cell adhesion (GO:1903039)	7/31	0.000464989	0.0172205	NR4A3;LCK;TNFSF11;PRKCQ;ETS1;TNF;SKAP1	T/ILC/NK lymphocytes	1.76396	7	934	31	3.61121
GO_Biological_Process	positive regulation of Rho protein signal transduction (GO:0035025)	7/31	0.000464989	0.0172205	GPR174;P2RY8;P2RY10;F2R;GPR55;ARHGEF3;GPR18	T/ILC/NK lymphocytes	1.76396	7	934	31	3.61121
GO_Biological_Process	lymphocyte migration (GO:0072676)	9/40	7.51163e-05	0.0043715	ZAP70;CCL3L1;TBX21;CCL4;CRTAM;MSN;XCL1;GATA3;MYO1G	T/ILC/NK lymphocytes	2.35937	9	934	40	3.59831
GO_Biological_Process	regulation of receptor signaling pathway via JAK-STAT (GO:0046425)	10/45	3.37545e-05	0.00250013	IL10;NOTCH1;PTPRC;IL26;IL10RA;F2R;OCIAD2;CRLF3;TNF;JAK3	T/ILC/NK lymphocytes	2.60204	10	934	45	3.55389
GO_Biological_Process	positive regulation of immune effector process (GO:0002699)	7/32	0.000571439	0.0196034	IL10;PTPRC;IFNG;CD81;IL23R;HLA-DRA;IL12RB1	T/ILC/NK lymphocytes	1.70767	7	934	32	3.49836
GO_Biological_Process	leukocyte cell-cell adhesion (GO:0007159)	6/28	0.00158852	0.0389248	CD40LG;ITGA4;SEMA4D;MSN;ITGAL;ICAM1	T/ILC/NK lymphocytes	1.40977	6	934	28	3.42697
GO_Biological_Process	positive regulation of T cell proliferation (GO:0042102)	14/66	1.70376e-06	0.000231357	CD86;CD274;CD80;IL23R;PDCD1LG2;CD3E;IL27RA;CD40LG;PTPRC;CD6;CD28;TNFSF9;IL12RB1;JAK3	T/ILC/NK lymphocytes	3.63572	14	934	66	3.39235
GO_Biological_Process	regulation of T cell proliferation (GO:0042129)	16/76	3.49004e-07	5.68702e-05	CD86;IL10;CD274;CD80;IL23R;PDCD1LG2;CD3E;TNFRSF1B;FOXP3;CD40LG;PTPRC;CD6;CD28;TNFSF9;TNFSF8;JAK3	T/ILC/NK lymphocytes	4.24512	16	934	76	3.36684
GO_Biological_Process	positive regulation of interferon-gamma production (GO:0032729)	12/57	1.01444e-05	0.00104839	CD2;IL23R;TXK;CRTAM;PDE4B;PTPN22;CD226;SLAMF6;IL12RB1;RASGRP1;CD244;IL12RB2	T/ILC/NK lymphocytes	2.97948	12	934	57	3.36684
GO_Biological_Process	regulation of interferon-gamma production (GO:0032649)	18/86	7.17444e-08	1.67011e-05	CD274;IL23R;TXK;CRTAM;LAPTM5;PTPN22;PDCD1LG2;FOXP3;RASGRP1;CD2;PDE4B;XCL1;CD226;SLAMF6;IL12RB1;CD244;HAVCR2;IL12RB2	T/ILC/NK lymphocytes	4.77726	18	934	86	3.34727
GO_Biological_Process	positive regulation of phospholipase C activity (GO:0010863)	9/43	0.000136608	0.00678048	CD86;ITK;GNA15;TXK;GPR55;NMUR1;ARHGAP6;S1PR4;PLCB2	T/ILC/NK lymphocytes	2.16874	9	934	43	3.34727
GO_Biological_Process	positive regulation of T cell differentiation (GO:0045582)	9/43	0.000136608	0.00678048	ZAP70;BCL6;IL23R;LEF1;RHOH;HLA-DRA;TNFSF9;GATA3;IL12RB1	T/ILC/NK lymphocytes	2.16874	9	934	43	3.34727
GO_Biological_Process	natural killer cell activation (GO:0030101)	9/43	0.000136608	0.00678048	CD2;KLRK1;PTPRC;NFIL3;IL21R;PIK3CD;SLAMF7;RASGRP1;CD244	T/ILC/NK lymphocytes	2.16874	9	934	43	3.34727
GO_Biological_Process	regulation of interleukin-10 production (GO:0032653)	10/48	6.09479e-05	0.00374772	CD274;CD40LG;IL23R;CD28;XCL1;PDCD1LG2;TIGIT;JAK3;FOXP3;TRIB2	T/ILC/NK lymphocytes	2.42623	10	934	48	3.33177
GO_Biological_Process	establishment of endothelial barrier (GO:0061028)	6/29	0.00192481	0.0423848	PPP1R16B;RAP2B;RDX;MYADM;MSN;ICAM1	T/ILC/NK lymphocytes	1.37279	6	934	29	3.30879
GO_Biological_Process	negative regulation of interferon-gamma production (GO:0032689)	6/29	0.00192481	0.0423848	CD274;LAPTM5;XCL1;PDCD1LG2;FOXP3;HAVCR2	T/ILC/NK lymphocytes	1.37279	6	934	29	3.30879
GO_Biological_Process	regulation of T cell mediated cytotoxicity (GO:0001914)	6/29	0.00192481	0.0423848	PTPRC;IL23R;HLA-DRA;XCL1;KLRD1;IL12RB1	T/ILC/NK lymphocytes	1.37279	6	934	29	3.30879
GO_Biological_Process	negative regulation of blood vessel endothelial cell migration (GO:0043537)	7/34	0.000841978	0.0257179	NOTCH1;ANGPT2;TGFB1;RGCC;TBXA2R;ATP2B4;TNF	T/ILC/NK lymphocytes	1.58976	7	934	34	3.29257
GO_Biological_Process	negative regulation of lymphocyte proliferation (GO:0050672)	8/39	0.000371259	0.014723	CD86;IL10;CD274;CD80;CTLA4;MNDA;PDCD1LG2;FOXP3	T/ILC/NK lymphocytes	1.832	8	934	39	3.28051
GO_Biological_Process	regulation of endothelial cell apoptotic process (GO:2000351)	9/44	0.000164693	0.00745466	IL10;CD40LG;RGCC;ITGA4;TNFAIP3;FASLG;GATA3;TNF;ICAM1	T/ILC/NK lymphocytes	2.12757	9	934	44	3.27119
GO_Biological_Process	negative regulation of T cell proliferation (GO:0042130)	7/35	0.00101058	0.0286389	CD86;IL10;CD274;CD80;CRTAM;PDCD1LG2;FOXP3	T/ILC/NK lymphocytes	1.54304	7	934	35	3.1985
GO_Biological_Process	interleukin-12-mediated signaling pathway (GO:0035722)	9/46	0.000235395	0.010015	CNN2;IL10;IFNG;STAT4;AIP;MSN;LCP1;IL12RB1;IL12RB2	T/ILC/NK lymphocytes	1.99935	9	934	46	3.12897
GO_Biological_Process	cortical cytoskeleton organization (GO:0030865)	8/41	0.000530873	0.0185213	FHOD3;FMNL3;FMNL1;RHOH;LCP1;TNF;RHOQ;ARF6	T/ILC/NK lymphocytes	1.73233	8	934	41	3.12049
GO_Biological_Process	negative regulation of fat cell differentiation (GO:0045599)	7/36	0.00120461	0.0311574	TGFB1;CCDC85B;RORA;GATA3;TNF;TRIB2;FOXO1	T/ILC/NK lymphocytes	1.50644	7	934	36	3.10965
GO_Biological_Process	positive regulation of Ras protein signal transduction (GO:0046579)	12/63	2.95751e-05	0.00235086	GPR174;P2RY8;P2RY10;NOTCH1;RASGEF1A;F2R;GPR55;ARHGEF3;MAPRE2;RASGRP1;VAV1;GPR18	T/ILC/NK lymphocytes	2.62877	12	934	63	3.04619
GO_Biological_Process	regulation of immune response (GO:0050776)	34/179	2.2683e-12	1.84809e-09	CD81;PTPN22;CD3E;ITGAL;SAMHD1;CD3D;ADCY7;LRP8;ICAM1;KLRK1;SLAMF7;SLAMF6;ITGB7;CSK;CD96;LAG3;ITGA4;CRTAM;SH2D1A;FOXP3;FGR;CD200R1;CD40LG;CLEC2B;CD8B;JAML;BCL6;SELL;CD8A;HLA-DRA;CD226;KLRD1;CD247;PDCD1	T/ILC/NK lymphocytes	8.73328	34	934	179	3.03768
GO_Biological_Process	antigen receptor-mediated signaling pathway (GO:0050851)	35/185	1.21541e-12	1.32034e-09	ITK;TXK;WAS;PIK3CD;PTPN22;GATA3;CD3E;CD3D;INPP5D;PDE4B;CD38;CTLA4;CSK;FYN;PAG1;VAV3;FYB1;PRKCB;TRAT1;RFTN1;THEMIS;NFATC2;LAX1;ZAP70;CD4;PTPRC;LCK;CD28;HLA-DRA;PRKCQ;LCP2;MNDA;CD247;CARD11;SKAP1	T/ILC/NK lymphocytes	8.87931	35	934	185	3.02561
GO_Biological_Process	cell chemotaxis (GO:0060326)	13/69	1.57088e-05	0.00142208	ABCC1;LEF1;CXCR4;ARRB2;CXCR6;BIN2;CXCR3;CCRL2;CCR9;ACKR3;PRKCQ;CCR5;CCR4	T/ILC/NK lymphocytes	2.84707	13	934	69	3.01308
GO_Biological_Process	cellular response to interleukin-12 (GO:0071349)	9/48	0.000329597	0.0132612	CNN2;IL10;IFNG;STAT4;AIP;MSN;LCP1;IL12RB1;IL12RB2	T/ILC/NK lymphocytes	1.87742	9	934	48	2.99859
GO_Biological_Process	negative regulation of endothelial cell migration (GO:0010596)	7/38	0.00167934	0.0399486	NOTCH1;ANGPT2;TGFB1;RGCC;ATP2B4;TNF;ADAMTS9	T/ILC/NK lymphocytes	1.3985	7	934	38	2.94599
GO_Biological_Process	lymphocyte proliferation (GO:0046651)	7/38	0.00167934	0.0399486	IL10;CD40LG;PTPRC;TNFSF14;MSN;RASGRP1;TNFRSF4	T/ILC/NK lymphocytes	1.3985	7	934	38	2.94599
GO_Biological_Process	T cell receptor signaling pathway (GO:0050852)	29/158	2.21274e-10	1.03019e-07	ITK;TXK;WAS;PIK3CD;PTPN22;GATA3;CD3E;CD3D;INPP5D;PDE4B;CTLA4;CSK;FYN;PAG1;FYB1;TRAT1;RFTN1;THEMIS;ZAP70;CD4;PTPRC;LCK;CD28;HLA-DRA;PRKCQ;LCP2;CD247;CARD11;SKAP1	T/ILC/NK lymphocytes	6.98708	29	934	158	2.93533
GO_Biological_Process	lymphocyte differentiation (GO:0030098)	15/84	7.07796e-06	0.000823824	IL10;ITGA4;PIK3CD;RHOH;PTPN22;IKZF1;GATA3;AICDA;ZAP70;CD4;KLF6;PTPRC;NFIL3;LCK;JAK3	T/ILC/NK lymphocytes	3.08417	15	934	84	2.8558
GO_Biological_Process	positive regulation of B cell activation (GO:0050871)	9/53	0.000706959	0.02351	VAV3;SASH3;PTPRC;CD81;SH3KBP1;GPR183;CD38;NFATC2;TNFRSF4	T/ILC/NK lymphocytes	1.62875	9	934	53	2.71571
GO_Biological_Process	B cell activation (GO:0042113)	14/85	3.66653e-05	0.00259766	CD86;IL10;ITGA4;PRKCB;PIK3CD;LAX1;RASGRP1;AICDA;ZAP70;KLF6;CD40LG;PTPRC;GPR183;JAK3	T/ILC/NK lymphocytes	2.58542	14	934	85	2.63406
GO_Biological_Process	Fc receptor mediated stimulatory signaling pathway (GO:0002431)	12/74	0.000151804	0.00696802	CYFIP2;VAV3;FGR;FCER1G;NR4A3;ARPC1B;LIMK1;WAS;FYN;CD247;VAV1;MYO1G	T/ILC/NK lymphocytes	2.15689	12	934	74	2.59338
GO_Biological_Process	Fc-gamma receptor signaling pathway (GO:0038094)	11/72	0.000482198	0.0176571	CYFIP2;VAV3;FGR;FCER1G;ARPC1B;LIMK1;WAS;FYN;CD247;VAV1;MYO1G	T/ILC/NK lymphocytes	1.75308	11	934	72	2.4433
GO_Biological_Process	negative regulation of cytokine production (GO:0001818)	27/182	1.02026e-07	2.21669e-05	PTGER4;CD274;CD84;IL23R;LEF1;TNFAIP3;PTPN22;NLRC3;TNF;ADCY7;TBX21;TIGIT;JAK3;HAVCR2;IL10;SRGN;LAPTM5;PDCD1LG2;FOXP3;CD200R1;RNF125;PTPRC;RGCC;IFNG;NAV3;XCL1;TRIB2	T/ILC/NK lymphocytes	4.6543	27	934	182	2.37251
GO_Biological_Process	glycoprotein biosynthetic process (GO:0009101)	12/83	0.000456202	0.0172205	B3GALNT1;CHST11;CHST12;ST8SIA1;GCNT1;B3GNT3;GCNT2;ST3GAL4;ST8SIA4;XYLT1;ST3GAL5;ST3GAL2	T/ILC/NK lymphocytes	1.76396	12	934	83	2.31217
GO_Biological_Process	positive regulation of cytokine production (GO:0001819)	48/335	4.21508e-12	2.28949e-09	PTGER4;CD86;ITK;CD274;IL26;IL23R;TXK;CD80;CGAS;PIK3CD;RORA;PTPN22;GATA3;PTGS2;LY9;TNF;RASGRP1;PDE4B;SLAMF6;IL12RB1;TIGIT;HAVCR2;IL12RB2;IL10;FCER1G;TGFB1;RFTN1;F2R;CRTAM;LAPTM5;IL16;IL17RA;FGR;CD2;CD4;CD40LG;PTPRC;RGCC;STING1;IFNG;CD6;CD28;XCL1;CD226;PRKCQ;HPSE;CARD11;CD244	T/ILC/NK lymphocytes	8.64026	48	934	335	2.29146
GO_Biological_Process	cellular response to lipopolysaccharide (GO:0071222)	17/120	4.23143e-05	0.00293409	CD86;IL10;CD274;TGFB1;CD80;GFI1;LY96;TNFAIP3;PTPN22;PDCD1LG2;TNFRSF1B;TNF;CD6;TNIP3;PDE4B;VIM;CCR5	T/ILC/NK lymphocytes	2.53253	17	934	120	2.2656
GO_Biological_Process	Fc-gamma receptor signaling pathway involved in phagocytosis (GO:0038096)	10/71	0.00163364	0.0394373	CYFIP2;VAV3;FGR;ARPC1B;LIMK1;WAS;FYN;CD247;VAV1;MYO1G	T/ILC/NK lymphocytes	1.40409	10	934	71	2.25247
GO_Biological_Process	myeloid leukocyte differentiation (GO:0002573)	10/71	0.00163364	0.0394373	BATF3;CD4;IFNG;UBD;CAMK4;GPR183;LEF1;PIK3CD;TNFSF11;TGFBR2	T/ILC/NK lymphocytes	1.40409	10	934	71	2.25247
GO_Biological_Process	regulation of small GTPase mediated signal transduction (GO:0051056)	19/141	3.131e-05	0.00237301	ARHGAP9;VAV3;ARAP2;ARAP3;RHOH;ARHGAP15;ARHGAP25;ARHGAP6;VAV1;ARHGAP45;ARHGAP4;PREX1;ARHGAP31;ARHGAP30;ARHGDIB;TAGAP;ARHGEF3;RHOQ;ARHGEF6	T/ILC/NK lymphocytes	2.6247	19	934	141	2.15502
GO_Biological_Process	regulation of peptidyl-tyrosine phosphorylation (GO:0050730)	12/92	0.00116517	0.0311574	RAP2B;TGFB1;PTPRC;SEMA4D;CD81;CD80;IL23R;ITGB3;HCLS1;PTK2B;FYN;LRP8	T/ILC/NK lymphocytes	1.50644	12	934	92	2.08598
GO_Biological_Process	positive regulation of cytosolic calcium ion concentration (GO:0007204)	19/147	5.60684e-05	0.00351398	PTGER4;P2RY10;TRPC3;F2R;GPR55;CXCR4;CXCR6;GPR174;P2RY8;GNA15;TBXA2R;CXCR3;CCRL2;CCR9;ACKR3;CCR5;CCR4;S1PR4;GPR18	T/ILC/NK lymphocytes	2.4542	19	934	147	2.06706
GO_Biological_Process	positive regulation of ERK1 and ERK2 cascade (GO:0070374)	22/172	1.76877e-05	0.00155795	SEMA7A;NOTCH1;TGFB1;CCL3L1;IL26;F2R;GPR55;PTPN22;ARRB2;OPRM1;TNF;RASGRP1;ICAM1;CD4;PTPRC;GPR183;CCL4;GCNT2;TNFSF11;XCL1;PTK2B;ACKR3	T/ILC/NK lymphocytes	2.80745	22	934	172	2.04555
GO_Biological_Process	calcium-mediated signaling (GO:0019722)	13/102	0.000920609	0.0270368	CXCR4;CXCR6;CAMKK2;PTPRC;CXCR3;CCRL2;FKBP1B;CCR9;TNFSF11;ACKR3;NMUR1;CCR5;CCR4	T/ILC/NK lymphocytes	1.56805	13	934	102	2.03826
GO_Biological_Process	regulation of cytokine production (GO:0001817)	19/150	7.40131e-05	0.0043715	IL10;SRGN;PTGER4;ITK;IL26;TXK;CRTAM;PIK3CD;GATA3;TNFRSF1B;TNF;FOXP3;FGR;PTPRC;RGCC;BCL6;IFNG;STING1;CD28	T/ILC/NK lymphocytes	2.35937	19	934	150	2.02572
GO_Biological_Process	glycosaminoglycan biosynthetic process (GO:0006024)	12/97	0.00185149	0.0421957	HS3ST3B1;CHST7;CHST11;CHSY1;CHST12;OGN;ST3GAL4;B3GNT3;GCNT2;XYLT1;ST3GAL2;B4GALT4	T/ILC/NK lymphocytes	1.37473	12	934	97	1.97845
GO_Biological_Process	cytokine-mediated signaling pathway (GO:0019221)	72/621	9.38456e-13	1.32034e-09	CD86;PLVAP;IL26;IL23R;CD80;PIK3CD;RORA;FASLG;IFIT1;TNF;ICAM1;IL27RA;IL18RAP;TNFSF11;MAP3K8;TIMP1;CCR5;JAK3;TNFRSF4;IL10;FCER1G;AIP;IL16;TRAF1;OPRM1;TNFRSF1B;VAV1;IL17RA;ZEB1;IFNG;LCK;TRAF5;FSCN1;XCL1;LCP1;CCL3L1;GATA3;PTGS2;SAMHD1;LRP8;FOXO1;CNN2;IL1RL1;IRAK2;INPP5D;CCL4;STAT4;IL21R;PTK2B;CSK;FYN;IL12RB1;GBP2;IL12RB2;STAT5A;STAT5B;TGFB1;TNFSF14;IL10RA;TNFSF12;MSN;BST2;CD4;CD40LG;BCL6;IL2RA;TNFSF9…	T/ILC/NK lymphocytes	8.87931	72	934	621	1.8542
GO_Biological_Process	positive regulation of programmed cell death (GO:0043068)	33/286	1.65425e-06	0.000231357	TNFAIP8;PRF1;FASLG;STK4;TNF;FOXO1;PREX1;CALHM2;TCTN3;SMPD1;UBD;ARL6IP5;CTLA4;PMAIP1;BMF;APBB1;CTSD;VAV3;DAPK2;GZMA;LAPTM5;RRP1B;VAV1;BCL6;IFNG;BIN1;STK17A;STK17B;JMY;ARHGEF3;MNDA;RNF122;ARHGEF6	T/ILC/NK lymphocytes	3.63572	33	934	286	1.84529
GO_Biological_Process	enzyme linked receptor protein signaling pathway (GO:0007167)	16/140	0.000847094	0.0257179	EPHB6;NPR2;CD3E;FGR;AHI1;ZAP70;CD4;CD8B;CD8A;LCK;CASS4;PTK2B;CLNK;LCP2;FYN;JAK3	T/ILC/NK lymphocytes	1.58976	16	934	140	1.82771
GO_Biological_Process	cellular response to cytokine stimulus (GO:0071345)	54/482	2.46891e-09	8.94021e-07	CD86;IL26;IL23R;CD80;PIK3CD;RORA;FASLG;IFIT1;TNF;ICAM1;IL27RA;CRHBP;TNFSF11;TIMP1;CCR5;JAK3;IL10;IL16;OPRM1;TNFRSF1B;VAV1;ZEB1;LCK;FSCN1;HCLS1;XCL1;CCL3L1;NPR2;TCF7;LEF1;CXCR4;GATA3;PTGS2;LRP8;FOXO1;IRAK2;INPP5D;CCL4;STAT4;CSK;FYN;IL12RB1;GBP2;IL12RB2;STAT5A;STAT5B;TGFB1;IL10RA;CD4;BCL6;IL2RA;MNDA;PTPN7;VIM	T/ILC/NK lymphocytes	6.04865	54	934	482	1.79169
GO_Biological_Process	positive regulation of protein kinase activity (GO:0045860)	17/154	0.000878544	0.0262677	MMD;IL23R;ITGB3;NAB2;AGAP2;STK4;TNF;LRP8;TGFBR2;CD4;PTPRC;IFNG;CASS4;UNC119;PTK2B;LCP2;MAPRE3	T/ILC/NK lymphocytes	1.58058	17	934	154	1.76541
GO_Biological_Process	response to lipopolysaccharide (GO:0032496)	17/159	0.00125459	0.0321945	CD86;IL10;CD274;CD80;GFI1;IL23R;F2R;LY96;TNFAIP3;PTPN22;PDCD1LG2;TNFRSF1B;CD6;TNIP3;PDE4B;VIM;CCR5	T/ILC/NK lymphocytes	1.49222	17	934	159	1.70989
GO_Biological_Process	regulation of inflammatory response (GO:0050727)	22/206	0.000265823	0.0111066	IL10;PTGER4;SEMA7A;ABCC1;AKNA;TNFAIP3;IL16;RORA;NLRC3;GATA3;AOAH;PTGS2;TNFRSF1B;ETS1;TNF;IL17RA;CD200R1;BCL6;IFNG;XCL1;TNFAIP8L2;GPSM3	T/ILC/NK lymphocytes	1.95442	22	934	206	1.70794
GO_Biological_Process	positive regulation of protein kinase B signaling (GO:0051897)	17/161	0.00143921	0.0363595	CD86;TGFB1;IL26;TRAT1;CD80;PIK3CD;GATA3;TNF;VAV1;LCK;CASS4;CD28;GCNT2;HCLS1;FYN;HPSE;ICOS	T/ILC/NK lymphocytes	1.43938	17	934	161	1.68865
GO_Biological_Process	regulation of GTPase activity (GO:0043087)	19/189	0.00140151	0.0356838	ARHGAP9;VAV3;CCL3L1;SEMA4D;F2R;RDX;RRP1B;ARHGAP15;RASGRP2;RASGRP1;VAV1;DOCK10;DOCK11;KLRK1;RGS1;CCL4;RGS10;XCL1;MAPRE2	T/ILC/NK lymphocytes	1.44753	19	934	189	1.60771
GO_Biological_Process	apoptotic process (GO:0006915)	23/231	0.000534213	0.0185213	CYFIP2;EGLN3;TNFSF14;DAPK2;TNFSF12;GZMA;PRF1;CXCR4;FASLG;STK4;FOXO1;TGFBR2;GZMH;CD2;PLSCR3;IFNG;PLAGL1;IL2RA;PMAIP1;PTK2B;BMF;OGT;ARHGEF6	T/ILC/NK lymphocytes	1.73233	23	934	231	1.59233
GO_Biological_Process	cellular response to tumor necrosis factor (GO:0071356)	19/194	0.00189846	0.0423848	PLVAP;TNFSF14;CCL3L1;TNFSF12;GATA3;TRAF1;TNFRSF1B;TNF;CRHBP;CD40LG;TRAF5;CCL4;TNFSF11;TNFSF9;XCL1;PTK2B;TNFSF8;GBP2;TNFRSF4	T/ILC/NK lymphocytes	1.37279	19	934	194	1.56628
GO_Biological_Process	positive regulation of apoptotic process (GO:0043065)	30/310	0.000137316	0.00678048	TNFAIP8;FASLG;STK4;TNF;FOXO1;PREX1;CALHM2;TCTN3;SMPD1;UBD;ARL6IP5;CTLA4;PMAIP1;BMF;APBB1;CTSD;VAV3;DAPK2;GZMA;RRP1B;VAV1;BCL6;BIN1;STK17A;STK17B;JMY;ARHGEF3;MNDA;RNF122;ARHGEF6	T/ILC/NK lymphocytes	2.16874	30	934	310	1.54766
GO_Biological_Process	regulation of ERK1 and ERK2 cascade (GO:0070372)	23/238	0.00080766	0.025555	DUSP4;SEMA7A;NOTCH1;TGFB1;CCL3L1;RGS14;IL26;GPR55;F2R;PTPN22;ARRB2;OPRM1;TNF;RASGRP1;ICAM1;CD4;PTPRC;GPR183;CCL4;GCNT2;XCL1;PTK2B;ACKR3	T/ILC/NK lymphocytes	1.59252	23	934	238	1.54549
GO_Biological_Process	inflammatory response (GO:0006954)	22/230	0.00118682	0.0311574	PTGER4;CD96;NRROS;TGFB1;CCL3L1;GPR68;F2R;CXCR4;PIK3CD;ITGAL;TNF;CRHBP;CD40LG;IFNG;TBXA2R;IL2RA;CCRL2;CCL4;REL;XCL1;CCR5;TNFRSF4	T/ILC/NK lymphocytes	1.50644	22	934	230	1.52972
GO_Biological_Process	phosphorylation (GO:0016310)	35/400	0.000287412	0.0118567	DGKE;GMFG;TXK;PIK3CD;STK4;CAMKK2;AKT3;PTK2B;CSK;FYN;PIM2;JAK3;CDK17;MAP4K1;MAP4K2;TGFB1;PRKCB;AGK;DAPK2;LIMK1;VRK1;RUNX3;CDC25B;TGFBR2;FGR;MAPK10;ZAP70;SNRK;LCK;STK17A;STK26;CAMK4;STK17B;COPS8;TRIB2	T/ILC/NK lymphocytes	1.92604	35	934	400	1.39934
GO_Biological_Process	regulation of apoptotic process (GO:0042981)	54/742	0.000852266	0.0257179	FCMR;TNFAIP8;FASLG;CD3E;TNF;IKZF3;PREX1;TCTN3;SMPD1;ARL6IP5;CTLA4;CD38;PIM2;JAK3;CTSD;IL10;VAV3;DAPK2;SERPINB9;TOPORS;VAV1;PLSCR3;BIN1;ARHGEF3;PPIF;RNF122;ARHGEF6;BCL2A1;LEF1;STK4;LRP8;FOXO1;CALHM2;UBD;FLNA;PMAIP1;PTK2B;BMF;APBB1;EGLN3;SEMA4D;GZMA;RRP1B;AHI1;CD40LG;BCL6;STK17A;STK26;STK17B;JMY;CD28;TNFSF9;MNDA;EVI2B	T/ILC/NK lymphocytes	1.58976	54	934	742	1.16388
KEGG	Primary immunodeficiency	13/38	8.43764e-09	3.62818e-07	CD3E;CD3D;AICDA;ZAP70;CD4;CD40LG;PTPRC;CD8B;CD8A;LCK;ICOS;IL7R;JAK3	T/ILC/NK lymphocytes	6.44031	13	934	38	5.47112
KEGG	T cell receptor signaling pathway	32/104	3.98247e-18	1.02748e-15	ITK;PIK3CD;CBLB;CD3E;TNF;RASGRP1;CD3D;AKT3;CTLA4;MAP3K8;FYN;ICOS;IL10;VAV3;NFATC2;NFATC1;VAV1;MAPK10;ZAP70;CD4;PTPRC;CD40LG;CD8B;IFNG;CD8A;LCK;CD28;PRKCQ;LCP2;CD247;PDCD1;CARD11	T/ILC/NK lymphocytes	14.9882	32	934	104	4.92077
KEGG	Intestinal immune network for IgA production	14/48	2.32563e-08	7.50015e-07	CD86;IL10;TGFB1;ITGA4;CD80;CXCR4;AICDA;CD40LG;CCR9;CD28;HLA-DRA;ITGB7;ICOS;HLA-DOB	T/ILC/NK lymphocytes	6.12493	14	934	48	4.66448
KEGG	Allograft rejection	11/38	8.18633e-07	1.62467e-05	CD86;IL10;CD40LG;IFNG;CD80;PRF1;CD28;HLA-DRA;FASLG;TNF;HLA-DOB	T/ILC/NK lymphocytes	4.78923	11	934	38	4.62941
KEGG	Inflammatory bowel disease	17/65	4.6523e-09	2.40058e-07	IL10;TGFB1;IL23R;RORA;NFATC1;GATA3;TNF;FOXP3;IL18RAP;IFNG;TBX21;IL21R;STAT4;HLA-DRA;IL12RB1;HLA-DOB;IL12RB2	T/ILC/NK lymphocytes	6.61968	17	934	65	4.18266
KEGG	Th1 and Th2 cell differentiation	24/92	3.37631e-12	2.90363e-10	STAT5A;STAT5B;NOTCH1;NFATC2;NFATC1;GATA3;CD3E;CD3D;RUNX3;MAPK10;ZAP70;CD4;IFNG;LCK;TBX21;IL2RA;STAT4;HLA-DRA;PRKCQ;CD247;IL12RB1;HLA-DOB;JAK3;IL12RB2	T/ILC/NK lymphocytes	9.53706	24	934	92	4.17196
KEGG	Th17 cell differentiation	27/107	3.60119e-13	4.64554e-11	IL23R;RORA;GATA3;CD3E;CD3D;IL27RA;TBX21;IL21R;IL12RB1;HLA-DOB;JAK3;STAT5A;STAT5B;TGFB1;NFATC2;NFATC1;FOXP3;TGFBR2;MAPK10;ZAP70;CD4;IFNG;LCK;IL2RA;HLA-DRA;PRKCQ;CD247	T/ILC/NK lymphocytes	10.333	27	934	107	4.03549
KEGG	Graft-versus-host disease	10/42	1.76811e-05	0.000228086	CD86;IFNG;CD80;PRF1;CD28;HLA-DRA;FASLG;KLRD1;TNF;HLA-DOB	T/ILC/NK lymphocytes	3.6419	10	934	42	3.80774
KEGG	Glycosphingolipid biosynthesis	10/45	3.37545e-05	0.000378637	B3GALNT1;ST8SIA1;GCNT2;ST3GAL4;B3GNT3;ST3GAL5;A4GALT;ST6GALNAC4;ST3GAL2;B4GALT4	T/ILC/NK lymphocytes	3.42178	10	934	45	3.55389
KEGG	Type I diabetes mellitus	9/43	0.000136608	0.00135558	CD86;IFNG;CD80;PRF1;CD28;HLA-DRA;FASLG;TNF;HLA-DOB	T/ILC/NK lymphocytes	2.86788	9	934	43	3.34727
KEGG	Autoimmune thyroid disease	11/53	2.72881e-05	0.000320015	CD86;IL10;CD40LG;TG;CD80;PRF1;CD28;CTLA4;HLA-DRA;FASLG;HLA-DOB	T/ILC/NK lymphocytes	3.49483	11	934	53	3.3192
KEGG	Asthma	6/31	0.00275562	0.0170395	IL10;FCER1G;CD40LG;HLA-DRA;TNF;HLA-DOB	T/ILC/NK lymphocytes	1.76854	6	934	31	3.09532
KEGG	PD-L1 expression and PD-1 checkpoint pathway in cancer	17/89	6.56702e-07	1.41191e-05	CD274;BATF3;PIK3CD;NFATC2;NFATC1;CD3E;CD3D;RASGRP1;ZAP70;CD4;IFNG;LCK;AKT3;CD28;PRKCQ;CD247;PDCD1	T/ILC/NK lymphocytes	4.85019	17	934	89	3.05475
KEGG	Natural killer cell mediated cytotoxicity	25/131	1.65982e-09	1.07059e-07	PRF1;PIK3CD;FASLG;ITGAL;TNF;ICAM1;KLRK1;SH3BP2;PTK2B;FYN;VAV3;FCER1G;PRKCB;SH2D1A;NFATC2;NFATC1;VAV1;ZAP70;IFNG;LCK;KLRD1;CD48;LCP2;CD247;CD244	T/ILC/NK lymphocytes	6.97038	25	934	131	3.052
KEGG	African trypanosomiasis	7/37	0.00142664	0.00994792	IL10;IFNG;PRKCB;FASLG;TNF;PLCB2;ICAM1	T/ILC/NK lymphocytes	2.00227	7	934	37	3.02561
KEGG	Malaria	9/50	0.000452939	0.00389527	IL10;KLRK1;TGFB1;CD40LG;IFNG;CD81;ITGAL;TNF;ICAM1	T/ILC/NK lymphocytes	2.40946	9	934	50	2.87865
KEGG	Rheumatoid arthritis	16/93	5.83119e-06	8.83514e-05	CD86;ATP6V1G1;TGFB1;CCL3L1;CD80;ITGAL;TNF;ICAM1;IFNG;CD28;ACP5;CTLA4;TNFSF11;HLA-DRA;ATP6V1E2;HLA-DOB	T/ILC/NK lymphocytes	4.05379	16	934	93	2.7514
KEGG	Hematopoietic cell lineage	17/99	3.08355e-06	5.68255e-05	ITGA4;ITGB3;ITGA1;CD3E;TNF;CD3D;CD2;CD4;CD8B;CD8A;CD5;IL2RA;HLA-DRA;CD38;CD37;IL7R;HLA-DOB	T/ILC/NK lymphocytes	4.24546	17	934	99	2.74619
KEGG	Chagas disease	17/102	4.69978e-06	8.08362e-05	IL10;TGFB1;CCL3L1;PIK3CD;FASLG;CD3E;TNF;CD3D;TGFBR2;GNAI2;MAPK10;GNA15;IFNG;PPP2R2B;AKT3;CD247;PLCB2	T/ILC/NK lymphocytes	4.09239	17	934	102	2.66542
KEGG	Viral myocarditis	10/60	0.000423324	0.00376612	CD86;CD40LG;CD80;PRF1;CD28;HLA-DRA;FYN;ITGAL;HLA-DOB;ICAM1	T/ILC/NK lymphocytes	2.42411	10	934	60	2.66542
KEGG	NF-kappa B signaling pathway	17/104	6.16405e-06	8.83514e-05	TNFSF14;BCL2A1;PRKCB;LY96;TNFAIP3;TRAF1;PTGS2;TNF;ICAM1;ZAP70;CD40LG;LCK;TRAF5;CCL4;TNFSF11;PRKCQ;CARD11	T/ILC/NK lymphocytes	4.05379	17	934	104	2.61416
KEGG	Cell adhesion molecules	24/148	9.433e-08	2.70413e-06	CD86;CD274;ITGA4;CD80;PDCD1LG2;ITGAL;ICAM1;CD2;CD4;PTPRC;CD40LG;CD8B;SELL;CD6;CD8A;CD28;HLA-DRA;CTLA4;CD226;ITGB7;PDCD1;ICOS;TIGIT;HLA-DOB	T/ILC/NK lymphocytes	5.56797	24	934	148	2.59338
KEGG	Yersinia infection	22/137	3.81812e-07	8.95522e-06	IL10;VAV3;FYB1;ITGA4;ARPC1B;LIMK1;WAS;NFATC2;PIK3CD;NFATC1;TNF;VAV1;MAPK10;ZAP70;CD4;CD8B;CD8A;LCK;AKT3;PTK2B;LCP2;ARF6	T/ILC/NK lymphocytes	5.04792	22	934	137	2.56814
KEGG	Viral protein interaction with cytokine and cytokine receptor	16/100	1.518e-05	0.000206128	IL10;CCL3L1;TNFSF14;IL10RA;CXCR4;TNFRSF1B;TNF;IL18RAP;CXCR3;IL2RA;CCL4;CCR9;XCL1;ACKR3;CCR5;CCR4	T/ILC/NK lymphocytes	3.68586	16	934	100	2.5588
KEGG	Glycosaminoglycan biosynthesis	8/53	0.00300722	0.0177092	HS3ST3B1;CHST7;CHST11;CHSY1;CHST12;XYLT1;B4GALT4;ST3GAL2	T/ILC/NK lymphocytes	1.7518	8	934	53	2.41396
KEGG	Leukocyte transendothelial migration	17/114	2.15311e-05	0.000264525	VAV3;ITK;ITGA4;NCF2;PRKCB;TXK;MSN;PIK3CD;RHOH;CXCR4;ITGAL;VAV1;ICAM1;GNAI2;RASSF5;PTK2B;SIPA1	T/ILC/NK lymphocytes	3.57753	17	934	114	2.38485
KEGG	Fc epsilon RI signaling pathway	10/68	0.00116648	0.00859864	VAV3;MAPK10;FCER1G;INPP5D;AKT3;PIK3CD;LCP2;FYN;TNF;VAV1	T/ILC/NK lymphocytes	2.06557	10	934	68	2.35184
KEGG	Chemokine signaling pathway	27/192	3.09471e-07	7.98436e-06	ITK;CCL3L1;WAS;PIK3CD;CXCR4;ARRB2;CXCR6;RASGRP2;ADCY7;GNAI2;PREX1;CXCR3;AKT3;CCL4;CCR9;PTK2B;CCR5;CCR4;JAK3;VAV3;STAT5B;PRKCB;VAV1;FGR;XCL1;DOCK2;PLCB2	T/ILC/NK lymphocytes	5.09776	27	934	192	2.24895
KEGG	Fc gamma R-mediated phagocytosis	13/97	0.000568201	0.0047289	VAV3;PRKCB;ARPC1B;LIMK1;WAS;PIK3CD;VAV1;PTPRC;BIN1;INPP5D;AKT3;AMPH;ARF6	T/ILC/NK lymphocytes	2.32524	13	934	97	2.14333
KEGG	Osteoclast differentiation	17/127	8.75292e-05	0.000903301	TGFB1;NCF2;ITGB3;NFATC2;PIK3CD;NFATC1;TNF;TGFBR2;MAPK10;IFNG;LCK;CAMK4;AKT3;TNFSF11;ACP5;LCP2;FYN	T/ILC/NK lymphocytes	3.04417	17	934	127	2.14073
KEGG	AGE-RAGE signaling pathway in diabetic complications	13/100	0.000762373	0.00596037	STAT5A;STAT5B;TGFB1;PRKCB;PIK3CD;NFATC1;TNF;FOXO1;ICAM1;TGFBR2;MAPK10;AKT3;PLCB2	T/ILC/NK lymphocytes	2.22473	13	934	100	2.07903
KEGG	Leishmaniasis	10/77	0.00302018	0.0177092	IL10;TGFB1;ITGA4;IFNG;NCF2;PRKCB;HLA-DRA;PTGS2;TNF;HLA-DOB	T/ILC/NK lymphocytes	1.7518	10	934	77	2.07695
KEGG	Cytokine-cytokine receptor interaction	38/295	1.48656e-08	5.47903e-07	CCL3L1;IL26;IL23R;CXCR4;FASLG;CXCR6;TNF;IL27RA;IL1RL1;IL18RAP;CXCR3;CCL4;CCR9;IL21R;TNFSF11;CCR5;IL12RB1;CCR4;TNFRSF4;IL12RB2;IL10;TGFB1;TNFSF14;TNFSF12;IL10RA;IL16;TNFRSF1B;IL17RA;TGFBR2;CD4;CD40LG;IFNG;IL2RA;TNFSF9;XCL1;ACKR3;TNFSF8;IL7R	T/ILC/NK lymphocytes	6.2613	38	934	295	2.06005
KEGG	Toxoplasmosis	14/112	0.000723407	0.00583247	IL10;TGFB1;IL10RA;LY96;TNF;GNAI2;MAPK10;CD40LG;IFNG;AKT3;PPIF;HLA-DRA;CCR5;HLA-DOB	T/ILC/NK lymphocytes	2.23415	14	934	112	1.99906
KEGG	Rap1 signaling pathway	26/210	5.76547e-06	8.83514e-05	RGS14;ITGB3;PIK3CD;PARD6G;RASGRP2;ITGAL;ADCY7;GNAI2;RASSF5;AKT3;VAV3;FYB1;ANGPT2;PRKCB;F2R;ARAP3;VAV1;APBB1IP;PRKD3;ADORA2B;EVL;LCP2;PFN1;PLCB2;SKAP1;SIPA1	T/ILC/NK lymphocytes	4.05379	26	934	210	1.98002
KEGG	B cell receptor signaling pathway	10/81	0.00437711	0.0245499	VAV3;CD81;PRKCB;INPP5D;AKT3;PIK3CD;NFATC2;NFATC1;VAV1;CARD11	T/ILC/NK lymphocytes	1.60995	10	934	81	1.97438
KEGG	Sphingolipid signaling pathway	14/119	0.00131835	0.00944815	ABCC1;FCER1G;PRKCB;PIK3CD;TNF;GNAI2;MAPK10;PPP2R2B;SMPD1;AKT3;FYN;CTSD;PLCB2;S1PR4	T/ILC/NK lymphocytes	2.02465	14	934	119	1.88147
KEGG	Human immunodeficiency virus 1 infection	24/212	5.71087e-05	0.000613918	PRKCB;LIMK1;NFATC2;CXCR4;CGAS;PIK3CD;NFATC1;FASLG;CD3E;TNFRSF1B;SAMHD1;CD3D;TNF;GNAI2;BST2;MAPK10;CD4;STING1;AKT3;TRAF5;PTK2B;CD247;CCR5;APOBEC3B	T/ILC/NK lymphocytes	3.21189	24	934	212	1.81047
KEGG	Platelet activation	14/124	0.00195758	0.0129502	FCER1G;ITGB3;F2R;PIK3CD;RASGRP2;RASGRP1;ADCY7;GNAI2;APBB1IP;TBXA2R;AKT3;LCP2;FYN;PLCB2	T/ILC/NK lymphocytes	1.88772	14	934	124	1.80561
KEGG	Measles	15/139	0.00215881	0.0139243	STAT5A;STAT5B;MSN;PIK3CD;TNFAIP3;CBLB;FASLG;CD3E;CD3D;MAPK10;CCND3;IL2RA;AKT3;CD28;JAK3	T/ILC/NK lymphocytes	1.85623	15	934	139	1.72581
KEGG	FoxO signaling pathway	14/131	0.00326566	0.0187231	IL10;GABARAPL1;TGFB1;AGAP2;PIK3CD;FASLG;STK4;FOXO1;TGFBR2;MAPK10;BCL6;AKT3;IL7R;S1PR4	T/ILC/NK lymphocytes	1.72762	14	934	131	1.70912
KEGG	C-type lectin receptor signaling pathway	11/104	0.00925981	0.0468438	IL10;MAPK10;FCER1G;AKT3;NFATC2;PIK3CD;CBLB;NFATC1;LSP1;PTGS2;TNF	T/ILC/NK lymphocytes	1.32935	11	934	104	1.69151
KEGG	Human T-cell leukemia virus 1 infection	23/219	0.000249059	0.0023799	STAT5A;STAT5B;TGFB1;NFATC2;PIK3CD;NFATC1;CD3E;ITGAL;CD3D;ADCY7;ETS1;TNF;ICAM1;TGFBR2;MAPK10;CCND3;CD4;LCK;IL2RA;AKT3;HLA-DRA;JAK3;HLA-DOB	T/ILC/NK lymphocytes	2.62344	23	934	219	1.67958
KEGG	JAK-STAT signaling pathway	17/162	0.0015398	0.0104544	STAT5A;IL10;STAT5B;IL23R;IL10RA;PIK3CD;IL27RA;CCND3;IFNG;IL2RA;AKT3;IL21R;STAT4;IL7R;IL12RB1;JAK3;IL12RB2	T/ILC/NK lymphocytes	1.9807	17	934	162	1.67823
KEGG	Human cytomegalovirus infection	22/225	0.000889664	0.00675098	PTGER4;CCL3L1;PRKCB;IL10RA;ITGB3;NFATC2;CXCR4;CGAS;PIK3CD;NFATC1;FASLG;PTGS2;ADCY7;TNF;GNAI2;STING1;AKT3;TRAF5;CCL4;PTK2B;CCR5;PLCB2	T/ILC/NK lymphocytes	2.17063	22	934	225	1.56371
KEGG	Hepatitis B	15/162	0.00899558	0.0468438	STAT5A;STAT5B;TGFB1;PRKCB;NFATC2;PIK3CD;NFATC1;FASLG;TNF;TGFBR2;MAPK10;AKT3;STAT4;PTK2B;JAK3	T/ILC/NK lymphocytes	1.32935	15	934	162	1.48079
KEGG	Shigellosis	22/246	0.00277387	0.0170395	GABARAPL1;FNBP1;ARPC1B;SEPTIN6;CGAS;PIK3CD;SEPTIN3;TNF;SEPTIN7;FOXO1;U2AF1L4;CYTH3;MAPK10;CYTH4;STING1;AKT3;TRAF5;HCLS1;PRKCQ;PFN1;PLCB2;ARF6	T/ILC/NK lymphocytes	1.76854	22	934	246	1.43022
KEGG	Epstein-Barr virus infection	18/202	0.00665586	0.0365364	ENTPD1;PIK3CD;TNFAIP3;CD3E;ITGAL;RUNX3;CD3D;TNF;ICAM1;MAPK10;CCND3;AKT3;TRAF5;HLA-DRA;CD247;VIM;JAK3;HLA-DOB	T/ILC/NK lymphocytes	1.43727	18	934	202	1.42507
KEGG	Kaposi sarcoma-associated herpesvirus infection	17/193	0.0091656	0.0468438	CD86;GABARAPL1;ANGPT2;TCF7;LEF1;NFATC2;PIK3CD;NFATC1;PTGS2;ICAM1;MAPK10;PREX1;CD200R1;CLEC2B;AKT3;CCR5;CCR4	T/ILC/NK lymphocytes	1.32935	17	934	193	1.40867
KEGG	Regulation of actin cytoskeleton	19/218	0.00681794	0.0366464	CYFIP2;VAV3;ITGA4;ARPC1B;ITGB3;RDX;F2R;ITGA1;LIMK1;CXCR4;MSN;PIK3CD;ITGAE;ITGAL;VAV1;PIP4K2A;ITGB7;PFN1;ARHGEF6	T/ILC/NK lymphocytes	1.43597	19	934	218	1.39384
KEGG	Pathways in cancer	43/531	0.000336846	0.00310379	PTGER4;NOTCH1;EPAS1;IL23R;TCF7;LEF1;PIK3CD;CXCR4;FASLG;PTGS2;RASGRP2;STK4;ADCY7;ETS1;RASGRP1;FOXO1;GNAI2;CCND3;RASSF5;AKT3;STAT4;PMAIP1;PIM2;IL12RB1;JAK3;IL12RB2;STAT5A;STAT5B;EGLN3;TGFB1;PRKCB;DAPK2;F2R;PTCH2;TRAF1;TGFBR2;MAPK10;GSTA4;IFNG;IL2RA;TRAF5;IL7R;PLCB2	T/ILC/NK lymphocytes	2.50811	43	934	531	1.29506
Five subcell types of T/ILC/NK lymphocytes
Gene_set	Term	Overlap	P-value	Adjusted P-value	Genes	Group	(-Log10 P-adjusted)	Count	Gene Count	Background Count	Fold Enrichment
GO_Biological_Process	alpha-beta T cell differentiation (GO:0046632)	2/5	0.000185468	0.00537341	TNFSF8;ZBTB7B	CD4 αβ T cells	2.26975	2	87	5	68.6759
GO_Biological_Process	regulation of glial cell migration (GO:1903975)	2/5	0.000185468	0.00537341	GPR183;ATP1B2	CD4 αβ T cells	2.26975	2	87	5	68.6759
GO_Biological_Process	response to prostaglandin (GO:0034694)	2/5	0.000185468	0.00537341	TGFBR3;CCR7	CD4 αβ T cells	2.26975	2	87	5	68.6759
GO_Biological_Process	cellular response to granulocyte macrophage colony-stimulating factor stimulus (GO:0097011)	2/6	0.000277415	0.00672892	CD4;CSF2	CD4 αβ T cells	2.17205	2	87	6	57.2299
GO_Biological_Process	response to granulocyte macrophage colony-stimulating factor (GO:0097012)	2/6	0.000277415	0.00672892	CD4;CSF2	CD4 αβ T cells	2.17205	2	87	6	57.2299
GO_Biological_Process	T-helper cell differentiation (GO:0042093)	4/14	3.23351e-07	3.37255e-05	IL21;GPR183;LEF1;RORC	CD4 αβ T cells	4.47204	4	87	14	49.0542
GO_Biological_Process	positive regulation of activation of Janus kinase activity (GO:0010536)	2/7	0.000387282	0.00878121	IL23R;IL6R	CD4 αβ T cells	2.05645	2	87	7	49.0542
GO_Biological_Process	positive regulation of lymphocyte apoptotic process (GO:0070230)	2/7	0.000387282	0.00878121	IL10;PDCD1	CD4 αβ T cells	2.05645	2	87	7	49.0542
GO_Biological_Process	positive regulation of CD4-positive, alpha-beta T cell differentiation (GO:0043372)	2/8	0.000514917	0.0105306	ZBTB7B;FOXP3	CD4 αβ T cells	1.97755	2	87	8	42.9224
GO_Biological_Process	regulation of activation of Janus kinase activity (GO:0010533)	2/8	0.000514917	0.0105306	IL23R;IL6R	CD4 αβ T cells	1.97755	2	87	8	42.9224
GO_Biological_Process	phosphatidylinositol-3-phosphate biosynthetic process (GO:0036092)	2/8	0.000514917	0.0105306	PIK3C2A;PIK3C2B	CD4 αβ T cells	1.97755	2	87	8	42.9224
GO_Biological_Process	regulation of interleukin-4 production (GO:0032673)	5/23	4.38555e-08	6.90366e-06	CD40LG;LEF1;CD28;NLRP3;FOXP3	CD4 αβ T cells	5.16092	5	87	23	37.3238
GO_Biological_Process	myeloid dendritic cell activation (GO:0001773)	3/14	2.7953e-05	0.00153447	CSF2;UBD;SLAMF1	CD4 αβ T cells	2.81404	3	87	14	36.7906
GO_Biological_Process	negative regulation of interleukin-12 production (GO:0032695)	3/14	2.7953e-05	0.00153447	IL10;CCR7;SLAMF1	CD4 αβ T cells	2.81404	3	87	14	36.7906
GO_Biological_Process	macrophage differentiation (GO:0030225)	3/15	3.48315e-05	0.00181646	CD4;CSF2;CSF1	CD4 αβ T cells	2.74077	3	87	15	34.3379
GO_Biological_Process	positive regulation of monocyte differentiation (GO:0045657)	2/10	0.000822874	0.0147975	CD4;CSF1	CD4 αβ T cells	1.82981	2	87	10	34.3379
GO_Biological_Process	myeloid dendritic cell differentiation (GO:0043011)	2/10	0.000822874	0.0147975	CSF2;UBD	CD4 αβ T cells	1.82981	2	87	10	34.3379
GO_Biological_Process	B cell activation involved in immune response (GO:0002312)	3/16	4.27348e-05	0.0021225	CD40LG;GPR183;CD180	CD4 αβ T cells	2.67315	3	87	16	32.1918
GO_Biological_Process	response to prostaglandin E (GO:0034695)	2/11	0.00100289	0.0177291	TGFBR3;CCR7	CD4 αβ T cells	1.75131	2	87	11	31.2163
GO_Biological_Process	positive regulation of interleukin-4 production (GO:0032753)	3/18	6.18801e-05	0.00248234	CD40LG;CD28;NLRP3	CD4 αβ T cells	2.60514	3	87	18	28.6149
GO_Biological_Process	intrinsic apoptotic signaling pathway in response to oxidative stress (GO:0008631)	2/12	0.00120007	0.0186817	MAP3K5;PDK1	CD4 αβ T cells	1.72858	2	87	12	28.6149
GO_Biological_Process	negative regulation of B cell proliferation (GO:0030889)	2/12	0.00120007	0.0186817	IL10;CTLA4	CD4 αβ T cells	1.72858	2	87	12	28.6149
GO_Biological_Process	mature B cell differentiation involved in immune response (GO:0002313)	2/13	0.00141426	0.0203654	IL21;GPR183	CD4 αβ T cells	1.69111	2	87	13	26.4138
GO_Biological_Process	regulation of histone deacetylation (GO:0031063)	2/14	0.00164532	0.0223648	ZBTB7B;FOXP3	CD4 αβ T cells	1.65043	2	87	14	24.5271
GO_Biological_Process	secondary palate development (GO:0062009)	2/14	0.00164532	0.0223648	TGFBR3;LEF1	CD4 αβ T cells	1.65043	2	87	14	24.5271
GO_Biological_Process	positive regulation of B cell proliferation (GO:0030890)	4/30	8.39489e-06	0.000729656	IL21;GPR183;TNFRSF4;TNFSF13B	CD4 αβ T cells	3.13688	4	87	30	22.892
GO_Biological_Process	positive regulation of osteoclast differentiation (GO:0045672)	2/15	0.00189309	0.0241959	CSF1;IL23R	CD4 αβ T cells	1.61626	2	87	15	22.892
GO_Biological_Process	regulation of B cell proliferation (GO:0030888)	6/46	4.63333e-08	6.90366e-06	IL21;IL10;GPR183;CTLA4;TNFRSF4;TNFSF13B	CD4 αβ T cells	5.16092	6	87	46	22.3943
GO_Biological_Process	positive regulation of interleukin-17 production (GO:0032740)	3/23	0.000132206	0.00444808	IL21;IL23R;ZBTB7B	CD4 αβ T cells	2.35183	3	87	23	22.3943
GO_Biological_Process	dendritic cell differentiation (GO:0097028)	3/24	0.000150618	0.00476044	CSF2;UBD;CCR7	CD4 αβ T cells	2.32235	3	87	24	21.4612
GO_Biological_Process	regulation of cellular carbohydrate metabolic process (GO:0010675)	2/16	0.00215742	0.0258643	RORC;PDK1	CD4 αβ T cells	1.5873	2	87	16	21.4612
GO_Biological_Process	regulation of interleukin-1 production (GO:0032652)	2/16	0.00215742	0.0258643	IL10;CCR7	CD4 αβ T cells	1.5873	2	87	16	21.4612
GO_Biological_Process	dendritic cell chemotaxis (GO:0002407)	2/16	0.00215742	0.0258643	GPR183;CCR7	CD4 αβ T cells	1.5873	2	87	16	21.4612
GO_Biological_Process	regulation of monocyte differentiation (GO:0045655)	2/16	0.00215742	0.0258643	CD4;CSF1	CD4 αβ T cells	1.5873	2	87	16	21.4612
GO_Biological_Process	regulation of interleukin-17 production (GO:0032660)	4/33	1.24108e-05	0.00099573	IL21;IL23R;ZBTB7B;FOXP3	CD4 αβ T cells	3.00186	4	87	33	20.8109
GO_Biological_Process	regulation of interleukin-12 production (GO:0032655)	6/51	8.75511e-08	1.14145e-05	IL10;CD40LG;IL23R;CCR7;IRF5;SLAMF1	CD4 αβ T cells	4.94254	6	87	51	20.1988
GO_Biological_Process	positive regulation of interleukin-12 production (GO:0032735)	4/34	1.4019e-05	0.00104442	CD40LG;IL23R;CCR7;IRF5	CD4 αβ T cells	2.98113	4	87	34	20.1988
GO_Biological_Process	negative regulation of cytokine production involved in immune response (GO:0002719)	2/17	0.00243818	0.0285733	IL10;FOXP3	CD4 αβ T cells	1.54404	2	87	17	20.1988
GO_Biological_Process	negative regulation of interleukin-10 production (GO:0032693)	2/17	0.00243818	0.0285733	IL23R;FOXP3	CD4 αβ T cells	1.54404	2	87	17	20.1988
GO_Biological_Process	positive regulation of myeloid leukocyte differentiation (GO:0002763)	4/36	1.76888e-05	0.00115566	CD4;CSF1;IL23R;LEF1	CD4 αβ T cells	2.93717	4	87	36	19.0766
GO_Biological_Process	positive regulation of macrophage derived foam cell differentiation (GO:0010744)	2/18	0.00273522	0.0306757	CSF2;CSF1	CD4 αβ T cells	1.51321	2	87	18	19.0766
GO_Biological_Process	dendritic cell migration (GO:0036336)	2/18	0.00273522	0.0306757	GPR183;CCR7	CD4 αβ T cells	1.51321	2	87	18	19.0766
GO_Biological_Process	regulation of immunoglobulin production (GO:0002637)	3/28	0.000240742	0.00627735	IL21;IL10;TNFRSF4	CD4 αβ T cells	2.20222	3	87	28	18.3953
GO_Biological_Process	negative regulation of immune system process (GO:0002683)	2/19	0.0030484	0.0327781	PDCD1;FOXP3	CD4 αβ T cells	1.48442	2	87	19	18.0726
GO_Biological_Process	myeloid leukocyte differentiation (GO:0002573)	7/71	2.44704e-08	6.90366e-06	CD4;CSF2;CSF1;UBD;GPR183;LEF1;CCR7	CD4 αβ T cells	5.16092	7	87	71	16.9271
GO_Biological_Process	regulation of cardiac muscle cell proliferation (GO:0060043)	2/21	0.00372258	0.0380652	TGFBR3;TP73	CD4 αβ T cells	1.41947	2	87	21	16.3514
GO_Biological_Process	B cell proliferation (GO:0042100)	3/32	0.000359944	0.0085323	IL10;CD40LG;CD180	CD4 αβ T cells	2.06893	3	87	32	16.0959
GO_Biological_Process	positive regulation of lymphocyte proliferation (GO:0050671)	7/75	3.60133e-08	6.90366e-06	IL21;CD40LG;IL23R;GPR183;CD28;TNFRSF4;TNFSF13B	CD4 αβ T cells	5.16092	7	87	75	16.0244
GO_Biological_Process	regulation of T cell proliferation (GO:0042129)	7/76	3.95282e-08	6.90366e-06	IL21;IL10;CD40LG;IL23R;CD28;TNFSF8;FOXP3	CD4 αβ T cells	5.16092	7	87	76	15.8135
GO_Biological_Process	osteoclast differentiation (GO:0030316)	2/22	0.00408331	0.0387172	CSF1;GPR183	CD4 αβ T cells	1.4121	2	87	22	15.6082
GO_Biological_Process	regulation of membrane protein ectodomain proteolysis (GO:0051043)	2/22	0.00408331	0.0387172	IL10;SNX9	CD4 αβ T cells	1.4121	2	87	22	15.6082
GO_Biological_Process	negative regulation of B cell activation (GO:0050869)	2/22	0.00408331	0.0387172	IL10;CTLA4	CD4 αβ T cells	1.4121	2	87	22	15.6082
GO_Biological_Process	positive regulation of immunoglobulin production (GO:0002639)	3/35	0.000470515	0.0104414	IL21;IL10;TNFRSF4	CD4 αβ T cells	1.98124	3	87	35	14.7163
GO_Biological_Process	regulation of interleukin-10 production (GO:0032653)	4/48	5.61538e-05	0.00238229	CD40LG;IL23R;CD28;FOXP3	CD4 αβ T cells	2.623	4	87	48	14.3075
GO_Biological_Process	regulation of cellular response to transforming growth factor beta stimulus (GO:1903844)	2/24	0.00485133	0.045178	TGFBR3;SMAD3	CD4 αβ T cells	1.34507	2	87	24	14.3075
GO_Biological_Process	regulation of interferon-alpha production (GO:0032647)	2/25	0.00525835	0.0472799	IL10;IRF5	CD4 αβ T cells	1.32532	2	87	25	13.7352
GO_Biological_Process	negative regulation of sequestering of calcium ion (GO:0051283)	2/25	0.00525835	0.0472799	ITPR3;CCR7	CD4 αβ T cells	1.32532	2	87	25	13.7352
GO_Biological_Process	positive regulation of production of molecular mediator of immune response (GO:0002702)	3/38	0.000600778	0.0116039	IL21;IL10;TNFRSF4	CD4 αβ T cells	1.9354	3	87	38	13.5544
GO_Biological_Process	lymphocyte proliferation (GO:0046651)	3/38	0.000600778	0.0116039	IL10;CD40LG;TNFRSF4	CD4 αβ T cells	1.9354	3	87	38	13.5544
GO_Biological_Process	negative regulation of lymphocyte proliferation (GO:0050672)	3/39	0.000648805	0.0123037	IL10;CTLA4;FOXP3	CD4 αβ T cells	1.90996	3	87	39	13.2069
GO_Biological_Process	positive regulation of interleukin-2 production (GO:0032743)	2/26	0.00568053	0.0497882	CD4;CD28	CD4 αβ T cells	1.30287	2	87	26	13.2069
GO_Biological_Process	regulation of regulatory T cell differentiation (GO:0045589)	2/26	0.00568053	0.0497882	CTLA4;FOXP3	CD4 αβ T cells	1.30287	2	87	26	13.2069
GO_Biological_Process	positive regulation of B cell activation (GO:0050871)	4/53	8.31192e-05	0.00321086	IL21;GPR183;TNFRSF4;TNFSF13B	CD4 αβ T cells	2.49338	4	87	53	12.9577
GO_Biological_Process	positive regulation of leukocyte chemotaxis (GO:0002690)	4/54	8.94722e-05	0.00333284	CSF1;CCR7;IL6R;LGMN	CD4 αβ T cells	2.47719	4	87	54	12.7178
GO_Biological_Process	positive regulation of tyrosine phosphorylation of STAT protein (GO:0042531)	4/59	0.00012665	0.00444808	IL21;CSF2;IL23R;IL6R	CD4 αβ T cells	2.35183	4	87	59	11.64
GO_Biological_Process	positive regulation of T cell activation (GO:0050870)	5/75	1.88362e-05	0.00115566	IL21;CD40LG;IL23R;CD28;CCR7	CD4 αβ T cells	2.93717	5	87	75	11.446
GO_Biological_Process	positive regulation of immune response (GO:0050778)	5/75	1.88362e-05	0.00115566	IL10;IL23R;ITGB2;NLRP3;CCR7	CD4 αβ T cells	2.93717	5	87	75	11.446
GO_Biological_Process	epithelial to mesenchymal transition (GO:0001837)	3/47	0.00112266	0.0185862	TGFBR3;LEF1;S100A4	CD4 αβ T cells	1.73081	3	87	47	10.9589
GO_Biological_Process	positive regulation of cell-cell adhesion (GO:0022409)	3/47	0.00112266	0.0185862	IL10;MAGI1;ADAM19	CD4 αβ T cells	1.73081	3	87	47	10.9589
GO_Biological_Process	regulation of interleukin-2 production (GO:0032663)	3/48	0.00119376	0.0186817	CD4;CD28;FOXP3	CD4 αβ T cells	1.72858	3	87	48	10.7306
GO_Biological_Process	positive regulation of T cell proliferation (GO:0042102)	4/66	0.000195969	0.00549677	IL21;CD40LG;IL23R;CD28	CD4 αβ T cells	2.25989	4	87	66	10.4054
GO_Biological_Process	regulation of tyrosine phosphorylation of STAT protein (GO:0042509)	4/68	0.000219979	0.00588302	IL21;CSF2;IL23R;IL6R	CD4 αβ T cells	2.2304	4	87	68	10.0994
GO_Biological_Process	mesenchymal cell differentiation (GO:0048762)	3/51	0.00142389	0.0203654	TGFBR3;LEF1;S100A4	CD4 αβ T cells	1.69111	3	87	51	10.0994
GO_Biological_Process	inositol lipid-mediated signaling (GO:0048017)	3/51	0.00142389	0.0203654	PLCL1;PIK3C2A;PIK3C2B	CD4 αβ T cells	1.69111	3	87	51	10.0994
GO_Biological_Process	T cell activation (GO:0042110)	5/92	5.06497e-05	0.00229685	CD4;CD28;CCR7;FOXP3;TNFRSF4	CD4 αβ T cells	2.63887	5	87	92	9.33096
GO_Biological_Process	positive regulation of cysteine-type endopeptidase activity (GO:2001056)	3/62	0.00249851	0.028955	NLRP3;MAP3K5;LGMN	CD4 αβ T cells	1.53828	3	87	62	8.30756
GO_Biological_Process	response to cytokine (GO:0034097)	7/150	4.10394e-06	0.000389128	SMAD3;IL23R;UBD;LEF1;CCR7;PTPN13;IL6R	CD4 αβ T cells	3.40991	7	87	150	8.01218
GO_Biological_Process	regulation of interferon-gamma production (GO:0032649)	4/86	0.000540515	0.0108415	IL21;IL23R;CCR7;FOXP3	CD4 αβ T cells	1.96491	4	87	86	7.98557
GO_Biological_Process	cellular response to type I interferon (GO:0071357)	3/65	0.00285874	0.031059	ISG20;IRF5;SAMHD1	CD4 αβ T cells	1.50781	3	87	65	7.92414
GO_Biological_Process	type I interferon signaling pathway (GO:0060337)	3/65	0.00285874	0.031059	ISG20;IRF5;SAMHD1	CD4 αβ T cells	1.50781	3	87	65	7.92414
GO_Biological_Process	regulation of viral genome replication (GO:0045069)	3/67	0.00311575	0.0331605	ISG20;FAM111A;CD28	CD4 αβ T cells	1.47938	3	87	67	7.6876
GO_Biological_Process	cell chemotaxis (GO:0060326)	3/69	0.00338653	0.0356782	LEF1;CCR7;CCR4	CD4 αβ T cells	1.4476	3	87	69	7.46477
GO_Biological_Process	phosphatidylinositol-mediated signaling (GO:0048015)	3/71	0.00367129	0.0379124	PLCL1;PIK3C2A;PIK3C2B	CD4 αβ T cells	1.42122	3	87	71	7.25449
GO_Biological_Process	positive regulation of JNK cascade (GO:0046330)	3/73	0.00397027	0.0387172	CCR7;MAP3K5;SLAMF1	CD4 αβ T cells	1.4121	3	87	73	7.05574
GO_Biological_Process	response to molecule of bacterial origin (GO:0002237)	3/73	0.00397027	0.0387172	IL10;IL23R;IRF5	CD4 αβ T cells	1.4121	3	87	73	7.05574
GO_Biological_Process	cellular response to organic substance (GO:0071310)	5/123	0.000200266	0.00549677	SMAD3;STING1;LEF1;CCR7;PTPN13	CD4 αβ T cells	2.25989	5	87	123	6.97925
GO_Biological_Process	regulation of cytokine production (GO:0001817)	6/150	4.93096e-05	0.00229685	IL10;IL21;STING1;CD28;CCR7;FOXP3	CD4 αβ T cells	2.63887	6	87	150	6.86759
GO_Biological_Process	positive regulation of protein kinase activity (GO:0045860)	6/154	5.7102e-05	0.00238229	CD4;CSF1;IL23R;CCR7;SNX9;IL6R	CD4 αβ T cells	2.623	6	87	154	6.68921
GO_Biological_Process	positive regulation of cytokine production (GO:0001819)	13/335	2.17576e-09	1.13466e-06	IL10;IL21;CSF2;IL23R;CD4;CD40LG;STING1;CD28;NLRP3;IRF5;CCR7;ZBTB7B;IL6R	CD4 αβ T cells	5.94514	13	87	335	6.66258
GO_Biological_Process	regulation of JNK cascade (GO:0046328)	4/105	0.00114289	0.0186256	TGFBR3;CCR7;SLAMF1;MAP3K5	CD4 αβ T cells	1.72989	4	87	105	6.54056
GO_Biological_Process	negative regulation of NF-kappaB transcription factor activity (GO:0032088)	3/79	0.00495453	0.0457307	IL10;NLRP3;FOXP3	CD4 αβ T cells	1.33979	3	87	79	6.51986
GO_Biological_Process	regulation of protein kinase activity (GO:0045859)	4/110	0.00135778	0.0203654	CD4;CSF1;CCR7;SNX9	CD4 αβ T cells	1.69111	4	87	110	6.24326
GO_Biological_Process	positive regulation of kinase activity (GO:0033674)	4/114	0.00154886	0.0218306	CD4;CSF1;CCR7;SNX9	CD4 αβ T cells	1.66094	4	87	114	6.0242
GO_Biological_Process	tumor necrosis factor-mediated signaling pathway (GO:0033209)	4/116	0.00165109	0.0223648	CD40LG;TNFSF8;TNFRSF4;TNFSF13B	CD4 αβ T cells	1.65043	4	87	116	5.92033
GO_Biological_Process	regulation of immune response (GO:0050776)	6/179	0.000130957	0.00444808	CD40LG;SH2D1A;ITGB2;PDCD1;SAMHD1;FOXP3	CD4 αβ T cells	2.35183	6	87	179	5.75496
GO_Biological_Process	negative regulation of cytokine production (GO:0001818)	6/182	0.000143399	0.00467391	IL10;IL23R;LEF1;CCR7;FOXP3;SLAMF1	CD4 αβ T cells	2.33032	6	87	182	5.6601
GO_Biological_Process	defense response to symbiont (GO:0140546)	4/124	0.00210712	0.0258643	ISG20;IL21;STING1;SAMHD1	CD4 αβ T cells	1.5873	4	87	124	5.53838
GO_Biological_Process	defense response to virus (GO:0051607)	4/133	0.0027166	0.0306757	ISG20;IL21;STING1;SAMHD1	CD4 αβ T cells	1.51321	4	87	133	5.1636
GO_Biological_Process	positive regulation of peptidyl-tyrosine phosphorylation (GO:0050731)	4/134	0.00279102	0.0309684	IL21;CSF2;IL23R;IL6R	CD4 αβ T cells	1.50908	4	87	134	5.12506
GO_Biological_Process	regulation of mitotic cell cycle (GO:0007346)	5/178	0.00108215	0.018503	IL10;SMAD3;UBD;TP73;LGMN	CD4 αβ T cells	1.73276	5	87	178	4.82274
GO_Biological_Process	negative regulation of DNA-binding transcription factor activity (GO:0043433)	4/143	0.00352466	0.0367622	BHLHE40;NLRP3;FOXP3;TNFRSF4	CD4 αβ T cells	1.4346	4	87	143	4.80251
GO_Biological_Process	cytokine-mediated signaling pathway (GO:0019221)	17/621	1.22288e-09	1.13466e-06	IL10;IL21;CSF2;CSF1;IL23R;ITGB2;RORC;SAMHD1;TNFSF13B;ISG20;IL1RL1;CD4;CD40LG;IRF5;TNFSF8;IL6R;TNFRSF4	CD4 αβ T cells	5.94514	17	87	621	4.70004
GO_Biological_Process	regulation of cytosolic calcium ion concentration (GO:0051480)	4/148	0.00398411	0.0387172	SMAD3;ITPR3;CCR7;CCR4	CD4 αβ T cells	1.4121	4	87	148	4.64026
GO_Biological_Process	cellular response to cytokine stimulus (GO:0071345)	13/482	1.58832e-07	1.84069e-05	IL10;CSF2;SMAD3;CSF1;IL23R;LEF1;ITGB2;RORC;PTPN13;CD4;IRF5;CCR7;IL6R	CD4 αβ T cells	4.73502	13	87	482	4.63063
GO_Biological_Process	inflammatory response (GO:0006954)	6/230	0.000503608	0.0105306	CD40LG;ADGRE5;ITGB2;NLRP3;CCR7;TNFRSF4	CD4 αβ T cells	1.97755	6	87	230	4.47886
GO_Biological_Process	response to lipopolysaccharide (GO:0032496)	4/159	0.00513421	0.0469735	IL10;IL23R;CD180;NLRP3	CD4 αβ T cells	1.32815	4	87	159	4.31924
GO_Biological_Process	regulation of ERK1 and ERK2 cascade (GO:0070372)	5/238	0.00383069	0.0387172	TGFBR3;CD4;GPR183;CCR7;SLAMF1	CD4 αβ T cells	1.4121	5	87	238	3.60693
GO_Biological_Process	positive regulation of DNA-binding transcription factor activity (GO:0051091)	5/246	0.00440515	0.0413925	IL10;SMAD3;CD40LG;STING1;NLRP3	CD4 αβ T cells	1.38308	5	87	246	3.48963
GO_Biological_Process	positive regulation of cell differentiation (GO:0045597)	5/258	0.00537856	0.0479473	CSF2;SMAD3;CSF1;LEF1;IL6R	CD4 αβ T cells	1.31924	5	87	258	3.32732
GO_Biological_Process	positive regulation of gene expression (GO:0010628)	9/482	0.000247017	0.00628388	IL10;ADAM19;IL21;CSF2;SMAD3;CSF1;LEF1;CD28;ZBTB7B	CD4 αβ T cells	2.20177	9	87	482	3.20582
GO_Biological_Process	positive regulation of macromolecule metabolic process (GO:0010604)	7/384	0.00142538	0.0203654	ADAM19;CSF2;SMAD3;CSF1;LEF1;CD28;ZBTB7B	CD4 αβ T cells	1.69111	7	87	384	3.12976
GO_Biological_Process	positive regulation of multicellular organismal process (GO:0051240)	6/345	0.00394772	0.0387172	IL10;IL21;SMAD3;LEF1;CD28;ZBTB7B	CD4 αβ T cells	1.4121	6	87	345	2.98591
GO_Biological_Process	positive regulation of cell population proliferation (GO:0008284)	8/474	0.00106679	0.018503	TGFBR3;IL21;CSF2;CSF1;LEF1;IL6R;SLAMF1;LGMN	CD4 αβ T cells	1.73276	8	87	474	2.89772
GO_Biological_Process	positive regulation of nucleic acid-templated transcription (GO:1903508)	8/511	0.001717	0.0228908	IL10;CD4;SMAD3;LEF1;RORC;FOXP3;MAP3K5;TP73	CD4 αβ T cells	1.64034	8	87	511	2.6879
GO_Biological_Process	regulation of apoptotic process (GO:0042981)	10/742	0.00141427	0.0203654	IL10;ARHGAP10;CD40LG;UBD;LEF1;CD28;CTLA4;IRF5;MAP3K5;TP73	CD4 αβ T cells	1.69111	10	87	742	2.31388
GO_Biological_Process	regulation of cell population proliferation (GO:0042127)	10/764	0.00175577	0.0228908	IL10;IL21;CSF2;CSF1;ABI1;LEF1;FOXP3;IL6R;SLAMF1;LGMN	CD4 αβ T cells	1.64034	10	87	764	2.24725
GO_Biological_Process	positive regulation of transcription by RNA polymerase II (GO:0045944)	11/908	0.00190227	0.0241959	IL10;SMAD3;HLF;PRDM4;PLXND1;STING1;LEF1;NLRP3;IRF5;FOXP3;TP73	CD4 αβ T cells	1.61626	11	87	908	2.07994
GO_Biological_Process	regulation of gene expression (GO:0010468)	13/1079	0.000758509	0.0141272	IL10;CSF2;SMAD3;CSF1;PRDM4;LEF1;FOXP3;ADAM19;BHLHE40;CD28;ZBTB7B;TP73;LGMN	CD4 αβ T cells	1.84994	13	87	1079	2.06855
GO_Biological_Process	positive regulation of transcription, DNA-templated (GO:0045893)	13/1183	0.00174878	0.0228908	IL10;SMAD3;HLF;PRDM4;LEF1;RORC;FOXP3;CD4;STING1;NLRP3;IRF5;MAP3K5;TP73	CD4 αβ T cells	1.64034	13	87	1183	1.8867
KEGG	Inflammatory bowel disease	7/65	1.30822e-08	9.5943e-07	IL21;IL10;MAF;SMAD3;IL23R;RORC;FOXP3	CD4 αβ T cells	6.01799	7	87	65	9.99929
KEGG	Intestinal immune network for IgA production	5/48	2.04904e-06	6.96675e-05	IL10;CD40LG;CD28;ICOS;TNFSF13B	CD4 αβ T cells	4.15697	5	87	48	9.67193
KEGG	Allograft rejection	3/38	0.000600778	0.00928474	IL10;CD40LG;CD28	CD4 αβ T cells	2.03223	3	87	38	7.33031
KEGG	Primary immunodeficiency	3/38	0.000600778	0.00928474	CD4;CD40LG;ICOS	CD4 αβ T cells	2.03223	3	87	38	7.33031
KEGG	T cell receptor signaling pathway	8/104	1.69311e-08	9.5943e-07	IL10;CD4;CSF2;CD40LG;CD28;CTLA4;PDCD1;ICOS	CD4 αβ T cells	6.01799	8	87	104	7.14235
KEGG	Autoimmune thyroid disease	4/53	8.31192e-05	0.00157003	IL10;CD40LG;CD28;CTLA4	CD4 αβ T cells	2.80409	4	87	53	7.00759
KEGG	Th17 cell differentiation	7/107	4.22967e-07	1.79761e-05	IL21;CD4;SMAD3;IL23R;RORC;FOXP3;IL6R	CD4 αβ T cells	4.7453	7	87	107	6.07434
KEGG	Rheumatoid arthritis	6/93	3.203e-06	9.07516e-05	CSF2;CSF1;ITGB2;CD28;CTLA4;TNFSF13B	CD4 αβ T cells	4.04215	6	87	93	5.99036
KEGG	Malaria	3/50	0.00134433	0.0152358	IL10;CD40LG;ITGB2	CD4 αβ T cells	1.81714	3	87	50	5.57103
KEGG	Viral protein interaction with cytokine and cytokine receptor	5/100	7.54584e-05	0.00157003	IL10;CSF1;CCR7;CCR4;IL6R	CD4 αβ T cells	2.80409	5	87	100	4.64253
KEGG	Viral myocarditis	3/60	0.00227485	0.0241703	CD40LG;ITGB2;CD28	CD4 αβ T cells	1.61672	3	87	60	4.64253
KEGG	Cytokine-cytokine receptor interaction	14/295	3.49476e-11	5.94109e-09	IL10;IL21;CSF2;CSF1;IL23R;TNFSF13B;IL1RL1;CD4;CD40LG;TNFSF8;CCR7;CCR4;IL6R;TNFRSF4	CD4 αβ T cells	8.22613	14	87	295	4.40647
KEGG	Cell adhesion molecules	7/148	3.7548e-06	9.11881e-05	CD4;CD40LG;ITGB2;CD28;CTLA4;PDCD1;ICOS	CD4 αβ T cells	4.04006	7	87	148	4.39158
KEGG	Hematopoietic cell lineage	4/99	0.000917972	0.0111468	CD4;CSF2;CSF1;IL6R	CD4 αβ T cells	1.95285	4	87	99	3.75154
KEGG	Gastric acid secretion	3/76	0.00444584	0.0419885	HRH2;ITPR3;ATP1B2	CD4 αβ T cells	1.37687	3	87	76	3.66515
KEGG	Pertussis	3/76	0.00444584	0.0419885	IL10;ITGB2;NLRP3	CD4 αβ T cells	1.37687	3	87	76	3.66515
KEGG	JAK-STAT signaling pathway	5/162	0.000709335	0.00998075	IL10;IL21;CSF2;IL23R;IL6R	CD4 αβ T cells	2.00084	5	87	162	2.86576
KEGG	Salmonella infection	6/249	0.000763234	0.00998075	ABI1;LEF1;NLRP3;SNX9;PIK3C2A;PIK3C2B	CD4 αβ T cells	2.00084	6	87	249	2.23736
GO_Biological_Process	positive regulation of podosome assembly (GO:0071803)	3/7	6.35455e-05	0.0106525	CSF2;CAPG;TNF	ILC	1.97255	3	248	7	25.8128
GO_Biological_Process	regulation of microglial cell mediated cytotoxicity (GO:1904149)	2/5	0.00149411	0.049199	TYROBP;STAP1	ILC	1.30804	2	248	5	24.0919
GO_Biological_Process	cellular response to vitamin D (GO:0071305)	2/5	0.00149411	0.049199	FES;PIM1	ILC	1.30804	2	248	5	24.0919
GO_Biological_Process	positive regulation of smooth muscle cell differentiation (GO:0051152)	2/5	0.00149411	0.049199	KIT;ENG	ILC	1.30804	2	248	5	24.0919
GO_Biological_Process	negative regulation of transforming growth factor beta1 production (GO:0032911)	2/5	0.00149411	0.049199	TYROBP;FURIN	ILC	1.30804	2	248	5	24.0919
GO_Biological_Process	regulation of podosome assembly (GO:0071801)	3/10	0.000211939	0.0217119	CSF2;CAPG;TNF	ILC	1.6633	3	248	10	18.069
GO_Biological_Process	positive regulation of osteoclast differentiation (GO:0045672)	4/15	2.82874e-05	0.00618426	TYROBP;CSF1;IL23R;TNF	ILC	2.20871	4	248	15	16.0613
GO_Biological_Process	myeloid dendritic cell activation (GO:0001773)	3/14	0.000619694	0.0363887	CSF2;UBD;SLAMF1	ILC	1.43903	3	248	14	12.9064
GO_Biological_Process	positive regulation of membrane protein ectodomain proteolysis (GO:0051044)	3/15	0.000767546	0.0382528	FURIN;TNF;SH3D19	ILC	1.41734	3	248	15	12.046
GO_Biological_Process	neutrophil activation (GO:0042119)	3/16	0.000936054	0.0429538	CXCL8;FCER1G;TYROBP	ILC	1.367	3	248	16	11.2931
GO_Biological_Process	regulation of membrane protein ectodomain proteolysis (GO:0051043)	4/22	0.000141584	0.0186487	FURIN;TIMP1;TNF;SH3D19	ILC	1.72935	4	248	22	10.9509
GO_Biological_Process	osteoclast differentiation (GO:0030316)	4/22	0.000141584	0.0186487	TYROBP;CSF1;GPR183;TNFRSF11A	ILC	1.72935	4	248	22	10.9509
GO_Biological_Process	regulation of cartilage development (GO:0061035)	3/18	0.00133921	0.049199	BMPR2;SCIN;ZBTB16	ILC	1.30804	3	248	18	10.0383
GO_Biological_Process	positive regulation of interleukin-4 production (GO:0032753)	3/18	0.00133921	0.049199	FCER1G;CD40LG;NLRP3	ILC	1.30804	3	248	18	10.0383
GO_Biological_Process	positive regulation of receptor signaling pathway via STAT (GO:1904894)	5/32	4.31251e-05	0.00795227	IL26;F2R;KIT;IL7R;TNF	ILC	2.09951	5	248	32	9.41091
GO_Biological_Process	actin filament bundle assembly (GO:0051017)	4/33	0.000711687	0.0374958	CALD1;MICAL1;ESPN;CORO1B	ILC	1.42602	4	248	33	7.30059
GO_Biological_Process	actin filament bundle organization (GO:0061572)	4/33	0.000711687	0.0374958	CALD1;MICAL1;ESPN;CORO1B	ILC	1.42602	4	248	33	7.30059
GO_Biological_Process	positive regulation of receptor signaling pathway via JAK-STAT (GO:0046427)	4/33	0.000711687	0.0374958	IL26;F2R;KIT;TNF	ILC	1.42602	4	248	33	7.30059
GO_Biological_Process	regulation of receptor signaling pathway via JAK-STAT (GO:0046425)	5/45	0.000229478	0.0222714	IL26;F2R;KIT;TNF;SH2B3	ILC	1.65225	5	248	45	6.6922
GO_Biological_Process	positive regulation of myeloid leukocyte differentiation (GO:0002763)	4/36	0.000995115	0.0436903	CSF1;FES;IL23R;TNF	ILC	1.35962	4	248	36	6.6922
GO_Biological_Process	actin polymerization or depolymerization (GO:0008154)	5/50	0.000378426	0.0303967	SCIN;MICAL1;CAPG;WASF3;GAS7	ILC	1.51717	5	248	50	6.02298
GO_Biological_Process	positive regulation of ossification (GO:0045778)	4/40	0.00148525	0.049199	BMPR2;TGFB3;ZBTB16;SLC8A1	ILC	1.30804	4	248	40	6.02298
GO_Biological_Process	myeloid leukocyte differentiation (GO:0002573)	7/71	2.80292e-05	0.00618426	CSF2;TYROBP;CSF1;UBD;GPR183;KIT;TNFRSF11A	ILC	2.20871	7	248	71	5.93815
GO_Biological_Process	myeloid cell differentiation (GO:0030099)	5/52	0.000454951	0.0322665	LYN;CSF2;ZBTB16;KIT;HIPK2	ILC	1.49125	5	248	52	5.79133
GO_Biological_Process	regulation of tyrosine phosphorylation of STAT protein (GO:0042509)	6/68	0.000196963	0.0217119	LYN;CSF2;IL23R;KIT;TNF;SH2B3	ILC	1.6633	6	248	68	5.3144
GO_Biological_Process	positive regulation of tyrosine phosphorylation of STAT protein (GO:0042531)	5/59	0.000816883	0.0396403	LYN;CSF2;IL23R;KIT;TNF	ILC	1.40186	5	248	59	5.10422
GO_Biological_Process	enzyme linked receptor protein signaling pathway (GO:0007167)	11/140	1.41741e-06	0.000871237	LYN;EPHA4;TRIO;BMPR2;CSF1;FES;TIE1;KIT;STAP1;CLNK;IGF1R	ILC	3.05986	11	248	140	4.73234
GO_Biological_Process	positive regulation of phosphatidylinositol 3-kinase signaling (GO:0014068)	6/77	0.000388895	0.0303967	LYN;PDGFD;F2R;KIT;TNF;IGF1R	ILC	1.51717	6	248	77	4.69323
GO_Biological_Process	negative regulation of protein serine/threonine kinase activity (GO:0071901)	6/78	0.000416992	0.0307573	LYN;PKIB;LATS2;SPRY1;SH2B3;SLC8A1	ILC	1.51205	6	248	78	4.63306
GO_Biological_Process	cell-cell junction organization (GO:0045216)	6/82	0.000545577	0.0346912	CDH4;SMAD3;TGFB3;F2R;CTNNA1;TLN2	ILC	1.45978	6	248	82	4.40706
GO_Biological_Process	positive regulation of cold-induced thermogenesis (GO:0120162)	7/97	0.000206123	0.0217119	IL4R;CXCR4;G0S2;ZBTB7B;IGF1R;DECR1;GADD45G	ILC	1.6633	7	248	97	4.34648
GO_Biological_Process	positive regulation of metabolic process (GO:0009893)	8/113	8.33255e-05	0.0128044	IL4R;CXCR4;G0S2;ZBTB7B;TNF;IGF1R;DECR1;GADD45G	ILC	1.89264	8	248	113	4.26406
GO_Biological_Process	regulation of cytosolic calcium ion concentration (GO:0051480)	10/148	1.63449e-05	0.00502333	CYSLTR1;SMAD3;TRPC3;TBXA2R;PTGER2;F2R;P2RY1;CDH23;CXCR4;SLC8A1	ILC	2.29901	10	248	148	4.06958
GO_Biological_Process	inflammatory response (GO:0006954)	15/230	1.98026e-07	0.00018258	IL22;CXCL8;TRAF3IP2;PTGER2;F2R;CXCR4;TNF;HDAC9;LTB4R;CD40LG;ADGRE5;TBXA2R;IL2RA;KIT;NLRP3	ILC	3.73855	15	248	230	3.92803
GO_Biological_Process	regulation of MAP kinase activity (GO:0043405)	6/97	0.00132005	0.049199	LYN;PDGFD;KIT;SPRY1;TNF;SH2B3	ILC	1.30804	6	248	97	3.72556
GO_Biological_Process	regulation of transforming growth factor beta receptor signaling pathway (GO:0017015)	6/100	0.00154424	0.0499576	SMAD3;LATS2;CD109;SPRY1;ENG;HIPK2	ILC	1.3014	6	248	100	3.61379
GO_Biological_Process	platelet degranulation (GO:0002576)	7/125	0.000955047	0.0429538	LYN;TGFB3;CD109;PCDH7;ANXA5;TIMP1;VCL	ILC	1.367	7	248	125	3.37287
GO_Biological_Process	positive regulation of cytosolic calcium ion concentration (GO:0007204)	8/147	0.000506131	0.0342211	CYSLTR1;TRPC3;TBXA2R;PTGER2;F2R;P2RY1;CXCR4;SLC8A1	ILC	1.46571	8	248	147	3.27781
GO_Biological_Process	response to cytokine (GO:0034097)	8/150	0.000578636	0.0355668	SMAD3;IL1R1;IL23R;UBD;CXCR4;PTPN9;TNFRSF11A;TIMP1	ILC	1.44896	8	248	150	3.21226
GO_Biological_Process	actin filament organization (GO:0007015)	8/152	0.000631475	0.0363887	MYO1E;SCIN;TPM4;NEBL;CAPG;CORO1B;RHOBTB1;CORO1C	ILC	1.43903	8	248	152	3.16999
GO_Biological_Process	regulation of cell adhesion (GO:0030155)	7/133	0.00137083	0.049199	LYN;EPHA4;CXCL8;FES;CXCR4;PLXNC1;TNF	ILC	1.30804	7	248	133	3.16999
GO_Biological_Process	positive regulation of peptidyl-tyrosine phosphorylation (GO:0050731)	7/134	0.00143141	0.049199	LYN;EPHA4;CSF2;BANK1;IL23R;KIT;TNF	ILC	1.30804	7	248	134	3.14633
GO_Biological_Process	regulation of cell differentiation (GO:0045595)	8/156	0.000748842	0.0382528	TIAM1;CSF2;SCIN;CSF1;FES;SPOCK2;RORC;TNF	ILC	1.41734	8	248	156	3.08871
GO_Biological_Process	protein autophosphorylation (GO:0046777)	8/159	0.000847901	0.0400905	LYN;EPHA4;FES;NEK6;MKNK1;KIT;PIM1;IGF1R	ILC	1.39696	8	248	159	3.03043
GO_Biological_Process	positive regulation of I-kappaB kinase/NF-kappaB signaling (GO:0043123)	8/171	0.00135442	0.049199	LGALS1;TRAF3IP2;UBD;NEK6;F2R;S100A4;FASLG;TNF	ILC	1.30804	8	248	171	2.81777
GO_Biological_Process	positive regulation of ERK1 and ERK2 cascade (GO:0070374)	8/172	0.00140561	0.049199	IL26;PDGFD;GPR183;F2R;P2RY1;TNFRSF11A;TNF;SLAMF1	ILC	1.30804	8	248	172	2.80139
GO_Biological_Process	positive regulation of multicellular organismal process (GO:0051240)	16/345	6.97031e-06	0.00257065	IL4R;SMAD3;BMPR2;IL26;TGFB3;ZBTB16;F2R;G0S2;CXCR4;TNF;GADD45G;IGF1R;TIAM1;TBXA2R;ZBTB7B;DECR1	ILC	2.58996	16	248	345	2.79327
GO_Biological_Process	positive regulation of programmed cell death (GO:0043068)	12/286	0.000251651	0.0232022	TIAM1;LATS2;TRIO;OBSCN;CALHM2;SCIN;TGFB3;UBD;MAP3K20;FASLG;TNF;GADD45G	ILC	1.63447	12	248	286	2.52713
GO_Biological_Process	cytokine-mediated signaling pathway (GO:0019221)	26/621	6.67447e-08	0.000123077	IL22;CSF2;CXCL8;TRAF3IP2;CSF1;IL26;IL23R;RORC;FASLG;TNFRSF11A;TNF;TNFSF13B;IL1RL1;RPS6KA5;PIM1;TIMP1;SH2B3;FCER1G;IL4R;IL1R1;IFNGR2;NFKBIA;CD40LG;IL2RA;KIT;IL7R	ILC	3.90982	26	248	621	2.5217
GO_Biological_Process	cellular response to cytokine stimulus (GO:0071345)	20/482	2.69306e-06	0.0012415	IL22;IL4R;CSF2;SMAD3;CXCL8;CSF1;IL1R1;IL26;IL23R;IFNGR2;RORC;CXCR4;FASLG;TNF;IL2RA;KIT;PIM1;PTPN9;TIMP1;SH2B3	ILC	2.90605	20	248	482	2.49916
GO_Biological_Process	positive regulation of apoptotic process (GO:0043065)	12/310	0.000519626	0.0342211	TIAM1;LATS2;TRIO;OBSCN;CALHM2;SCIN;TGFB3;UBD;MAP3K20;FASLG;TNF;GADD45G	ILC	1.46571	12	248	310	2.33148
GO_Biological_Process	regulation of cell migration (GO:0030334)	15/408	0.000187257	0.0217119	EPHA4;CSF1;F2R;SYNE2;IGF1R;CORO1C;TIAM1;NAV3;PDGFD;KIT;PLXNC1;SRGAP1;VCL;HBEGF;ENG	ILC	1.6633	15	248	408	2.21433
GO_Biological_Process	positive regulation of cytokine production (GO:0001819)	12/335	0.00102189	0.0438223	FCER1G;CD40LG;TYROBP;CSF2;IL1R1;IL26;IL23R;F2R;NLRP3;FFAR2;ZBTB7B;TNF	ILC	1.3583	12	248	335	2.15749
GO_Biological_Process	positive regulation of cell population proliferation (GO:0008284)	16/474	0.000300677	0.0264023	LYN;CSF2;CSF1;TGFB3;F2R;TNFRSF11A;TNF;IGF1R;TIAM1;PDGFD;S100A6;PIM1;TIMP1;IL7R;SLAMF1;HBEGF	ILC	1.57836	16	248	474	2.03307
GO_Biological_Process	regulation of cell population proliferation (GO:0042127)	24/764	3.01835e-05	0.00618426	LYN;CSF2;CXCL8;BMPR2;CSF1;TGFB3;F2R;P3H2;TNFRSF11A;IGF1R;TIAM1;SCIN;FES;PDGFD;KIT;NCK2;TSPO;TIMP1;IL7R;SH2B3;S100A11;SLAMF1;HBEGF;ENG	ILC	2.20871	24	248	764	1.89204
GO_Biological_Process	positive regulation of intracellular signal transduction (GO:1902533)	16/546	0.00135902	0.049199	LYN;GPR37;TRAF3IP2;IL26;NEK6;F2R;FASLG;TNF;IGF1R;LGALS1;PDGFD;UBD;KIT;S100A4;HBEGF;ENG	ILC	1.30804	16	248	546	1.76498
GO_Biological_Process	regulation of apoptotic process (GO:0042981)	21/742	0.000395619	0.0303967	AVEN;TRIO;TGFB3;ANXA5;FASLG;TNF;SH3RF1;GADD45G;IGF1R;NFKBIA;RNF144B;TIAM1;LATS2;LGALS1;CD40LG;OBSCN;CALHM2;SCIN;UBD;MAP3K20;PIM1	ILC	1.51717	21	248	742	1.70462
KEGG	Inflammatory bowel disease	9/65	1.04674e-07	1.06244e-05	IL22;IL4R;MAF;SMAD3;TGFB3;IL23R;IFNGR2;RORC;TNF	ILC	4.9737	9	248	65	4.51005
KEGG	Malaria	5/50	0.000378426	0.00698367	CXCL8;CD40LG;KLRB1;TGFB3;TNF	ILC	2.15592	5	248	50	3.25726
KEGG	Asthma	3/31	0.00655278	0.0475077	FCER1G;CD40LG;TNF	ILC	1.32324	3	248	31	3.15219
KEGG	NF-kappa B signaling pathway	9/104	5.91377e-06	0.000300124	LYN;NFKBIA;CXCL8;CD40LG;IL1R1;TNFRSF11A;TNF;GADD45G;TNFSF13B	ILC	3.5227	9	248	104	2.81878
KEGG	Th17 cell differentiation	9/107	7.47278e-06	0.000303395	NFKBIA;IL22;IL4R;SMAD3;IL1R1;IL23R;IFNGR2;IL2RA;RORC	ILC	3.51799	9	248	107	2.73975
KEGG	Hematopoietic cell lineage	8/99	3.23458e-05	0.00106777	CSF2;IL4R;CSF1;IL1R1;IL2RA;KIT;IL7R;TNF	ILC	2.97152	8	248	99	2.63213
KEGG	Rheumatoid arthritis	7/93	0.00015851	0.00357528	CSF2;CXCL8;CSF1;TGFB3;TNFRSF11A;TNF;TNFSF13B	ILC	2.44669	7	248	93	2.4517
KEGG	Adherens junction	5/71	0.00188387	0.0159344	SMAD3;CTNNA1;VCL;WASF3;IGF1R	ILC	1.79766	5	248	71	2.29384
KEGG	Amoebiasis	7/102	0.000281204	0.00570845	CSF2;CXCL8;COL4A2;IL1R1;TGFB3;TNF;VCL	ILC	2.24348	7	248	102	2.23537
KEGG	Cytokine-cytokine receptor interaction	20/295	8.8342e-10	1.79334e-07	IL22;IL4R;CSF2;CXCL8;BMPR2;CSF1;IL1R1;IL26;TGFB3;IL23R;IFNGR2;CXCR4;FASLG;TNFRSF11A;TNF;TNFSF13B;IL1RL1;CD40LG;IL2RA;IL7R	ILC	6.74634	20	248	295	2.20831
KEGG	Th1 and Th2 cell differentiation	6/92	0.00100263	0.0118208	NFKBIA;IL4R;MAF;IFNGR2;IL2RA;MAML3	ILC	1.92735	6	248	92	2.1243
KEGG	AGE-RAGE signaling pathway in diabetic complications	6/100	0.00154424	0.0150842	SMAD3;CXCL8;COL4A2;TGFB3;PIM1;TNF	ILC	1.82148	6	248	100	1.95435
KEGG	Chagas disease	6/102	0.00170905	0.0150842	NFKBIA;CXCL8;TGFB3;IFNGR2;FASLG;TNF	ILC	1.82148	6	248	102	1.91603
KEGG	Platelet activation	7/124	0.000911008	0.0118208	LYN;FCER1G;TBXA2R;F2R;TBXAS1;P2RY1;TLN2	ILC	1.92735	7	248	124	1.83877
KEGG	Pathogenic Escherichia coli infection	11/197	3.68196e-05	0.00106777	NFKBIA;CYTH3;MYO1E;CXCL8;IL1R1;F2R;NCK2;NLRP3;FASLG;TNF;WASF3	ILC	2.97152	11	248	197	1.81877
KEGG	Osteoclast differentiation	7/127	0.00104815	0.0118208	NFKBIA;TYROBP;CSF1;IL1R1;IFNGR2;TNFRSF11A;TNF	ILC	1.92735	7	248	127	1.79534
KEGG	IL-17 signaling pathway	5/94	0.006316	0.0474869	NFKBIA;CSF2;CXCL8;TRAF3IP2;TNF	ILC	1.32343	5	248	94	1.73258
KEGG	Axon guidance	9/182	0.000461319	0.00780397	EPHA4;BMPR2;TRPC3;FES;NCK2;CXCR4;UNC5C;PLXNC1;SRGAP1	ILC	2.10768	9	248	182	1.61073
KEGG	JAK-STAT signaling pathway	8/162	0.000957219	0.0118208	IL22;CSF2;IL4R;IL23R;IFNGR2;IL2RA;PIM1;IL7R	ILC	1.92735	8	248	162	1.60852
KEGG	Transcriptional misregulation in cancer	9/192	0.000678283	0.0105917	CSF2;MAF;CXCL8;TLX3;ZBTB16;CDK14;SUPT3H;IGF1R;GADD45G	ILC	1.97504	9	248	192	1.52684
KEGG	FoxO signaling pathway	6/131	0.00590184	0.0460797	SMAD3;TGFB3;FASLG;IL7R;IGF1R;GADD45G	ILC	1.33649	6	248	131	1.49187
KEGG	Natural killer cell mediated cytotoxicity	6/131	0.00590184	0.0460797	CSF2;TYROBP;FCER1G;IFNGR2;FASLG;TNF	ILC	1.33649	6	248	131	1.49187
KEGG	MAPK signaling pathway	13/294	8.28686e-05	0.00210279	CSF1;IL1R1;TGFB3;FASLG;TNF;GADD45G;IGF1R;RPS6KA5;PDGFD;MKNK1;KIT;MAP3K20;FLNB	ILC	2.6772	13	248	294	1.44028
KEGG	Rap1 signaling pathway	9/210	0.00127554	0.0136282	MAGI1;TIAM1;CSF1;PDGFD;KIT;F2R;P2RY1;TLN2;IGF1R	ILC	1.86556	9	248	210	1.39597
KEGG	Human T-cell leukemia virus 1 infection	9/219	0.00170351	0.0150842	NFKBIA;CSF2;SMAD3;IL1R1;TGFB3;IL2RA;TSPO;TLN2;TNF	ILC	1.82148	9	248	219	1.3386
KEGG	Shigellosis	10/246	0.00103959	0.0118208	NFKBIA;CYTH3;RPS6KA5;CSF2;CXCL8;IL1R1;NLRP3;TLN2;TNF;VCL	ILC	1.92735	10	248	246	1.32409
KEGG	Pathways in cancer	21/531	3.19634e-06	0.000216286	IL4R;SMAD3;CXCL8;TGFB3;IL23R;IFNGR2;PTGER2;ZBTB16;F2R;CXCR4;FASLG;GADD45G;IGF1R;NFKBIA;RPS6KA5;COL4A2;IL2RA;KIT;CTNNA1;PIM1;IL7R	ILC	3.66497	21	248	531	1.28818
KEGG	PI3K-Akt signaling pathway	12/354	0.00163075	0.0150842	MAGI1;IL4R;COL4A2;CSF1;PDGFD;IL2RA;MYB;KIT;F2R;FASLG;IL7R;IGF1R	ILC	1.82148	12	248	354	1.10416
GO_Biological_Process	negative regulation of regulatory T cell differentiation (GO:0045590)	2/5	6.59694e-05	0.0103215	LAG3;CTLA4	NK cells	1.98626	2	52	5	114.9
GO_Biological_Process	regulation of myosin-light-chain-phosphatase activity (GO:0035507)	2/7	0.000138076	0.0156438	NUAK1;TNF	NK cells	1.80566	2	52	7	82.0714
GO_Biological_Process	positive regulation of glial cell migration (GO:1903977)	2/8	0.000183795	0.0162818	CSF1;CCR2	NK cells	1.7883	2	52	8	71.8125
GO_Biological_Process	protein kinase C signaling (GO:0070528)	2/11	0.000359227	0.0285749	ADGRG1;PLEK	NK cells	1.54402	2	52	11	52.2273
GO_Biological_Process	regulation of leukocyte adhesion to vascular endothelial cell (GO:1904994)	2/13	0.000507756	0.0295702	ITGB2;TNF	NK cells	1.52915	2	52	13	44.1923
GO_Biological_Process	negative regulation of T cell differentiation (GO:0045581)	2/14	0.000591397	0.0295702	LAG3;CTLA4	NK cells	1.52915	2	52	14	41.0357
GO_Biological_Process	positive regulation of osteoclast differentiation (GO:0045672)	2/15	0.000681247	0.0295702	CSF1;TNF	NK cells	1.52915	2	52	15	38.3
GO_Biological_Process	regulation of phospholipase C activity (GO:1900274)	2/15	0.000681247	0.0295702	FLT1;BICD1	NK cells	1.52915	2	52	15	38.3
GO_Biological_Process	negative regulation of G protein-coupled receptor signaling pathway (GO:0045744)	3/23	2.82976e-05	0.00904034	GRK3;PLEK;BICD1	NK cells	2.04382	3	52	23	37.4674
GO_Biological_Process	dendritic cell chemotaxis (GO:0002407)	2/16	0.000777274	0.0295702	CCR5;CCR2	NK cells	1.52915	2	52	16	35.9062
GO_Biological_Process	positive regulation of leukocyte adhesion to vascular endothelial cell (GO:1904996)	2/16	0.000777274	0.0295702	ITGB2;TNF	NK cells	1.52915	2	52	16	35.9062
GO_Biological_Process	dendritic cell migration (GO:0036336)	2/18	0.000987733	0.033241	CCR5;CCR2	NK cells	1.47833	2	52	18	31.9167
GO_Biological_Process	cortical actin cytoskeleton organization (GO:0030866)	2/20	0.00122252	0.0382039	PLEK;TNF	NK cells	1.41789	2	52	20	28.725
GO_Biological_Process	positive regulation of leukocyte cell-cell adhesion (GO:1903039)	3/31	7.0776e-05	0.0103215	ITGB2;TNF;CCR2	NK cells	1.98626	3	52	31	27.7984
GO_Biological_Process	microglial cell activation (GO:0001774)	2/22	0.0014814	0.0426844	ITGB2;TNF	NK cells	1.36973	2	52	22	26.1136
GO_Biological_Process	osteoclast differentiation (GO:0030316)	2/22	0.0014814	0.0426844	CSF1;SNX10	NK cells	1.36973	2	52	22	26.1136
GO_Biological_Process	regulation of mononuclear cell migration (GO:0071675)	2/23	0.00161979	0.042949	CSF1;TNF	NK cells	1.36705	2	52	23	24.9783
GO_Biological_Process	regulation of axon extension involved in axon guidance (GO:0048841)	2/24	0.00176411	0.0429835	NRP1;SEMA6D	NK cells	1.3667	2	52	24	23.9375
GO_Biological_Process	regulation of cytokine production involved in immune response (GO:0002718)	2/24	0.00176411	0.0429835	TNF;CCR2	NK cells	1.3667	2	52	24	23.9375
GO_Biological_Process	regulation of regulatory T cell differentiation (GO:0045589)	2/26	0.00207041	0.0464516	LAG3;CTLA4	NK cells	1.333	2	52	26	22.0962
GO_Biological_Process	positive regulation of interleukin-2 production (GO:0032743)	2/26	0.00207041	0.0464516	CD28;CCR2	NK cells	1.333	2	52	26	22.0962
GO_Biological_Process	cell chemotaxis (GO:0060326)	4/69	3.09955e-05	0.00904034	NRP1;CCR5;CCR4;CCR2	NK cells	2.04382	4	52	69	16.6522
GO_Biological_Process	actin cytoskeleton reorganization (GO:0031532)	3/63	0.000589664	0.0295702	NRP1;THSD7B;PLEK	NK cells	1.52915	3	52	63	13.6786
GO_Biological_Process	positive regulation of T cell proliferation (GO:0042102)	3/66	0.000675765	0.0295702	CD28;TNFSF9;CCR2	NK cells	1.52915	3	52	66	13.0568
GO_Biological_Process	regulation of viral genome replication (GO:0045069)	3/67	0.000706149	0.0295702	ISG20;CD28;TNF	NK cells	1.52915	3	52	67	12.8619
GO_Biological_Process	positive regulation of MAP kinase activity (GO:0043406)	3/69	0.000769499	0.0295702	FLT1;TPD52L1;TNF	NK cells	1.52915	3	52	69	12.4891
GO_Biological_Process	myeloid leukocyte differentiation (GO:0002573)	3/71	0.000836358	0.0304922	CSF1;UBD;SNX10	NK cells	1.51581	3	52	71	12.1373
GO_Biological_Process	integrin-mediated signaling pathway (GO:0007229)	3/75	0.000980904	0.033241	NRP1;ITGB2;PLEK	NK cells	1.47833	3	52	75	11.49
GO_Biological_Process	calcium-mediated signaling (GO:0019722)	4/102	0.000143029	0.0156438	ATP1B1;CCR5;CCR4;CCR2	NK cells	1.80566	4	52	102	11.2647
GO_Biological_Process	second-messenger-mediated signaling (GO:0019932)	3/89	0.00160803	0.042949	CCR5;CCR4;CCR2	NK cells	1.36705	3	52	89	9.68258
GO_Biological_Process	regulation of cytokine production (GO:0001817)	5/150	4.34222e-05	0.00949861	STING1;CD28;IGF2BP3;TNF;CCR2	NK cells	2.02234	5	52	150	9.575
GO_Biological_Process	positive regulation of cellular component biogenesis (GO:0044089)	3/92	0.00176846	0.0429835	PLEK;TNF;MPP7	NK cells	1.3667	3	52	92	9.36685
GO_Biological_Process	regulation of MAP kinase activity (GO:0043405)	3/97	0.00205745	0.0464516	FLT1;TPD52L1;TNF	NK cells	1.333	3	52	97	8.88402
GO_Biological_Process	inflammatory response (GO:0006954)	6/230	2.8355e-05	0.00904034	CCL3L1;ADGRE5;ITGB2;CCR5;TNF;CCR2	NK cells	2.04382	6	52	230	7.49348
GO_Biological_Process	regulation of immune response (GO:0050776)	4/179	0.00120149	0.0382039	LAG3;SH2D1A;ITGB2;PDCD1	NK cells	1.41789	4	52	179	6.41899
GO_Biological_Process	positive regulation of cell migration (GO:0030335)	5/269	0.00065773	0.0295702	NRP1;FLT1;CSF1;SEMA6D;CCR2	NK cells	1.52915	5	52	269	5.33922
GO_Biological_Process	positive regulation of MAPK cascade (GO:0043410)	5/274	0.00071466	0.0295702	NRP1;FLT1;CCL3L1;TPD52L1;TNF	NK cells	1.52915	5	52	274	5.24179
GO_Biological_Process	cytokine-mediated signaling pathway (GO:0019221)	8/621	0.000186077	0.0162818	ISG20;CCL3L1;CSF1;ITGB2;TNFSF9;CCR5;TNF;CCR2	NK cells	1.7883	8	52	621	3.70048
GO_Biological_Process	cellular response to cytokine stimulus (GO:0071345)	6/482	0.00151225	0.0426844	CCL3L1;CSF1;ITGB2;CCR5;TNF;CCR2	NK cells	1.36973	6	52	482	3.57573
KEGG	Rheumatoid arthritis	7/93	4.21552e-09	5.22724e-07	FLT1;CCL3L1;CSF1;ITGB2;CD28;CTLA4;TNF	NK cells	6.28173	7	52	93	11.6927
KEGG	Viral protein interaction with cytokine and cytokine receptor	6/100	2.26923e-07	1.40692e-05	CCL3L1;CSF1;CCR5;TNF;CCR4;CCR2	NK cells	4.85173	6	52	100	9.32077
KEGG	T cell receptor signaling pathway	4/104	0.000154169	0.0038234	CD28;CTLA4;PDCD1;TNF	NK cells	2.41755	4	52	104	5.97485
KEGG	Cell adhesion molecules	4/148	0.000591512	0.0122246	ITGB2;CD28;CTLA4;PDCD1	NK cells	1.91277	4	52	148	4.19854
KEGG	Chemokine signaling pathway	5/192	0.00013949	0.0038234	GRK3;CCL3L1;CCR5;CCR4;CCR2	NK cells	2.41755	5	52	192	4.04547
KEGG	Cytokine-cytokine receptor interaction	7/295	1.07212e-05	0.000443143	CCL3L1;CSF1;TNFSF9;CCR5;TNF;CCR4;CCR2	NK cells	3.35346	7	52	295	3.68618
KEGG	Human cytomegalovirus infection	4/225	0.0027668	0.049012	CCL3L1;STING1;CCR5;TNF	NK cells	1.3097	4	52	225	2.76171

## Sheet: Table_4
Table 4. Differential Expression of Immune-Related Genes in Three Pig Breeds
Gene	P-value	Padj	Log2FC
ARHGAP15	0	0	2.86765
DOCK10	0	0	2.82371
SKAP1	0	0	2.37205
FYN	0	0	2.8716
FNBP1	0	0	2.94466
PRKCB	0	0	2.95633
REV1	0	0	2.25083
ENSSSCG00000011121	0	0	2.99167
CHST11	0	0	2.99543
CAMK4	0	0	2.85946
SRGN	0	0	2.65115
PIP4K2A	0	0	2.43085
ETS1	0	0	2.91216
PTPRC	0	0	2.24224
CD3E	0	0	2.71129
STK17B	0	0	1.81046
PDE3B	0	0	2.14567
ENSSSCG00000001097	0	0	2.90812
LCP1	0	0	2.9617
ENSSSCG00000005095	0	0	2.34026
CD2	0	0	2.85762
CTSC	0	0	2.79082
ENSSSCG00000033909	0	0	3.00403
CD53	0	0	3.10194
KLF12	0	0	2.70557
TRAT1	0	0	2.8893
ANKRD44	0	0	1.71438
ITGA4	0	0	2.93466
CD247	0	0	2.67617
ITK	0	0	2.95922
IKZF3	0	0	3.02811
ARHGDIB	0	0	2.80986
INPP4B	0	0	1.92885
CYTIP	0	0	2.88755
RDX	0	0	2.70743
STK17A	0	0	1.55224
RHOH	0	0	2.89081
ENSSSCG00000029596	0	0	2.4261
LCP2	0	0	2.98744
PTPN22	0	0	2.90799
ARHGAP25	0	0	3.04247
LAPTM5	0	0	2.80873
OGT	0	0	1.51346
RGS1	0	0	2.12016
EVL	0	0	2.18756
ITGB7	0	0	2.88397
CORO1A	0	0	2.69008
SEPTIN6	0	0	2.43993
RUNX3	0	0	2.94099
PTPRCAP	0	0	2.74599
CD96	0	0	2.92578
RFTN1	0	0	3.05986
SFMBT2	0	0	3.12446
CD69	0	0	2.5831
LCK	0	0	2.78497
CD3D	0	0	2.90867
BTBD11	0	0	2.92924
NLRC3	0	0	2.99321
ENSSSCG00000040535	0	0	2.62123
ZEB1	0	0	2.90915
INPP5D	0	0	2.21347
CST7	0	0	2.6732
TSPAN5	0	0	2.91497
ENSSSCG00000036618	0	0	2.41957
APBB1IP	0	0	3.15999
THEMIS	0	0	2.98825
TRPS1	0	0	2.92657
ENSSSCG00000000576	0	0	2.71
PTK2B	0	0	1.71522
TNFAIP8	0	0	1.98279
PAG1	0	0	1.7785
STK4	0	0	2.05533
SH3KBP1	0	0	3.04317
DOCK2	0	0	2.4756
SLC9A9	0	0	2.8626
CRLF3	0	0	2.3308
STAT4	0	0	2.95065
IKZF2	0	0	2.53773
ENSSSCG00000016475	0	0	2.25626
LNPEP	0	0	2.17355
ITGAE	0	0	2.46708
CCND3	0	0	1.60083
TGFBR2	0	0	2.11103
CD37	0	0	2.93921
PARP8	0	0	1.75844
SNTB1	0	0	3.11566
PRKCQ	0	0	3.0825
IKZF1	0	0	2.42413
ENSSSCG00000025499	0	0	2.85342
TRERF1	0	0	2.52739
PREX1	0	0	3.01824
GPR171	0	0	2.9762
MAPRE2	0	0	1.55265
FLI1	0	0	2.99434
SCML4	0	0	2.1904
VAV3	0	0	1.82862
SH3BGRL3	0	0	1.6293
CCR9	0	0	2.94752
XYLT1	0	0	2.9441
NOL11	0	0	2.33666
ENSSSCG00000027348	0	0	2.06572
SYTL3	0	0	2.80955
CRTAM	0	0	2.88777
RCSD1	0	0	2.73782
PPP1R16B	0	0	2.95521
WAS	0	0	2.79791
CD81	0	0	2.58293
ARPC1B	0	0	1.67976
ENSSSCG00000028092	0	0	1.89906
STK26	0	0	2.69835
CD8A	0	0	2.5287
CD6	0	0	2.96367
PDE4B	0	0	3.01342
MED7	0	0	2.44064
EMB	0	0	2.61035
ST8SIA4	0	0	2.90085
NIBAN1	0	0	3.08295
REL	0	0	1.87172
AKT3	0	0	2.92012
NKG7	0	0	2.72604
PPP1R18	0	0	2.72214
HCLS1	0	0	2.57822
CYFIP2	0	0	3.04047
FOXO1	0	0	1.71934
RASGRP1	0	0	2.00738
ARHGEF3	0	0	2.79504
TGFB1	0	0	2.71074
ENSSSCG00000023584	0	0	2.71495
ENSSSCG00000001398	0	0	1.86658
RUNX2	0	0	2.46996
ENSSSCG00000007322	0	0	1.5354
ARID5B	0	0	1.67965
CD244	0	0	2.95291
RORA	0	0	1.72492
NAP1L1	0	0	1.60462
CARD11	0	0	2.73569
SLC11A2	0	0	1.96812
SASH3	0	0	2.84381
ZDHHC14	0	0	1.98009
GMFG	0	0	2.77539
ST6GALNAC4	0	0	2.50035
SEPTIN1	0	0	2.4258
CD5	0	0	2.75258
XCL1	0	0	2.50809
KCNQ5	0	0	2.78275
GZMH	0	0	1.5153
TRAF3IP3	0	0	2.91296
CREM	0	0	1.7156
ZAP70	0	0	2.84421
ENSSSCG00000001455	0	0	2.65518
FYB1	0	0	1.71408
ST8SIA1	0	0	2.9569
AKNA	0	0	2.28029
TMEM154	0	0	2.91693
RGCC	0	0	2.09074
LIMD2	0	0	2.98864
CTSW	0	0	2.24504
NR3C1	0	0	1.8451
SLCO3A1	0	0	1.85608
EMP3	0	0	2.85714
ENSSSCG00000045541	0	0	2.75377
ENSSSCG00000004082	0	0	2.92655
MSN	0	0	2.91045
LAX1	0	0	3.00839
RBMS1	0	0	2.9395
MYO5A	0	0	1.51762
ARHGEF6	0	0	2.89069
DUSP4	0	0	2.08952
TSC22D3	0	0	2.05993
PIK3CD	0	0	2.57619
ST6GAL1	0	0	1.77957
ENSSSCG00000031897	0	0	2.7262
QKI	0	0	2.92299
ENSSSCG00000038062	0	0	2.78239
MDFIC	0	0	2.74391
LSP1	0	0	2.81209
RIN3	0	0	2.29045
NR4A2	0	0	1.54256
ANXA6	0	0	2.87244
CD38	0	0	2.3854
RESF1	0	0	1.6214
HLA-DRA	0	0	2.39333
IL7R	0	0	2.82647
SIT1	0	0	2.83024
RASSF5	0	0	2.7283
ENSSSCG00000005949	0	0	2.93151
GSAP	0	0	2.01103
CAMK1D	0	0	1.79822
ELOVL5	0	0	2.35895
SPNS1	0	0	2.08325
PSIP1	0	0	1.76107
CMTM7	0	0	2.76918
ITGAL	0	0	2.78112
VIM	0	0	2.71543
CDK17	0	0	1.50616
TBC1D10C	0	0	2.64223
GZMA	0	0	2.13237
BIN2	0	0	2.9067
ENSSSCG00000017749	0	0	2.9311
NFATC2	0	0	2.24647
CCL4	0	0	1.86032
ENSSSCG00000029668	0	0	2.88093
PVRIG	0	0	2.81961
AHI1	0	0	1.86679
ENSSSCG00000001456	0	0	2.44029
C21orf91	0	0	2.03084
TXK	0	0	3.02245
GZMA-1	0	0	2.1998
ENSSSCG00000022925	0	0	2.68454
PHTF2	0	0	1.58554
CSK	0	0	1.83934
PACS1	0	0	2.49379
MYO1F	0	0	2.76315
SEMA4D	0	0	2.72896
TMEM156	0	0	3.04548
TMEM123	0	0	2.06824
RGS19	0	0	2.57872
ARHGAP30	0	0	2.8856
TAGAP	0	0	2.799
APOBEC3B	0	0	2.15608
SLAMF6	0	0	2.85336
CD226	0	0	2.84416
CLEC2B	0	0	2.95356
SLA-DQB1	0	0	2.33785
ENSSSCG00000026430	0	0	2.4253
EVI2B	0	0	3.02806
LPXN	0	0	2.80721
SERPINB9	0	0	2.53441
NIN	0	0	2.68307
ENSSSCG00000011676	0	0	1.59706
ACAP1	0	0	2.48139
ENSSSCG00000027677	0	0	2.43298
ENSSSCG00000027196	0	0	3.04693
CEP85L	0	0	2.98285
PHACTR2	0	0	2.78875
GNAI2	0	0	1.90418
ENSSSCG00000012397	0	0	2.77042
LRRC8C	0	0	2.08331
GIMAP4	0	0	3.04989
ENSSSCG00000010448	0	0	2.02708
PLAGL1	0	0	1.70796
SNRPN	0	0	1.99033
GLIPR1	0	0	2.19486
KLRK1	0	0	2.34692
CD8B	0	0	2.67423
ARL6IP5	0	0	2.33749
CD48	0	0	2.55925
USP20	0	0	1.93162
CCDC69	0	0	3.02341
EGLN3	0	0	2.29117
CLIC4	0	0	1.97726
ST3GAL5	0	0	3.00199
ENSSSCG00000006418	0	0	2.79831
IFIT1	0	0	1.98201
ENSSSCG00000022692	0	0	2.86148
JAML	0	0	2.26128
HS3ST3B1	0	0	2.94959
DYNLT3	0	0	2.32777
GCNT1	0	0	3.02983
ENSSSCG00000036556	0	0	1.77137
CHSY1	0	0	2.30585
ENSSSCG00000012517	0	0	2.81649
FUNDC1	0	0	1.66594
PRKD3	0	0	2.11364
SAMHD1	0	0	2.32361
DAPK2	0	0	2.77074
ARL4C	0	0	2.89702
DOCK11	0	0	1.96545
MED12L	0	0	1.89158
IL10RA	0	0	2.75969
NFATC1	0	0	2.95397
ARHGAP45	0	0	2.72906
BIN1	0	0	2.22021
TRPV2	0	0	2.53275
RUBCNL	0	0	3.06211
CNN2	0	0	2.70546
GPR174	0	0	2.95943
UNC119	0	0	2.29784
GCSAM	0	0	2.85224
SLAMF7	0	0	2.98795
UBASH3A	1.94813e-302	2.77014e-301	2.87821
STAMBPL1	3.88299e-301	5.49115e-300	2.06982
ATP2B4	4.22733e-300	5.95634e-299	2.36846
CEP170	4.64166e-298	6.50463e-297	2.38555
MAN1C1	5.03528e-290	6.91235e-289	2.65052
ENSSSCG00000000295	3.6607e-288	4.98119e-287	2.77682
ENSSSCG00000050966	4.76316e-288	6.46995e-287	2.26049
SIPA1	1.18332e-287	1.60453e-286	2.61072
IL16	1.96759e-287	2.66562e-286	2.66532
RHOQ	5.91504e-285	7.90288e-284	2.82478
ENSSSCG00000000025	1.03998e-281	1.37877e-280	2.95637
GFOD1	5.79331e-279	7.6154e-278	2.24084
RBM3	9.29305e-277	1.20825e-275	1.50929
SEMA4A	1.46759e-274	1.8938e-273	2.49933
UBXN11	1.14848e-272	1.47099e-271	2.19586
ENSSSCG00000004081	8.15098e-271	1.03627e-269	2.91261
HERPUD2	8.92104e-268	1.12129e-266	1.64913
FMNL1	1.5584e-267	1.95716e-266	2.76693
RNF125	1.90519e-267	2.38688e-266	2.36567
TNFAIP3	4.02346e-264	4.98028e-263	1.64299
SMPD1	8.94542e-264	1.10551e-262	2.10059
PLEKHO1	1.88017e-263	2.32173e-262	2.793
CD84	5.81914e-261	7.1402e-260	3.00308
UCP2	8.70237e-261	1.06695e-259	2.66186
BCL2A1	3.8478e-260	4.71386e-259	2.63065
CTSA	4.45542e-260	5.45393e-259	1.77475
RASAL3	2.54752e-256	3.0723e-255	2.66546
PRF1	3.35585e-256	4.04086e-255	2.93758
ELK3	2.22105e-253	2.64765e-252	2.573
ARHGAP4	3.56542e-253	4.2437e-252	2.55612
CXCR4	5.24071e-252	6.21381e-251	2.45251
VAV1	1.90669e-250	2.24525e-249	1.75718
CCDC85B	1.17127e-249	1.37298e-248	1.92204
ACP5	2.10973e-248	2.46188e-247	3.0493
BCL11B	7.18007e-245	8.29727e-244	1.62137
AGK	7.46193e-245	8.61655e-244	1.76037
AHRR	1.97321e-244	2.27007e-243	2.95824
MOB3A	5.30454e-243	6.05758e-242	2.07167
ZBTB10	3.29588e-241	3.73348e-240	2.15176
ENTPD1	9.88089e-241	1.11683e-239	2.59029
STX11	2.05507e-238	2.30433e-237	2.73034
SLC44A2	2.40765e-236	2.68412e-235	2.02519
ENSSSCG00000039656	9.58811e-233	1.059e-231	1.57292
SH2D3C	4.08389e-222	4.3583e-221	2.66649
SCG5	1.20435e-221	1.28351e-220	2.42543
TRAF1	3.28779e-221	3.49426e-220	2.16595
JAK3	9.06195e-221	9.60468e-220	2.66622
RNF122	4.22309e-217	4.39184e-216	2.83881
PTPRE	3.40637e-216	3.53299e-215	1.81952
ENSSSCG00000006452	5.30726e-214	5.4498e-213	2.52549
SPAG16	4.97494e-210	5.00891e-209	2.04528
MAP3K8	1.03933e-208	1.04101e-207	1.95881
GPR55	7.59396e-206	7.54282e-205	2.86091
SLA-DMA	1.24447e-204	1.22978e-203	1.95734
IL27RA	3.39484e-203	3.34197e-202	1.80893
NR4A3	2.69734e-201	2.64189e-200	1.70005
ENSSSCG00000036822	2.25735e-200	2.20537e-199	2.92261
ENSSSCG00000005518	3.02242e-198	2.93246e-197	2.769
CNP	1.60944e-196	1.54988e-195	1.74008
PCED1B	3.38129e-195	3.24406e-194	2.80279
RILPL2	1.01549e-192	9.64718e-192	1.57444
ARRB2	1.02819e-192	9.76178e-192	2.53561
GATA3	6.88925e-192	6.52079e-191	2.73176
DTX1	8.53901e-191	8.04787e-190	2.78447
SERPINI1	8.67942e-190	8.15044e-189	1.84009
ENSSSCG00000000299	9.01137e-190	8.45703e-189	3.01652
ZEB2	2.18103e-189	2.04439e-188	2.67622
IRAK2	7.25315e-188	6.74159e-187	2.91643
ENSSSCG00000009240	9.08306e-188	8.43738e-187	2.4184
DUSP2	4.19898e-187	3.87954e-186	2.62624
IL21R	1.79326e-184	1.63441e-183	2.98506
JAKMIP1	3.54387e-181	3.19423e-180	2.71197
ENSSSCG00000026217	5.1866e-181	4.67216e-180	2.76311
TCP11L2	1.18425e-180	1.06617e-179	2.02423
ENSSSCG00000039407	4.39258e-180	3.94085e-179	2.64246
CD101	1.40509e-177	1.25261e-176	2.80812
PRKAR2B	1.79486e-177	1.59824e-176	2.61965
GPR183	1.05967e-176	9.40342e-176	2.59477
MYO1G	4.29351e-171	3.74142e-170	2.12033
GNA15	5.44262e-168	4.67956e-167	2.36963
PSTPIP1	1.15911e-166	9.9274e-166	2.76529
ENSSSCG00000044512	1.80855e-166	1.54726e-165	2.7517
TNFRSF1B	9.79282e-166	8.34573e-165	1.79688
GPR18	1.68551e-163	1.42546e-162	2.93422
KIAA0040	8.46592e-163	7.13635e-162	2.63322
ARHGAP9	3.10196e-161	2.59642e-160	2.46883
FCER1G	4.62325e-161	3.86769e-160	2.32528
MAP4K1	9.47416e-161	7.91302e-160	2.04039
NAF1	3.85338e-160	3.20804e-159	1.5421
KLHL5	1.67505e-158	1.38337e-157	2.63206
ENSSSCG00000002918	9.9055e-156	8.1286e-155	2.09867
SP4	5.40737e-154	4.40469e-153	1.83154
BACH2	6.25452e-152	5.05223e-151	2.73219
GPR82	1.47909e-151	1.19166e-150	2.87808
SSBP4	9.6202e-150	7.6907e-149	1.98221
KCNA3	2.08921e-149	1.66503e-148	2.80367
SLA-DMB	5.03581e-149	4.00923e-148	2.87368
EOGT	4.08526e-148	3.23914e-147	1.54765
BCAS4	4.3096e-148	3.41526e-147	2.2269
SCPEP1	1.04053e-147	8.23756e-147	2.04468
IL17RA	2.68906e-147	2.12558e-146	1.86624
RGS10	2.97011e-147	2.34654e-146	2.664
VOPP1	9.29895e-147	7.33168e-146	2.96462
ENSSSCG00000040100	2.39991e-141	1.85813e-140	1.74004
ZNF205	2.15017e-140	1.65648e-139	1.51641
ENSSSCG00000035256	1.17171e-139	8.98661e-139	3.01315
ARHGAP6	2.39053e-138	1.82082e-137	2.87336
ITGA1	4.56495e-138	3.47363e-137	2.09151
SPNS3	5.28005e-137	3.99617e-136	2.54078
DUSP22	1.74839e-135	1.31235e-134	2.74184
TET1	4.99663e-135	3.73962e-134	2.43865
SLC9A7	2.85948e-131	2.09754e-130	2.87726
TMEM71	1.20322e-130	8.79279e-130	2.91554
CAPG	2.16038e-129	1.56252e-128	2.06687
ENSSSCG00000029752	4.61532e-128	3.30871e-127	3.10298
TBX21	1.74355e-127	1.24706e-126	2.62689
SUSD1	5.4426e-126	3.86245e-125	1.90122
IL12RB1	9.64681e-126	6.83665e-125	2.75087
CD200R1	2.27115e-125	1.60661e-124	2.90614
ZNF831	2.39895e-125	1.69625e-124	2.97348
ENSSSCG00000047344	2.93029e-123	2.05226e-122	1.79349
NOTCH1	8.04447e-120	5.54378e-119	1.95312
CDC42SE1	4.74825e-117	3.22627e-116	1.55816
HDGFL3	6.34388e-117	4.30855e-116	2.5933
ENSSSCG00000026996	1.12495e-115	7.59035e-115	2.36095
CYTH4	3.92508e-115	2.63687e-114	2.09883
PTPN7	1.79027e-114	1.19855e-113	2.63409
STAT5A	7.01673e-114	4.67933e-113	1.91357
HPSE	1.65986e-113	1.1055e-112	2.79515
SLC39A10	2.87728e-113	1.91386e-112	1.50956
RASSF2	3.80736e-113	2.52926e-112	2.86205
ENSSSCG00000040701	8.19416e-112	5.39943e-111	2.71889
U2AF1L4	1.82134e-111	1.19709e-110	1.54023
CCDC66	1.70158e-109	1.1085e-108	1.54418
ENSSSCG00000033721	8.29673e-109	5.38679e-108	2.74083
P2RY10	1.21743e-108	7.88452e-108	2.94593
IFFO2	1.5459e-108	1.00077e-107	2.06495
CAMKK2	2.85603e-108	1.8435e-107	1.93926
CD86	5.86735e-108	3.78094e-107	2.07908
SERPINF1	1.22254e-105	7.78411e-105	1.77038
GRAMD1A	3.99566e-105	2.53369e-104	2.63544
ENSSSCG00000025253	7.40241e-105	4.68245e-104	2.30032
SPSB1	4.04715e-104	2.55276e-103	2.00814
ENSSSCG00000004830	6.21953e-104	3.92139e-103	2.40844
ICOS	8.24832e-103	5.17106e-102	2.9209
KIF21B	1.29055e-102	8.08092e-102	1.87605
PIK3IP1	1.01924e-101	6.35636e-101	1.97705
ENSSSCG00000017868	1.96139e-101	1.22124e-100	2.78305
GPR34	6.00028e-101	3.7315e-100	2.95634
KCNAB2	8.38122e-101	5.208e-100	2.51675
GPN3	1.12178e-99	6.93445e-99	1.56029
VRK1	6.77257e-99	4.16329e-98	1.89141
FASLG	1.85988e-97	1.13164e-96	2.88904
PHTF1	2.69151e-97	1.63508e-96	1.64285
SLC4A8	1.09398e-96	6.61728e-96	2.85764
TESC	4.65131e-96	2.79494e-95	2.61655
COPS8	2.07381e-95	1.24036e-94	1.54487
ENSSSCG00000030015	9.39405e-95	5.59703e-94	1.96368
ADGRG5	7.86442e-94	4.65522e-93	2.12544
ENSSSCG00000048994	1.45464e-92	8.53222e-92	2.24363
MPP6	2.34028e-92	1.37166e-91	1.71018
STN1	1.17012e-91	6.82458e-91	2.01955
LY96	3.42969e-91	1.99657e-90	2.68015
ENSSSCG00000028531	7.37827e-91	4.28554e-90	2.49399
JAZF1	1.15595e-88	6.63699e-88	2.32535
CASS4	1.96601e-88	1.12712e-87	2.39906
CXCR6	1.16954e-87	6.66558e-87	3.02032
TOX2	1.50395e-87	8.56516e-87	2.79921
S100A11	1.50471e-87	8.56632e-87	2.16488
ENSSSCG00000027046	4.67122e-87	2.64959e-86	1.51321
FMNL3	9.78125e-85	5.48778e-84	2.50084
ENSSSCG00000033623	3.03747e-84	1.69986e-83	2.78215
LY9	1.5135e-83	8.4274e-83	3.07219
MMD	8.61524e-83	4.77477e-82	1.90361
SPOCK2	2.53078e-82	1.39662e-81	2.22655
DENND1C	1.30969e-81	7.19422e-81	2.51799
SEMA7A	1.76115e-81	9.67069e-81	2.43707
IL6R	4.83002e-81	2.64566e-80	2.90817
ZBTB25	1.20704e-79	6.54905e-79	1.63729
ENSSSCG00000009125	1.95004e-79	1.05618e-78	2.02016
ENSSSCG00000017032	2.07446e-78	1.11422e-77	2.02905
TRIB2	8.74139e-78	4.67243e-77	2.91335
PRDM1	7.72273e-77	4.09262e-76	2.3229
BICDL1	3.16831e-76	1.67102e-75	1.75299
SLC66A3	9.35023e-76	4.92645e-75	2.32384
CXCR3	3.02026e-75	1.58754e-74	2.92752
GSTA4	5.23129e-75	2.74505e-74	2.44247
ABHD15	1.03361e-74	5.41091e-74	1.62995
TG	6.42696e-74	3.34413e-73	2.93685
FAM78A	5.3741e-73	2.77486e-72	2.77383
CCDC28B	6.02725e-72	3.09251e-71	2.45772
FCMR	7.28673e-72	3.73379e-71	2.95802
SH2D2A	2.32186e-71	1.18699e-70	2.26502
LIX1L	5.231e-71	2.66718e-70	2.70733
CD28	1.79858e-70	9.13748e-70	3.02231
TNIP3	3.68071e-70	1.86444e-69	2.99977
GABARAPL1	3.69687e-70	1.87201e-69	1.58775
HDAC9	1.16861e-69	5.89252e-69	2.66827
ARID5A	2.20306e-69	1.10797e-68	2.57266
NCF2	5.1996e-67	2.57321e-66	2.732
FAM185A	1.07911e-66	5.32674e-66	1.5398
ADORA2B	3.96888e-66	1.94981e-65	2.22748
ENSSSCG00000015447	4.23894e-66	2.08183e-65	2.58053
ENSSSCG00000004547	4.38965e-66	2.15516e-65	2.37809
OPRM1	7.43666e-66	3.64766e-65	3.24292
TIGIT	2.79279e-65	1.36682e-64	2.77789
HLA-DOB	4.92997e-65	2.4067e-64	2.64719
LRMDA	3.68303e-64	1.78671e-63	1.9251
RASGRP2	1.71643e-63	8.29812e-63	2.74279
FCRL6	3.58675e-63	1.73024e-62	2.54747
EPHB6	9.83452e-63	4.72796e-62	1.8982
ENSSSCG00000008686	2.70733e-62	1.29752e-61	2.56659
FCHO1	1.1387e-61	5.42379e-61	2.31542
ENSSSCG00000013504	2.17283e-61	1.02988e-60	2.4062
ENSSSCG00000031741	2.37996e-60	1.11949e-59	1.72737
PLXNC1	4.67653e-60	2.19443e-59	1.94465
BATF3	4.72577e-60	2.21686e-59	2.36921
ENSSSCG00000018050	6.18691e-59	2.87873e-58	2.40371
CHST12	1.49219e-57	6.85859e-57	2.7119
NUP210	5.85678e-57	2.67845e-56	1.56097
FSCN1	3.13107e-56	1.42476e-55	2.53687
CD80	6.84032e-56	3.10259e-55	1.91307
ST3GAL2	1.67854e-55	7.58894e-55	1.5944
EPAS1	4.03416e-55	1.81755e-54	1.77512
DNAH6	1.74886e-54	7.84734e-54	2.92192
NAPSA	1.87616e-54	8.41611e-54	2.5014
HAVCR2	2.65721e-54	1.18956e-53	3.02036
INSYN2B	4.42158e-54	1.97485e-53	2.90702
RRP1B	4.0768e-53	1.81146e-52	1.53221
ATP8B4	4.53198e-53	2.01198e-52	2.80835
MFNG	4.57088e-53	2.02866e-52	2.66757
ENSSSCG00000031476	3.09966e-51	1.35321e-50	2.99235
ENSSSCG00000016451	8.72827e-51	3.79548e-50	2.22633
GAB3	1.31021e-50	5.68468e-50	2.74876
IFNG	5.39691e-50	2.32918e-49	2.66668
ENSSSCG00000038351	1.11706e-49	4.80759e-49	2.85761
BST2	1.58643e-49	6.81438e-49	2.2742
ENSSSCG00000040586	2.52108e-49	1.08022e-48	2.52925
SLC9B2	3.55881e-49	1.5219e-48	2.53599
TIMP1	7.76522e-49	3.30796e-48	1.76967
PLCB2	2.1746e-48	9.23831e-48	2.58806
PLSCR3	8.9375e-48	3.77722e-47	1.92987
LAG3	7.82993e-47	3.27604e-46	3.0664
GZMK	1.00839e-46	4.21567e-46	2.99209
ARHGAP31	4.79053e-45	1.96091e-44	2.64426
RASGEF1A	1.31096e-44	5.34077e-44	2.68723
B4GALT4	1.14995e-42	4.60963e-42	2.66007
POC1A	1.26985e-42	5.08366e-42	1.70541
RGS14	3.671e-42	1.46509e-41	1.8139
ENSSSCG00000015036	5.12646e-42	2.04333e-41	2.22639
TNFSF14	6.80365e-42	2.70834e-41	2.65719
GPR15	2.21774e-41	8.78304e-41	2.60884
ENSSSCG00000043987	2.58598e-41	1.02283e-40	2.84251
ENSSSCG00000040752	3.01541e-41	1.19177e-40	2.89805
SLAIN1	6.77771e-41	2.66648e-40	2.85295
PDCD1LG2	1.50833e-40	5.89662e-40	2.93194
PTP4A3	3.29168e-40	1.28134e-39	2.50689
MTR	3.31475e-40	1.28999e-39	1.80002
ENSSSCG00000037566	1.00849e-39	3.90313e-39	1.56349
CCR5	2.75106e-39	1.05891e-38	3.1591
PLVAP	8.15927e-39	3.12738e-38	2.38015
BMF	1.28425e-38	4.91269e-38	1.73919
BCL6	1.5006e-38	5.73466e-38	1.94693
ENSSSCG00000031855	2.00669e-38	7.65924e-38	3.1461
IL12RB2	9.48318e-38	3.59215e-37	2.66139
GSPT2	2.65514e-37	1.00182e-36	2.35875
MCTP1	1.51311e-36	5.66364e-36	1.75919
ENSSSCG00000051570	1.23142e-35	4.55748e-35	2.06049
PHF1	1.30914e-35	4.84398e-35	1.60153
CIITA	1.37145e-34	5.02293e-34	2.73045
SMIM29	1.04445e-33	3.78678e-33	1.77008
ENSSSCG00000045622	3.05743e-33	1.10205e-32	3.12968
TP53I11	4.21685e-33	1.51574e-32	2.71519
KLHL4	4.83537e-33	1.73685e-32	2.51359
ITGB2	7.02406e-33	2.51893e-32	2.546
SLAMF1	8.07527e-33	2.89257e-32	2.9127
MYADM	9.53621e-33	3.4135e-32	1.87191
ENSSSCG00000031300	9.62567e-33	3.44473e-32	1.8225
SH2D1A	1.53452e-31	5.39923e-31	2.81312
KLF8	2.08648e-31	7.32633e-31	2.78606
RAB29	2.68037e-31	9.40317e-31	1.54246
DNASE2	3.91098e-31	1.36862e-30	1.67701
ENSSSCG00000033104	4.93418e-31	1.72357e-30	2.83122
CSRP1	6.9916e-31	2.4384e-30	1.67747
B3GALNT1	7.02479e-31	2.44942e-30	1.8497
ATP1B2	1.02783e-30	3.57339e-30	2.47709
RNF166	1.67752e-30	5.81646e-30	1.51249
WHRN	2.23125e-30	7.73471e-30	2.5168
ENSSSCG00000000640	2.84986e-30	9.87028e-30	2.24741
CDH24	3.04293e-30	1.05343e-29	1.85568
TNFSF12	3.09473e-30	1.07112e-29	2.0718
PIM2	4.78663e-30	1.65375e-29	1.53338
AGAP2	6.83342e-30	2.35669e-29	2.67027
ENSSSCG00000037475	8.06471e-30	2.77763e-29	2.87135
KLRD1	9.52036e-30	3.27533e-29	2.39824
P2RY8	3.46956e-29	1.18314e-28	2.77361
FANCM	4.58202e-29	1.55769e-28	1.54362
SLC4A11	4.67612e-29	1.58933e-28	2.41956
ENSSSCG00000006376	8.07239e-29	2.73705e-28	3.01445
FAM89B	4.17162e-28	1.40034e-27	1.81345
ARAP3	1.16228e-27	3.87719e-27	2.30313
CHODL	2.0813e-27	6.92948e-27	2.4558
CEP152	5.51716e-27	1.82823e-26	1.51914
ENSSSCG00000045808	1.25879e-26	4.14204e-26	3.07838
TNFSF9	3.12063e-26	1.01969e-25	2.55393
CACNA1D	3.79124e-26	1.23751e-25	2.01796
CACNB4	5.61737e-26	1.82934e-25	2.62985
TSPAN10	1.01028e-25	3.28038e-25	2.17854
AICDA	1.12422e-25	3.64882e-25	2.38295
GIMAP8	1.26149e-25	4.09178e-25	2.68732
ENSSSCG00000008677	1.44744e-25	4.69099e-25	1.67987
CMTM8	2.44325e-25	7.89682e-25	2.47032
ENSSSCG00000032810	9.0106e-25	2.8906e-24	2.40857
ENSSSCG00000029257	1.10909e-24	3.55207e-24	1.56581
NMUR1	4.18779e-24	1.32831e-23	2.76535
ENSSSCG00000042191	1.56109e-23	4.90235e-23	1.96884
THSD7B	1.85163e-23	5.80416e-23	2.3575
PPM1M	3.04025e-23	9.50499e-23	2.06556
IFFO1	3.74469e-23	1.16885e-22	2.25287
ST3GAL4	4.32449e-23	1.34874e-22	2.52262
MSC	9.97042e-23	3.09093e-22	2.64446
CDC42EP3	1.57244e-22	4.85529e-22	2.26978
DTNA	1.59146e-22	4.91303e-22	1.7934
ZDHHC15	6.09096e-22	1.86033e-21	1.57468
PCMTD2	7.89037e-22	2.40422e-21	1.82077
SAMD3	9.15986e-22	2.78774e-21	2.6569
HVCN1	1.08758e-21	3.30219e-21	2.01742
MAP4K2	1.64575e-21	4.98035e-21	1.80997
FKBP1B	1.8667e-21	5.64016e-21	1.7761
ACKR3	3.60166e-21	1.08337e-20	2.2836
TNNI2	1.25637e-20	3.74493e-20	2.56933
BCAT1	1.64544e-20	4.89335e-20	2.60474
NAV3	2.84025e-20	8.40942e-20	3.07616
IL1RL1	4.40691e-20	1.29933e-19	2.31633
SH3BP2	4.63218e-20	1.36497e-19	1.6295
CLNK	2.18721e-19	6.38555e-19	2.76611
ENSSSCG00000035224	2.98135e-19	8.68276e-19	2.55099
OCIAD2	3.03686e-19	8.8411e-19	1.89889
NRROS	5.17637e-19	1.49964e-18	2.57113
DOK2	5.74845e-19	1.66321e-18	2.32989
AQP3	6.2651e-19	1.81032e-18	1.57514
FGR	6.90927e-19	1.99497e-18	2.48888
IL2RA	1.00849e-18	2.90323e-18	1.93876
CBX6	1.20403e-18	3.46037e-18	2.57561
GRHL1	1.68574e-18	4.82686e-18	2.75739
CYSLTR2	1.92839e-18	5.5186e-18	2.55485
ADAMTS9	2.56353e-18	7.31863e-18	2.22873
ENSSSCG00000045051	3.07564e-18	8.76934e-18	2.24639
ICAM1	3.76331e-18	1.07084e-17	2.11232
DOCK3	4.48844e-18	1.27389e-17	1.8199
TMEM74	1.15722e-17	3.26224e-17	2.99603
ENSSSCG00000049158	2.13936e-17	5.99926e-17	2.47834
ENSSSCG00000015664	2.69743e-17	7.53965e-17	2.65386
CYTH3	9.89237e-17	2.73737e-16	2.09655
ELOVL4	1.06719e-16	2.95097e-16	2.07966
SCN8A	1.14933e-16	3.17641e-16	2.70473
AGFG2	1.52619e-16	4.20368e-16	1.93226
ENSSSCG00000039706	2.27325e-16	6.24027e-16	2.73943
SARM1	2.35339e-16	6.4568e-16	2.37784
CNIH3	3.48957e-16	9.54026e-16	1.68466
KLF2	3.69321e-16	1.00899e-15	1.83145
ASB2	4.74119e-16	1.29188e-15	2.91083
RANBP3L	4.99544e-16	1.36067e-15	2.42738
LRP8	6.36671e-16	1.72962e-15	2.58662
GPSM3	7.53602e-16	2.0437e-15	2.95806
IRF4	8.70234e-16	2.35546e-15	2.07732
ENSSSCG00000048333	1.56564e-15	4.21413e-15	1.69723
A4GALT	1.68058e-15	4.51881e-15	1.94539
TNFAIP8L2	1.72814e-15	4.64589e-15	2.51947
LEF1	1.77217e-15	4.76341e-15	2.34911
ENSSSCG00000041954	2.15627e-15	5.7848e-15	1.86925
ENSSSCG00000049910	2.76804e-15	7.39529e-15	2.89176
C8orf34	5.04429e-15	1.34027e-14	1.65673
NKD1	7.00869e-15	1.85679e-14	2.34626
ENSSSCG00000016868	7.12763e-15	1.88669e-14	2.76491
SYN1	1.29126e-14	3.40053e-14	2.37596
ZNF792	1.39655e-14	3.67282e-14	1.96775
TBXA2R	3.01959e-14	7.87577e-14	2.51498
AKAP5	3.26927e-14	8.51551e-14	1.82364
ENSSSCG00000033918	6.77923e-14	1.75428e-13	2.57678
ENSSSCG00000034219	7.33278e-14	1.89563e-13	3.1122
GPR68	7.65748e-14	1.97891e-13	2.37966
ENSSSCG00000038226	1.01156e-13	2.60936e-13	1.7618
ITPRIP	1.89182e-13	4.85656e-13	2.45703
ENSSSCG00000005311	5.50465e-13	1.39783e-12	1.85349
ENSSSCG00000000638	5.71631e-13	1.4511e-12	2.32998
ENSSSCG00000049359	9.26921e-13	2.33806e-12	3.79469
TOMM34	2.01854e-12	5.04716e-12	2.16274
ALDH4A1	2.48337e-12	6.19641e-12	2.64988
NXPE3	2.72211e-12	6.78228e-12	1.56297
ENSSSCG00000046588	3.38432e-12	8.40382e-12	1.51592
PDCD1	5.0365e-12	1.24366e-11	2.50017
PLCL1	5.59092e-12	1.37815e-11	1.8412
SLC12A4	9.20198e-12	2.25785e-11	2.08428
SPINDOC	9.80202e-12	2.40279e-11	1.68462
TRPC3	1.17269e-11	2.86739e-11	2.61368
ZBTB32	1.65003e-11	4.01804e-11	2.36511
FLNA	1.87962e-11	4.56922e-11	1.73846
ADAM19	2.04745e-11	4.97174e-11	2.64332
RUSC2	2.18966e-11	5.31289e-11	2.53493
FADS1	2.70601e-11	6.54625e-11	2.6155
C20orf194	4.69656e-11	1.12946e-10	1.91594
RASGRP3	8.72052e-11	2.08262e-10	2.51329
SELL	1.02188e-10	2.43594e-10	3.19608
EVA1B	1.36223e-10	3.23579e-10	2.59199
MAPRE3	1.55617e-10	3.69081e-10	2.27909
FADS2	2.07554e-10	4.90308e-10	2.43333
LGALS1	3.72185e-10	8.72432e-10	1.77019
ENSSSCG00000041010	4.6544e-10	1.08741e-09	2.86853
TMEM9	5.45348e-10	1.27026e-09	1.57856
FSD1	5.87932e-10	1.3674e-09	2.0246
STING1	8.49814e-10	1.96732e-09	2.0868
PTCH2	9.30973e-10	2.15294e-09	1.56196
TNF	1.2852e-09	2.96195e-09	2.39848
GIMAP2	1.32716e-09	3.05682e-09	3.06117
CA2	1.841e-09	4.22088e-09	1.8409
ENSSSCG00000003271	1.92092e-09	4.40021e-09	3.18207
CALHM6	1.9932e-09	4.56376e-09	1.75071
APBB1	2.62866e-09	5.99658e-09	2.23733
NAB2	2.65475e-09	6.05432e-09	2.64746
CD40LG	3.07495e-09	7.00436e-09	2.97808
ENSSSCG00000035371	4.01705e-09	9.11815e-09	2.10561
ENSSSCG00000000636	4.38746e-09	9.9531e-09	1.98681
SYTL1	4.56455e-09	1.03457e-08	2.04603
CTLA4	5.38473e-09	1.21709e-08	3.02911
BTN2A2	5.6084e-09	1.26598e-08	2.18039
ENSSSCG00000037364	1.27859e-08	2.85041e-08	2.78449
PPP2R2B	1.40549e-08	3.13061e-08	2.34413
ERP27	1.44181e-08	3.21059e-08	2.7687
ENSSSCG00000000297	1.55262e-08	3.44939e-08	2.1663
SYNGAP1	1.8508e-08	4.1001e-08	2.31479
F8	1.97451e-08	4.36915e-08	2.53266
POU6F1	2.1646e-08	4.78362e-08	1.78774
USP44	2.33245e-08	5.14795e-08	1.89348
ENSSSCG00000042577	2.66376e-08	5.87081e-08	2.24207
STRIP2	4.19486e-08	9.18255e-08	2.13377
MEF2C	1.15675e-07	2.49718e-07	1.87354
ENSSSCG00000010128	1.52791e-07	3.28743e-07	2.10791
ENSSSCG00000034555	2.04575e-07	4.38455e-07	2.56323
UBE4A	2.50708e-07	5.35772e-07	3.11363
TCTN3	2.89634e-07	6.17172e-07	1.9526
SEPTIN3	2.91881e-07	6.21789e-07	1.89032
ENSSSCG00000003236	2.94514e-07	6.27312e-07	2.13527
SUSD3	3.02552e-07	6.44165e-07	2.03076
SLC17A7	5.69089e-07	1.19912e-06	2.75554
CCRL2	7.18163e-07	1.50749e-06	1.81594
SLC9A5	7.53983e-07	1.58139e-06	2.06619
FANCD2	8.67765e-07	1.81709e-06	1.63108
S1PR2	9.52757e-07	1.99236e-06	2.20306
RGS18	1.01754e-06	2.12497e-06	2.38808
ENSSSCG00000039807	1.10348e-06	2.30071e-06	1.79782
MNDA	1.13546e-06	2.36675e-06	2.63132
PLPP7	1.26724e-06	2.63682e-06	2.51193
ENSSSCG00000004170	1.31682e-06	2.73667e-06	2.28115
SLC16A6	2.042e-06	4.21268e-06	2.40586
ANKRD33B	2.06426e-06	4.25747e-06	3.09241
CD4	2.17244e-06	4.47462e-06	3.02462
ENSSSCG00000029347	2.30479e-06	4.73841e-06	2.1798
PAPPA	2.31679e-06	4.76118e-06	2.6279
ENSSSCG00000039222	2.73571e-06	5.60128e-06	1.73338
PDE4A	2.7381e-06	5.60544e-06	2.77998
SLC22A17	2.80307e-06	5.73615e-06	2.37536
NDUFA4L2	2.9903e-06	6.10721e-06	1.82334
ANGPT2	3.24031e-06	6.60908e-06	1.9032
ENSSSCG00000038462	3.6584e-06	7.44713e-06	1.99328
ATP8B2	3.9541e-06	8.03428e-06	2.67955
SEMA4F	5.082e-06	1.02829e-05	2.81697
RASAL1	6.11277e-06	1.23234e-05	2.82672
ENG	9.21475e-06	1.84069e-05	1.75448
FOXP3	1.14397e-05	2.27427e-05	1.92092
ENSSSCG00000039880	1.42261e-05	2.81199e-05	2.75405
MZB1	1.55093e-05	3.06133e-05	1.61178
STAP1	2.22767e-05	4.35879e-05	1.70577
SLC25A53	2.23474e-05	4.37208e-05	2.67994
SHCBP1L	2.35303e-05	4.59769e-05	2.40115
SSC4D	2.42457e-05	4.7339e-05	1.63311
ENSSSCG00000032108	3.13124e-05	6.08372e-05	2.38937
PARD6G	3.19599e-05	6.20485e-05	2.09649
LRCH4	3.87297e-05	7.49568e-05	3.16487
PSAT1	4.42192e-05	8.53465e-05	1.76282
RASA3	4.54641e-05	8.76836e-05	2.34844
FLYWCH1	6.40615e-05	0.000122802	1.96295
PTGS2	7.15652e-05	0.000137084	1.93572
TMEM204	7.71363e-05	0.0001475	2.28686
ENSSSCG00000032714	7.80113e-05	0.000149081	2.63228
ENSSSCG00000050527	8.46974e-05	0.000161539	1.81892
ZWINT	9.07404e-05	0.00017281	1.83747
ENSSSCG00000004656	9.75647e-05	0.000185464	2.40788
PCDH7	0.000100913	0.00019164	2.18244
PARVB	0.000110673	0.000209738	2.08433
ZPBP2	0.000119882	0.000226857	2.3094
ENSSSCG00000012541	0.000125087	0.00023639	2.52025
ENSSSCG00000043909	0.000134745	0.000254206	2.86551
MMP25	0.000146628	0.000276154	1.56743
TYROBP	0.000166599	0.000313005	1.59199
IL18RAP	0.000175029	0.000328484	2.6349
IL26	0.000182188	0.000341548	3.11972
ENSSSCG00000002081	0.000198179	0.000370852	2.81967
FAM216A	0.000207028	0.000387177	1.59703
BICC1	0.000226264	0.000422235	1.56134
HEATR9	0.000263329	0.000490044	1.78322
BTK	0.000351245	0.000648198	2.69575
GREB1L	0.000362305	0.000667971	1.50228
AFF2	0.000378163	0.000696462	2.73305
ENSSSCG00000040548	0.000437818	0.000802036	2.34001
TMPRSS13	0.000445128	0.000814848	1.66659
CCDC65	0.000450983	0.00082508	2.13022
ENSSSCG00000048337	0.000471092	0.000860852	1.79455
BLK	0.000491831	0.000897797	2.8695
ITGB3	0.00051321	0.000935278	2.13911
ARSB	0.000601883	0.0010925	2.06687
ENSSSCG00000044206	0.000624752	0.00113295	2.00349
PDE7B	0.000657423	0.00119067	1.64953
ADAMTS10	0.0008525	0.0015325	2.60636
B3GNT3	0.000855644	0.00153797	2.6759
ENSSSCG00000033574	0.00094492	0.00169372	2.47354
BANK1	0.000946344	0.00169608	2.13043
CLIP4	0.000983902	0.00176217	2.46689
TNFRSF17	0.00101931	0.00182411	2.32945
QPCT	0.00121342	0.00215999	2.97781
CCDC136	0.00121918	0.0021695	2.29521
ENSSSCG00000000363	0.00122462	0.00217893	1.76129
ASB9	0.00126051	0.00224073	2.37257
TDRP	0.00141533	0.00250674	2.2955
BMERB1	0.00146129	0.00258635	1.80372
ENSSSCG00000045597	0.00148683	0.00262976	2.07888
GEM	0.00149006	0.00263456	1.59614
KLK7	0.001607	0.00283648	2.17869
PAPPA2	0.00167339	0.00294963	1.69433
SHCBP1	0.00179201	0.00315513	1.62559
TICRR	0.00180418	0.00317582	1.61317
C15orf65	0.00186621	0.00328165	1.5318
HHEX	0.00187479	0.003296	1.77951
DTHD1	0.00188301	0.00331006	2.41022
CRHBP	0.00192143	0.0033757	2.56947
S1PR4	0.00199041	0.00349212	2.74826
ENSSSCG00000001407	0.0020108	0.00352631	3.61871
CD300C	0.0022025	0.00385289	2.50938
ENSSSCG00000016269	0.00226473	0.00395325	3.26512
POU2AF1	0.00241797	0.0042141	1.57638
DIPK1B	0.00271257	0.00470792	2.53658
ENSSSCG00000041185	0.00272992	0.00473697	2.77495
CCR4	0.00282167	0.00488961	2.68196
F2R	0.00293999	0.00508668	1.96652
IL10	0.00300304	0.00518823	2.38177
ENSSSCG00000049415	0.00308563	0.00532616	1.53249
TMC8	0.00312403	0.00539064	2.03784
ATP6V1E2	0.00318829	0.00549723	2.55743
CCR10	0.00344933	0.00593345	2.71048
CCL3L1	0.0035193	0.00604977	3.15663
ENSSSCG00000047840	0.00372219	0.00638296	1.54192
IL23R	0.00412899	0.00705789	2.95683
CEND1	0.00424776	0.00725371	2.28251
NME8	0.00436078	0.00744095	2.51799
P14ARF	0.00470514	0.00801354	1.89701
ENSSSCG00000012915	0.00515529	0.00875806	2.26954
MCAM	0.00538655	0.0091429	2.07469
ENSSSCG00000042730	0.00576828	0.00976195	2.09582
ENSSSCG00000049177	0.00579444	0.00980301	3.2219
SERPINE2	0.00599946	0.0101399	1.60139
MYEF2	0.00622837	0.0105141	1.83535
ENSSSCG00000045565	0.00648238	0.0109275	1.69866
ENSSSCG00000026210	0.00661174	0.0111395	2.70441
PRR29	0.00681344	0.0114631	3.03581
SPI1	0.00711687	0.0119593	2.07557
STMND1	0.00714013	0.0119958	2.80183
CSF2RB	0.00744978	0.0124984	2.27561
ENSSSCG00000047586	0.00851802	0.0142396	2.11849
TNFRSF4	0.00876234	0.0146322	3.1652
ZDHHC8	0.00971349	0.0161596	2.44569
TXLNB	0.00990085	0.0164571	1.90557
ENSSSCG00000033933	0.00996026	0.0165452	2.54965
ENSSSCG00000005488	0.0105252	0.0174481	3.20629
FOLR1	0.0111356	0.0184383	1.68691
ENSSSCG00000021374	0.0116347	0.01924	2.1531
CCDC102A	0.0117466	0.0194167	2.32628
CDC20B	0.0118866	0.0196398	2.24932
ENSSSCG00000024860	0.0121062	0.0199877	1.72334
TASL	0.0121923	0.0201148	3.21046
ERBB4	0.0122207	0.0201596	1.74234
ENSSSCG00000050955	0.0124319	0.0204949	1.84559
SMIM35	0.0125368	0.0206502	2.08116
ZPBP	0.0146586	0.0240046	2.70189
THEMIS2	0.0159376	0.0260358	1.82419
LONRF2	0.0160277	0.0261693	2.59707
TRAV2	0.0169555	0.0276345	2.49808
UCHL1	0.017648	0.028736	1.96016
TNFSF8	0.0180743	0.0293962	3.05454
ENSSSCG00000008709	0.0183487	0.0298227	2.08458
FHOD3	0.019584	0.0317448	1.75067
CALHM2	0.0197671	0.0320115	2.13661
AMPH	0.0199752	0.0323315	3.01778
ENSSSCG00000049121	0.0220342	0.0355195	2.56293
ENSSSCG00000001232	0.0224532	0.0361648	2.20402
AUNIP	0.0231639	0.0372706	1.89701
OGN	0.0232678	0.0374222	1.51032
ARNTL2	0.0241956	0.03885	1.6043
NLRP3	0.0242309	0.0388985	2.4519
ENSSSCG00000013717	0.0278387	0.0444189	2.17348
ACOXL	0.0280823	0.0447842	1.88272
ENSSSCG00000016486	0.02871	0.0457475	2.94454
ENSSSCG00000021656	0.0291074	0.0463427	1.61017
GP91-PHOX	0.0291481	0.0464026	2.68135
DEF6	0.0292904	0.0466051	2.4221
ENSSSCG00000044269	0.0293599	0.0467062	3.18884

## Sheet: Table_5
Table 5. Enrichment Results of Immune-Related Genes in Immune Cells
Gene_set	Term	Overlap	P-value	Adjusted P-value	Genes	(-Log10 P-adjusted)	Count	Gene Count	Background Count	Fold Enrichment
GO_Biological_Process	positive regulation of granulocyte differentiation (GO:0030854)	4/6	5.34e-05	0.00263722	TESC;LEF1;HCLS1;EVI2B	2.57885	4	886	6	11.2393
GO_Biological_Process	immunological synapse formation (GO:0001771)	5/8	8.45e-06	0.000602497	CD6;CD81;PRF1;MSN;CORO1A	3.22004	5	886	8	10.5368
GO_Biological_Process	negative regulation of interferon-alpha production (GO:0032687)	3/5	0.000810167	0.019258	IL10;NLRC3;HAVCR2	1.71539	3	886	5	10.1153
GO_Biological_Process	positive regulation of CD4-positive, alpha-beta T cell proliferation (GO:2000563)	3/5	0.000810167	0.019258	CD81;XCL1;TGFBR2	1.71539	3	886	5	10.1153
GO_Biological_Process	positive regulation of CD4-positive, CD25-positive, alpha-beta regulatory T cell differentiation (GO:0032831)	3/5	0.000810167	0.019258	IFNG;HLA-DRA;FOXP3	1.71539	3	886	5	10.1153
GO_Biological_Process	positive thymic T cell selection (GO:0045059)	3/5	0.000810167	0.019258	ZAP70;CD3E;CD3D	1.71539	3	886	5	10.1153
GO_Biological_Process	regulation of germinal center formation (GO:0002634)	3/5	0.000810167	0.019258	MEF2C;BCL6;TNFAIP3	1.71539	3	886	5	10.1153
GO_Biological_Process	regulation of microglial cell mediated cytotoxicity (GO:1904149)	3/5	0.000810167	0.019258	SPI1;TYROBP;STAP1	1.71539	3	886	5	10.1153
GO_Biological_Process	positive regulation of podosome assembly (GO:0071803)	4/7	0.000120259	0.00459416	FSCN1;CAPG;LCP1;TNF	2.33779	4	886	7	9.63367
GO_Biological_Process	marginal zone B cell differentiation (GO:0002315)	4/7	0.000120259	0.00459416	DOCK10;DOCK11;MFNG;PTK2B	2.33779	4	886	7	9.63367
GO_Biological_Process	regulation of non-membrane spanning protein tyrosine kinase activity (GO:1903995)	4/7	0.000120259	0.00459416	DUSP22;DOCK3;STAP1;FYN	2.33779	4	886	7	9.63367
GO_Biological_Process	positive regulation of B cell receptor signaling pathway (GO:0050861)	4/7	0.000120259	0.00459416	CD81;PRKCB;SLC39A10;STAP1	2.33779	4	886	7	9.63367
GO_Biological_Process	positive regulation of non-membrane spanning protein tyrosine kinase activity (GO:1903997)	3/6	0.00156692	0.02993	DOCK3;STAP1;FYN	1.52389	3	886	6	8.42946
GO_Biological_Process	sialylation (GO:0097503)	3/6	0.00156692	0.02993	ST6GAL1;ST3GAL4;ST3GAL2	1.52389	3	886	6	8.42946
GO_Biological_Process	T-helper 17 cell lineage commitment (GO:0072540)	3/6	0.00156692	0.02993	IRF4;SLAMF6;LY9	1.52389	3	886	6	8.42946
GO_Biological_Process	positive regulation of interleukin-4 production (GO:0032753)	9/18	2.14e-08	3.81e-06	CD86;FCER1G;CD40LG;IRF4;CD28;NLRP3;PRKCQ;GATA3;HAVCR2	5.41865	9	886	18	8.42946
GO_Biological_Process	regulation of T-helper 17 cell lineage commitment (GO:2000328)	3/6	0.00156692	0.02993	IL23R;TBX21;IL12RB1	1.52389	3	886	6	8.42946
GO_Biological_Process	regulation of cardiac muscle hypertrophy in response to stress (GO:1903242)	3/6	0.00156692	0.02993	TRPC3;ATP2B4;FOXO1	1.52389	3	886	6	8.42946
GO_Biological_Process	regulation of interleukin-4 production (GO:0032673)	11/23	1.01e-09	3.14e-07	CD86;FCER1G;CD40LG;IRF4;LEF1;CD28;NLRP3;PRKCQ;GATA3;FOXP3;HAVCR2	6.50261	11	886	23	8.06296
GO_Biological_Process	positive regulation of antigen receptor-mediated signaling pathway (GO:0050857)	10/21	6.26e-09	1.38e-06	PTPRC;CD81;PRKCB;TRAT1;LCK;RAB29;SLC39A10;STAP1;CD226;CARD11	5.86003	10	886	21	8.02806
GO_Biological_Process	regulation of lymphocyte activation (GO:0051249)	7/15	1.54e-06	0.000164709	CD4;THEMIS2;LCK;SIT1;CRTAM;IKZF3;PAG1	3.78328	7	886	15	7.86749
GO_Biological_Process	mature B cell differentiation involved in immune response (GO:0002313)	6/13	9.76e-06	0.00066606	DOCK10;DOCK11;GPR183;MFNG;POU2AF1;PTK2B	3.17649	6	886	13	7.78104
GO_Biological_Process	regulation of natural killer cell chemotaxis (GO:2000501)	3/7	0.00265192	0.0455196	KLRK1;CCL4;XCL1	1.3418	3	886	7	7.22525
GO_Biological_Process	regulation of T cell tolerance induction (GO:0002664)	3/7	0.00265192	0.0455196	IL2RA;FOXP3;TGFBR2	1.3418	3	886	7	7.22525
GO_Biological_Process	positive regulation of T cell receptor signaling pathway (GO:0050862)	6/14	1.64e-05	0.00101376	CD81;TRAT1;LCK;RAB29;CD226;CARD11	2.99406	6	886	14	7.22525
GO_Biological_Process	positive regulation of cardiac epithelial to mesenchymal transition (GO:0062043)	3/7	0.00265192	0.0455196	NOTCH1;ENG;TGFBR2	1.3418	3	886	7	7.22525
GO_Biological_Process	regulation of vascular associated smooth muscle cell differentiation (GO:1905063)	3/7	0.00265192	0.0455196	NFATC2;NFATC1;ENG	1.3418	3	886	7	7.22525
GO_Biological_Process	regulation of extracellular matrix assembly (GO:1901201)	3/7	0.00265192	0.0455196	NOTCH1;RGCC;TGFB1	1.3418	3	886	7	7.22525
GO_Biological_Process	T-helper 17 cell differentiation (GO:0072539)	3/7	0.00265192	0.0455196	IRF4;SLAMF6;LY9	1.3418	3	886	7	7.22525
GO_Biological_Process	negative regulation of B cell proliferation (GO:0030889)	5/12	0.000102962	0.00418234	BLK;IL10;TYROBP;CTLA4;MNDA	2.37858	5	886	12	7.02455
GO_Biological_Process	positive regulation of myeloid leukocyte mediated immunity (GO:0002888)	5/12	0.000102962	0.00418234	SPI1;TYROBP;CAMK4;ITGB2;STAP1	2.37858	5	886	12	7.02455
GO_Biological_Process	B cell receptor signaling pathway (GO:0050853)	14/34	6.16e-11	2.2e-08	BLK;VAV3;ITK;MEF2C;PRKCB;RFTN1;PIK3CD;NFATC2;PTPRC;LCK;BTK;CD38;CTLA4;MNDA	7.65815	14	886	34	6.94191
GO_Biological_Process	negative regulation of lymphocyte activation (GO:0051250)	9/22	1.86e-07	2.35e-05	BANK1;LAPTM5;TNFAIP3;PTPN22;TNFAIP8L2;TIGIT;LAX1;JAK3;PAG1	4.62928	9	886	22	6.89683
GO_Biological_Process	response to interleukin-4 (GO:0070670)	4/10	0.000648266	0.0169129	LEF1;XCL1;GATA3;JAK3	1.77178	4	886	10	6.74357
GO_Biological_Process	regulation of granulocyte differentiation (GO:0030852)	4/10	0.000648266	0.0169129	TESC;LEF1;HCLS1;EVI2B	1.77178	4	886	10	6.74357
GO_Biological_Process	regulation of podosome assembly (GO:0071801)	4/10	0.000648266	0.0169129	FSCN1;CAPG;LCP1;TNF	1.77178	4	886	10	6.74357
GO_Biological_Process	cellular response to interleukin-4 (GO:0071353)	4/10	0.000648266	0.0169129	LEF1;XCL1;GATA3;JAK3	1.77178	4	886	10	6.74357
GO_Biological_Process	B cell homeostasis (GO:0001782)	4/10	0.000648266	0.0169129	DOCK10;DOCK11;MEF2C;TNFAIP3	1.77178	4	886	10	6.74357
GO_Biological_Process	negative regulation of leukocyte cell-cell adhesion (GO:1903038)	7/18	6.77e-06	0.000517581	LAPTM5;PTPN22;TNFAIP8L2;TIGIT;LAX1;JAK3;PAG1	3.28602	7	886	18	6.55625
GO_Biological_Process	positive regulation of CD4-positive, alpha-beta T cell activation (GO:2000516)	5/13	0.000161217	0.00581285	CD81;HLA-DRA;XCL1;PRKCQ;TGFBR2	2.23561	5	886	13	6.4842
GO_Biological_Process	response to sterol (GO:0036314)	4/11	0.000983086	0.0216077	TGFB1;RORA;CCR5;TGFBR2	1.66539	4	886	11	6.13052
GO_Biological_Process	cellular response to interleukin-2 (GO:0071352)	4/11	0.000983086	0.0216077	STAT5A;IL2RA;PTK2B;JAK3	1.66539	4	886	11	6.13052
GO_Biological_Process	interleukin-2-mediated signaling pathway (GO:0038110)	4/11	0.000983086	0.0216077	STAT5A;IL2RA;PTK2B;JAK3	1.66539	4	886	11	6.13052
GO_Biological_Process	negative regulation of activated T cell proliferation (GO:0046007)	4/11	0.000983086	0.0216077	BTN2A2;CRTAM;PDCD1LG2;FOXP3	1.66539	4	886	11	6.13052
GO_Biological_Process	negative regulation of interleukin-2 production (GO:0032703)	8/22	2.64e-06	0.000264697	PTPRC;NAV3;TBX21;LAPTM5;TNFAIP3;XCL1;FOXP3;HAVCR2	3.57725	8	886	22	6.13052
GO_Biological_Process	regulation of T-helper 2 cell cytokine production (GO:2000551)	4/11	0.000983086	0.0216077	CD81;TBX21;NLRP3;XCL1	1.66539	4	886	11	6.13052
GO_Biological_Process	negative regulation of B cell activation (GO:0050869)	8/22	2.64e-06	0.000264697	BLK;IL10;TYROBP;BANK1;LAPTM5;TNFAIP3;CTLA4;MNDA	3.57725	8	886	22	6.13052
GO_Biological_Process	regulation of T cell activation (GO:0050863)	17/47	6.56e-12	3.01e-09	CRTAM;LAPTM5;PTPN22;TNFRSF1B;LAX1;CD2;CD4;SIT1;LCK;TBX21;TNFSF9;PRKCQ;TNFSF8;TNFAIP8L2;TIGIT;JAK3;PAG1	8.52187	17	886	47	6.09791
GO_Biological_Process	myeloid dendritic cell activation (GO:0001773)	5/14	0.000241653	0.00791291	BATF3;CAMK4;DOCK2;TGFBR2;SLAMF1	2.10166	5	886	14	6.02104
GO_Biological_Process	negative regulation of interleukin-10 production (GO:0032693)	6/17	6.04e-05	0.00289244	TYROBP;IL23R;PDCD1LG2;FOXP3;JAK3;TRIB2	2.53874	6	886	17	5.95021
GO_Biological_Process	negative regulation of cytokine production involved in immune response (GO:0002719)	6/17	6.04e-05	0.00289244	IL10;TGFB1;XCL1;FOXP3;TNF;JAK3	2.53874	6	886	17	5.95021
GO_Biological_Process	regulation of B cell receptor signaling pathway (GO:0050855)	8/23	3.89e-06	0.000347023	BLK;CD81;PRKCB;SLC39A10;LPXN;STAP1;PTPN22;GCSAM	3.45964	8	886	23	5.86397
GO_Biological_Process	regulation of B cell proliferation (GO:0030888)	16/46	5.47e-11	2.19e-08	BLK;SASH3;IL10;VAV3;MEF2C;CD81;NFATC2;IKZF3;PTPRC;TYROBP;GPR183;MZB1;CD38;CTLA4;MNDA;TNFRSF4	7.65887	16	886	46	5.86397
GO_Biological_Process	regulation of T cell differentiation (GO:0045580)	13/39	6.45e-09	1.38e-06	CRTAM;NFATC2;RHOH;GATA3;PRDM1;FOXP3;CD2;ZAP70;IFNG;TBX21;CAMK4;IL2RA;CTLA4	5.86003	13	886	39	5.61964
GO_Biological_Process	T cell proliferation (GO:0042098)	5/15	0.000349301	0.0105746	TNFSF14;CRTAM;MSN;RASGRP1;TNFRSF4	1.97574	5	886	15	5.61964
GO_Biological_Process	regulation of B cell apoptotic process (GO:0002902)	4/12	0.00142315	0.0283658	BLK;IL10;BCL6;BTK	1.54721	4	886	12	5.61964
GO_Biological_Process	positive regulation of glial cell differentiation (GO:0045687)	6/18	8.72e-05	0.00399547	NOTCH1;TGFB1;SERPINE2;BIN1;CXCR4;TNFRSF1B	2.39843	6	886	18	5.61964
GO_Biological_Process	regulation of lymphocyte proliferation (GO:0050670)	6/19	0.000122684	0.00463167	MZB1;TNFSF9;PTPN22;TNFSF8;TNFRSF1B;IKZF3	2.33426	6	886	19	5.32387
GO_Biological_Process	regulation of T cell receptor signaling pathway (GO:0050856)	11/35	1.9e-07	2.35e-05	CD81;PVRIG;TRAT1;LCK;SH2D1A;RAB29;LAPTM5;PTPN22;CD226;UBASH3A;CARD11	4.62928	11	886	35	5.29852
GO_Biological_Process	regulation of interleukin-2 production (GO:0032663)	15/48	1.23e-09	3.28e-07	CD86;CD80;LAPTM5;TNFAIP3;FOXP3;CD4;PTPRC;NAV3;IRF4;TBX21;PDE4B;CD28;XCL1;CARD11;HAVCR2	6.48421	15	886	48	5.26841
GO_Biological_Process	glycosphingolipid biosynthetic process (GO:0006688)	5/16	0.000489623	0.0139044	ST8SIA1;ST8SIA4;ST3GAL5;A4GALT;ST6GALNAC4	1.85685	5	886	16	5.26841
GO_Biological_Process	positive regulation of alpha-beta T cell proliferation (GO:0046641)	5/16	0.000489623	0.0139044	CD81;XCL1;PTPN22;RASAL3;TGFBR2	1.85685	5	886	16	5.26841
GO_Biological_Process	positive regulation of receptor signaling pathway via STAT (GO:1904894)	10/32	7.33e-07	8.72e-05	IL10;NOTCH1;IL26;ERBB4;IL10RA;F2R;OCIAD2;CRLF3;IL7R;TNF	4.05963	10	886	32	5.26841
GO_Biological_Process	regulation of antigen receptor-mediated signaling pathway (GO:0050854)	4/13	0.00198401	0.0365902	BLK;PTPRC;PTPN22;GCSAM	1.43664	4	886	13	5.18736
GO_Biological_Process	positive regulation of interleukin-2 production (GO:0032743)	8/26	1.1e-05	0.00072109	CD86;CD4;PTPRC;IRF4;CD80;PDE4B;CD28;CARD11	3.14201	8	886	26	5.18736
GO_Biological_Process	positive regulation of receptor signaling pathway via JAK-STAT (GO:0046427)	10/33	1.01e-06	0.000111839	IL10;NOTCH1;IL26;ERBB4;IL10RA;F2R;PTK2B;OCIAD2;CRLF3;TNF	3.95141	10	886	33	5.10876
GO_Biological_Process	positive regulation of leukocyte mediated cytotoxicity (GO:0001912)	13/43	2.46e-08	4.16e-06	SPI1;IL23R;CRTAM;RASGRP1;KLRK1;TYROBP;STAP1;HLA-DRA;XCL1;SLAMF6;CD226;KLRD1;IL12RB1	5.38072	13	886	43	5.09688
GO_Biological_Process	cortical actin cytoskeleton organization (GO:0030866)	6/20	0.000168721	0.00589772	FHOD3;FMNL3;FMNL1;LCP1;TNF;RHOQ	2.22932	6	886	20	5.05767
GO_Biological_Process	positive regulation of natural killer cell mediated cytotoxicity (GO:0045954)	6/20	0.000168721	0.00589772	KLRK1;CRTAM;CD226;KLRD1;SLAMF6;RASGRP1	2.22932	6	886	20	5.05767
GO_Biological_Process	positive regulation of B cell proliferation (GO:0030890)	9/30	3.89e-06	0.000347023	SASH3;VAV3;MEF2C;PTPRC;CD81;GPR183;CD38;NFATC2;TNFRSF4	3.45964	9	886	30	5.05767
GO_Biological_Process	T cell differentiation (GO:0030217)	12/41	1.28e-07	1.86e-05	ZAP70;CD4;SPI1;FCER1G;PTPRC;CD8A;LCK;CD28;PIK3CD;RHOH;PTPN22;GATA3	4.73006	12	886	41	4.93432
GO_Biological_Process	negative regulation of T cell activation (GO:0050868)	13/45	4.53e-08	6.92e-06	CD86;IL10;CD80;LAPTM5;PTPN22;PDCD1LG2;FOXP3;LAX1;TNFAIP8L2;TIGIT;JAK3;PAG1;HAVCR2	5.15978	13	886	45	4.87035
GO_Biological_Process	cellular defense response (GO:0006968)	14/49	1.61e-08	3.03e-06	ITK;FCMR;NCF2;TRAT1;PRF1;LY96;LSP1;TYROBP;ADORA2B;CCR9;PTK2B;MNDA;CD300C;CCR5	5.51815	14	886	49	4.81683
GO_Biological_Process	positive regulation of type 2 immune response (GO:0002830)	4/14	0.00268096	0.0455196	CD86;CD81;NLRP3;XCL1	1.3418	4	886	14	4.81683
GO_Biological_Process	negative regulation of interleukin-12 production (GO:0032695)	4/14	0.00268096	0.0455196	IL10;TIGIT;JAK3;SLAMF1	1.3418	4	886	14	4.81683
GO_Biological_Process	negative regulation of neuroinflammatory response (GO:0150079)	4/14	0.00268096	0.0455196	CD200R1;PTPRC;CST7;TNFRSF1B	1.3418	4	886	14	4.81683
GO_Biological_Process	regulation of B cell activation (GO:0050864)	8/28	2.02e-05	0.00118113	IL10;THEMIS2;SH3KBP1;BANK1;LAPTM5;MZB1;TNFAIP3;IKZF3	2.9277	8	886	28	4.81683
GO_Biological_Process	negative regulation of T cell mediated immunity (GO:0002710)	4/14	0.00268096	0.0455196	PTPRC;XCL1;KLRD1;FOXP3	1.3418	4	886	14	4.81683
GO_Biological_Process	activation of phospholipase C activity (GO:0007202)	9/32	7.05e-06	0.000525862	CD86;ITK;GNA15;TXK;GPR55;NMUR1;ARHGAP6;S1PR4;PLCB2	3.27913	9	886	32	4.74157
GO_Biological_Process	leukocyte tethering or rolling (GO:0050901)	5/18	0.000892038	0.0204468	ITGA4;SELL;GCNT1;ITGB7;TNF	1.68938	5	886	18	4.68303
GO_Biological_Process	T cell migration (GO:0072678)	5/18	0.000892038	0.0204468	ZAP70;GPR183;MSN;PIK3CD;MYO1G	1.68938	5	886	18	4.68303
GO_Biological_Process	T cell activation (GO:0042110)	25/92	1.35e-13	8.64e-11	ITK;PIK3CD;PTPN22;NLRC3;GATA3;CD3E;RASGRP1;RAB29;TNFRSF4;TNFSF14;CRTAM;RHOH;MSN;FOXP3;CD2;ZAP70;CD4;PTPRC;CD8B;JAML;CD8A;IRF4;LCK;CD28;LCP1	10.0633	25	886	92	4.58123
GO_Biological_Process	regulation of regulatory T cell differentiation (GO:0045589)	7/26	0.000102605	0.00418234	LAG3;BCL6;IFNG;IL2RA;CTLA4;NFATC2;FOXP3	2.37858	7	886	26	4.53894
GO_Biological_Process	positive regulation of production of molecular mediator of immune response (GO:0002702)	10/38	4.22e-06	0.000365969	CD86;SASH3;IL10;PTPRC;LAPTM5;MZB1;XCL1;PTPN22;TNFRSF4;CD244	3.43656	10	886	38	4.43656
GO_Biological_Process	leukocyte adhesion to vascular endothelial cell (GO:0061756)	5/19	0.00116681	0.0240018	ITGA4;SELL;GCNT1;ITGB7;TNF	1.61976	5	886	19	4.43656
GO_Biological_Process	myeloid cell activation involved in immune response (GO:0002275)	5/19	0.00116681	0.0240018	FCER1G;TYROBP;IFNG;DOCK2;SLAMF1	1.61976	5	886	19	4.43656
GO_Biological_Process	negative regulation of T cell receptor signaling pathway (GO:0050860)	5/19	0.00116681	0.0240018	PVRIG;SH2D1A;LAPTM5;PTPN22;UBASH3A	1.61976	5	886	19	4.43656
GO_Biological_Process	regulation of collagen biosynthetic process (GO:0032965)	5/19	0.00116681	0.0240018	CIITA;TGFB1;RGCC;F2R;VIM	1.61976	5	886	19	4.43656
GO_Biological_Process	positive regulation of natural killer cell mediated immunity (GO:0002717)	6/23	0.000392106	0.0114388	KLRK1;CRTAM;CD226;KLRD1;SLAMF6;RASGRP1	1.94162	6	886	23	4.39798
GO_Biological_Process	positive regulation of interleukin-17 production (GO:0032740)	6/23	0.000392106	0.0114388	TGFB1;IL23R;RFTN1;PRKCQ;SLAMF6;LY9	1.94162	6	886	23	4.39798
GO_Biological_Process	leukocyte cell-cell adhesion (GO:0007159)	7/28	0.000170922	0.00589772	CD40LG;ITGA4;SEMA4D;ITGB2;MSN;ITGAL;ICAM1	2.22932	7	886	28	4.21473
GO_Biological_Process	positive regulation of cytosolic calcium ion concentration involved in phospholipase C-activating G protein-coupled signaling pathway (GO:0051482)	7/28	0.000170922	0.00589772	GPR174;P2RY8;GNA15;P2RY10;F2R;GPR55;GPR18	2.22932	7	886	28	4.21473
GO_Biological_Process	regulation of lymphocyte differentiation (GO:0045619)	5/20	0.00149951	0.0295209	CD2;TBX21;CRTAM;PRDM1;IKZF3	1.52987	5	886	20	4.21473
GO_Biological_Process	regulation of receptor signaling pathway via JAK-STAT (GO:0046425)	11/45	3.08e-06	0.000299818	IL10;NOTCH1;PTPRC;IL26;ERBB4;IL10RA;F2R;OCIAD2;CRLF3;TNF;JAK3	3.52314	11	886	45	4.12107
GO_Biological_Process	regulation of interleukin-17 production (GO:0032660)	8/33	7.43e-05	0.00350497	TGFB1;IFNG;IL23R;RFTN1;SLAMF6;PRKCQ;LY9;FOXP3	2.45532	8	886	33	4.08701
GO_Biological_Process	positive regulation of lymphocyte proliferation (GO:0050671)	18/75	3.2e-09	7.91e-07	CD86;VAV3;SASH3;MEF2C;CD81;CD80;IL23R;NFATC2;PDCD1LG2;CD3E;CD40LG;PTPRC;CD6;GPR183;CD28;CD38;JAK3;TNFRSF4	6.1019	18	886	75	4.04614
GO_Biological_Process	negative regulation of antigen receptor-mediated signaling pathway (GO:0050858)	6/25	0.000637705	0.0169129	PVRIG;SH2D1A;LAPTM5;LPXN;PTPN22;UBASH3A	1.77178	6	886	25	4.04614
GO_Biological_Process	regulation of activated T cell proliferation (GO:0046006)	8/34	9.34e-05	0.00399547	BTN2A2;IL23R;CRTAM;TNFSF9;PDCD1LG2;IL12RB1;FOXP3;IL27RA	2.39843	8	886	34	3.9668
GO_Biological_Process	negative regulation of blood vessel endothelial cell migration (GO:0043537)	8/34	9.34e-05	0.00399547	MEF2C;NOTCH1;ANGPT2;TGFB1;RGCC;TBXA2R;ATP2B4;TNF	2.39843	8	886	34	3.9668
GO_Biological_Process	regulation of natural killer cell mediated cytotoxicity (GO:0042269)	7/30	0.000272001	0.00872852	KLRK1;CRTAM;SLAMF6;CD226;KLRD1;ARRB2;RASGRP1	2.05906	7	886	30	3.93375
GO_Biological_Process	negative regulation of lymphocyte proliferation (GO:0050672)	9/39	4.03e-05	0.00222853	BLK;CD86;IL10;TYROBP;CD80;CTLA4;MNDA;PDCD1LG2;FOXP3	2.65198	9	886	39	3.89052
GO_Biological_Process	regulation of interleukin-10 production (GO:0032653)	11/48	6.08e-06	0.000475649	CD40LG;TYROBP;IRF4;IL23R;CD28;XCL1;PDCD1LG2;TIGIT;JAK3;FOXP3;TRIB2	3.32271	11	886	48	3.8635
GO_Biological_Process	regulation of membrane protein ectodomain proteolysis (GO:0051043)	5/22	0.00236646	0.0431475	IL10;IFNG;TIMP1;TNFRSF1B;TNF	1.36504	5	886	22	3.83157
GO_Biological_Process	negative regulation of interleukin-6 production (GO:0032715)	7/31	0.000338019	0.0103305	IL10;CD200R1;TNFAIP3;NLRC3;PTPN22;TNF;SLAMF1	1.98588	7	886	31	3.80685
GO_Biological_Process	positive regulation of leukocyte cell-cell adhesion (GO:1903039)	7/31	0.000338019	0.0103305	NR4A3;LCK;ITGB2;PRKCQ;ETS1;TNF;SKAP1	1.98588	7	886	31	3.80685
GO_Biological_Process	positive regulation of Rho protein signal transduction (GO:0035025)	7/31	0.000338019	0.0103305	GPR174;P2RY8;P2RY10;F2R;GPR55;ARHGEF3;GPR18	1.98588	7	886	31	3.80685
GO_Biological_Process	lymphocyte migration (GO:0072676)	9/40	4.99e-05	0.00262749	ZAP70;CCL3L1;TBX21;CCL4;CRTAM;MSN;XCL1;GATA3;MYO1G	2.58046	9	886	40	3.79326
GO_Biological_Process	positive regulation of myeloid leukocyte differentiation (GO:0002763)	8/36	0.000143879	0.00531215	CD4;IFNG;IL23R;TESC;LEF1;HCLS1;EVI2B;TNF	2.27473	8	886	36	3.74643
GO_Biological_Process	positive regulation of immune effector process (GO:0002699)	7/32	0.000416279	0.0120346	IL10;PTPRC;IFNG;CD81;IL23R;HLA-DRA;IL12RB1	1.91957	7	886	32	3.68789
GO_Biological_Process	antigen receptor-mediated signaling pathway (GO:0050851)	40/185	4.16e-17	1.34e-13	BLK;ITK;TXK;WAS;PIK3CD;PTPN22;GATA3;CD3E;CD3D;INPP5D;PDE4B;CD38;CTLA4;CSK;FYN;PAG1;VAV3;MEF2C;FYB1;BTN2A2;PRKCB;TRAT1;RFTN1;THEMIS;NFATC2;LAX1;ZAP70;CD4;PTPRC;THEMIS2;LCK;BTK;CD28;HLA-DRA;PRKCQ;LCP2;MNDA;CD247;CARD11;SKAP1	12.8745	40	886	185	3.64517
GO_Biological_Process	regulation of immunoglobulin production (GO:0002637)	6/28	0.00121114	0.0245983	CD86;SASH3;IL10;PTPRC;MZB1;TNFRSF4	1.60909	6	886	28	3.61262
GO_Biological_Process	positive regulation of T cell activation (GO:0050870)	16/75	1.41e-07	1.97e-05	CD86;CD81;CD80;IL23R;RHOH;PDCD1LG2;GATA3;CD3E;ZAP70;CD40LG;PTPRC;CD6;LCK;CD28;PRKCQ;JAK3	4.70591	16	886	75	3.59657
GO_Biological_Process	B cell activation (GO:0042113)	18/85	2.66e-08	4.27e-06	CD86;IL10;MEF2C;ITGA4;PRKCB;PIK3CD;LAX1;HDAC9;RASGRP1;AICDA;ZAP70;HHEX;CD40LG;PTPRC;BANK1;GPR183;BTK;JAK3	5.36948	18	886	85	3.57012
GO_Biological_Process	positive regulation of interferon-gamma production (GO:0032729)	12/57	5.95e-06	0.000475649	CD2;IL23R;TXK;CRTAM;PDE4B;PTPN22;CD226;SLAMF6;IL12RB1;RASGRP1;CD244;IL12RB2	3.32271	12	886	57	3.54925
GO_Biological_Process	negative regulation of endothelial cell migration (GO:0010596)	8/38	0.000214978	0.00718608	MEF2C;NOTCH1;ANGPT2;TGFB1;RGCC;ATP2B4;TNF;ADAMTS9	2.14351	8	886	38	3.54925
GO_Biological_Process	lymphocyte proliferation (GO:0046651)	8/38	0.000214978	0.00718608	IL10;MEF2C;CD40LG;PTPRC;TNFSF14;MSN;RASGRP1;TNFRSF4	2.14351	8	886	38	3.54925
GO_Biological_Process	positive regulation of T cell differentiation (GO:0045582)	9/43	9.14e-05	0.00399547	ZAP70;BCL6;IL23R;LEF1;RHOH;HLA-DRA;TNFSF9;GATA3;IL12RB1	2.39843	9	886	43	3.52861
GO_Biological_Process	positive regulation of phospholipase C activity (GO:0010863)	9/43	9.14e-05	0.00399547	CD86;ITK;GNA15;TXK;GPR55;NMUR1;ARHGAP6;S1PR4;PLCB2	2.39843	9	886	43	3.52861
GO_Biological_Process	positive regulation of B cell activation (GO:0050871)	11/53	1.67e-05	0.00101376	VAV3;SASH3;MEF2C;PTPRC;CD81;SH3KBP1;GPR183;BTK;CD38;NFATC2;TNFRSF4	2.99406	11	886	53	3.49902
GO_Biological_Process	regulation of T cell mediated cytotoxicity (GO:0001914)	6/29	0.00147054	0.0291294	PTPRC;IL23R;HLA-DRA;XCL1;KLRD1;IL12RB1	1.53567	6	886	29	3.48805
GO_Biological_Process	regulation of immune response (GO:0050776)	37/179	2.93e-15	4.71e-12	CD81;ITGB2;PTPN22;CD3E;ITGAL;SAMHD1;CD3D;LRP8;ICAM1;KLRK1;SLAMF7;SLAMF6;ITGB7;CSK;CD96;LAG3;ITGA4;CRTAM;SH2D1A;FOXP3;FGR;CD200R1;TYROBP;CD40LG;CLEC2B;CD8B;JAML;BCL6;SELL;CD8A;IRF4;HLA-DRA;CD226;KLRD1;CD300C;CD247;PDCD1	11.3271	37	886	179	3.4848
GO_Biological_Process	positive regulation of pri-miRNA transcription by RNA polymerase II (GO:1902895)	7/34	0.000615945	0.0169129	IL10;SPI1;TGFB1;GATA3;NR3C1;ETS1;TNF	1.77178	7	886	34	3.47095
GO_Biological_Process	regulation of endothelial cell apoptotic process (GO:2000351)	9/44	0.000110466	0.00443108	IL10;CD40LG;RGCC;ITGA4;TNFAIP3;FASLG;GATA3;TNF;ICAM1	2.35349	9	886	44	3.44841
GO_Biological_Process	positive regulation of immunoglobulin production (GO:0002639)	7/35	0.000740835	0.018573	CD86;SASH3;IL10;PTPRC;MZB1;XCL1;TNFRSF4	1.73112	7	886	35	3.37178
GO_Biological_Process	negative regulation of T cell proliferation (GO:0042130)	7/35	0.000740835	0.018573	CD86;IL10;BTN2A2;CD80;CRTAM;PDCD1LG2;FOXP3	1.73112	7	886	35	3.37178
GO_Biological_Process	heterotypic cell-cell adhesion (GO:0034113)	6/30	0.00177018	0.0336124	CD2;CD200R1;ITGA4;ITGB3;ITGB2;ITGB7	1.4735	6	886	30	3.37178
GO_Biological_Process	regulation of interferon-gamma production (GO:0032649)	17/86	1.87e-07	2.35e-05	IL23R;TXK;CRTAM;LAPTM5;PTPN22;PDCD1LG2;FOXP3;RASGRP1;CD2;PDE4B;XCL1;CD226;SLAMF6;IL12RB1;CD244;HAVCR2;IL12RB2	4.62928	17	886	86	3.33258
GO_Biological_Process	regulation of T cell proliferation (GO:0042129)	15/76	9.99e-07	0.000111839	CD86;IL10;CD80;IL23R;PDCD1LG2;CD3E;TNFRSF1B;FOXP3;CD40LG;PTPRC;CD6;CD28;TNFSF9;TNFSF8;JAK3	3.95141	15	886	76	3.32742
GO_Biological_Process	positive regulation of T cell proliferation (GO:0042102)	13/66	5.36e-06	0.000452432	CD86;CD80;IL23R;PDCD1LG2;CD3E;IL27RA;CD40LG;PTPRC;CD6;CD28;TNFSF9;IL12RB1;JAK3	3.34445	13	886	66	3.3207
GO_Biological_Process	T cell receptor signaling pathway (GO:0050852)	31/158	2.27e-12	1.21e-09	ITK;TXK;WAS;PIK3CD;PTPN22;GATA3;CD3E;CD3D;INPP5D;PDE4B;CTLA4;CSK;FYN;PAG1;FYB1;BTN2A2;TRAT1;RFTN1;THEMIS;ZAP70;CD4;PTPRC;THEMIS2;LCK;CD28;HLA-DRA;PRKCQ;LCP2;CD247;CARD11;SKAP1	8.91664	31	886	158	3.30776
GO_Biological_Process	negative regulation of fat cell differentiation (GO:0045599)	7/36	0.000884929	0.0204468	TGFB1;CCDC85B;RORA;GATA3;TNF;TRIB2;FOXO1	1.68938	7	886	36	3.27812
GO_Biological_Process	positive regulation of Ras protein signal transduction (GO:0046579)	12/63	1.76e-05	0.00104414	GPR174;P2RY8;P2RY10;NOTCH1;RASGEF1A;F2R;GPR55;ARHGEF3;MAPRE2;RASGRP1;VAV1;GPR18	2.98124	12	886	63	3.21122
GO_Biological_Process	neural crest cell migration (GO:0001755)	7/37	0.00105023	0.0227715	SEMA4A;SEMA7A;SEMA4D;ERBB4;ANXA6;SEMA4F;FOLR1	1.64261	7	886	37	3.18952
GO_Biological_Process	cell chemotaxis (GO:0060326)	13/69	8.96e-06	0.000624783	LEF1;CXCR4;ARRB2;CXCR6;BIN2;CXCR3;CCRL2;CCR9;ACKR3;PRKCQ;CCR5;CCR4;CCR10	3.20427	13	886	69	3.17632
GO_Biological_Process	negative regulation of chemotaxis (GO:0050922)	6/32	0.00250565	0.0451722	SEMA4A;SEMA7A;NOTCH1;ANGPT2;SEMA4D;SEMA4F	1.34513	6	886	32	3.16105
GO_Biological_Process	natural killer cell activation (GO:0030101)	8/43	0.00052414	0.0147541	CD2;KLRK1;PTPRC;IL21R;PIK3CD;SLAMF7;RASGRP1;CD244	1.83109	8	886	43	3.13654
GO_Biological_Process	lymphocyte differentiation (GO:0030098)	15/84	3.74e-06	0.000347023	IL10;ITGA4;PIK3CD;RHOH;PTPN22;IKZF1;GATA3;HDAC9;AICDA;ZAP70;HHEX;CD4;PTPRC;LCK;JAK3	3.45964	15	886	84	3.01052
GO_Biological_Process	regulation of interleukin-12 production (GO:0032655)	9/51	0.000359235	0.0106739	IL10;CD40LG;IFNG;IL23R;LAPTM5;IL16;TIGIT;JAK3;SLAMF1	1.97168	9	886	51	2.9751
GO_Biological_Process	interleukin-12-mediated signaling pathway (GO:0035722)	8/46	0.000838895	0.0197942	CNN2;IL10;IFNG;STAT4;MSN;LCP1;IL12RB1;IL12RB2	1.70346	8	886	46	2.93199
GO_Biological_Process	positive regulation of immune response (GO:0050778)	13/75	2.3e-05	0.00131529	IL10;SASH3;TASL;CD81;IL23R;ITGB2;PTPRC;IFNG;NLRP3;HLA-DRA;CD226;IL12RB1;SKAP1	2.88098	13	886	75	2.92221
GO_Biological_Process	negative regulation of cell-cell adhesion (GO:0022408)	7/41	0.00196688	0.0364839	IL10;AKNA;NOTCH1;TGFB1;RGCC;RDX;MYADM	1.4379	7	886	41	2.87835
GO_Biological_Process	cortical cytoskeleton organization (GO:0030865)	7/41	0.00196688	0.0364839	FHOD3;FMNL3;FMNL1;RHOH;LCP1;TNF;RHOQ	1.4379	7	886	41	2.87835
GO_Biological_Process	cellular response to interleukin-12 (GO:0071349)	8/48	0.00112217	0.023848	CNN2;IL10;IFNG;STAT4;MSN;LCP1;IL12RB1;IL12RB2	1.62255	8	886	48	2.80982
GO_Biological_Process	regulation of blood vessel endothelial cell migration (GO:0043535)	9/55	0.000641039	0.0169129	STAT5A;MEF2C;ANGPT2;TGFB1;RGCC;AKT3;ATP2B4;ETS1;TNF	1.77178	9	886	55	2.75873
GO_Biological_Process	heart looping (GO:0001947)	7/43	0.0026113	0.0455196	AHI1;MEF2C;NOTCH1;TBX21;FOLR1;TGFBR2;ENG	1.3418	7	886	43	2.74447
GO_Biological_Process	Fc receptor mediated stimulatory signaling pathway (GO:0002431)	12/74	9.24e-05	0.00399547	CYFIP2;VAV3;FGR;BLK;FCER1G;NR4A3;ARPC1B;WAS;FYN;CD247;VAV1;MYO1G	2.39843	12	886	74	2.73388
GO_Biological_Process	peptidyl-tyrosine modification (GO:0018212)	9/56	0.00073424	0.018573	FGR;BLK;ZAP70;LCK;ERBB4;BTK;PTK2B;FYN;JAK3	1.73112	9	886	56	2.70947
GO_Biological_Process	peptidyl-tyrosine phosphorylation (GO:0018108)	11/69	0.000210068	0.00717136	FGR;BLK;ITK;ZAP70;LCK;ERBB4;TXK;BTK;PTK2B;FYN;JAK3	2.1444	11	886	69	2.68765
GO_Biological_Process	ameboidal-type cell migration (GO:0001667)	8/52	0.00191534	0.0359435	SEMA4A;SEMA7A;ITGA4;SEMA4D;ERBB4;ANXA6;ITGB7;SEMA4F	1.44438	8	886	52	2.59368
GO_Biological_Process	negative regulation of cytokine production (GO:0001818)	28/182	8.63e-09	1.73e-06	CD84;IL23R;LEF1;TNFAIP3;PTPN22;NLRC3;TNF;HDAC9;TBX21;TIGIT;JAK3;SLAMF1;HAVCR2;IL10;SRGN;BTN2A2;LAPTM5;PDCD1LG2;FOXP3;CD200R1;RNF125;TYROBP;PTPRC;RGCC;IFNG;NAV3;XCL1;TRIB2	5.76155	28	886	182	2.59368
GO_Biological_Process	regulation of peptidyl-tyrosine phosphorylation (GO:0050730)	14/92	5.11e-05	0.00263722	TGFB1;SEMA4D;CD81;CD80;IL23R;ITGB3;ITGB2;LRP8;PTPRC;BANK1;HCLS1;PTK2B;FYN;IL6R	2.57885	14	886	92	2.56549
GO_Biological_Process	cellular response to lipopolysaccharide (GO:0071222)	18/120	5.58e-06	0.000458795	CD86;IL10;MEF2C;TGFB1;CD80;LY96;TNFAIP3;PTPN22;PDCD1LG2;TNFRSF1B;TNF;CD6;TNIP3;PDE4B;NLRP3;STAP1;VIM;CCR5	3.33838	18	886	120	2.52884
GO_Biological_Process	positive regulation of cytokine production (GO:0001819)	50/335	4.13e-14	3.32e-11	CD86;ITK;IL26;IL23R;CD80;PIK3CD;RORA;PTPN22;TNF;PDE4B;IL6R;HAVCR2;IL10;FCER1G;F2R;IL16;IL17RA;FGR;TYROBP;IFNG;IRF4;XCL1;CD226;PRKCQ;CARD11;TXK;GATA3;PTGS2;LY9;RASGRP1;NLRP3;SLAMF6;IL12RB1;TIGIT;IL12RB2;TGFB1;RFTN1;CRTAM;LAPTM5;CD2;CD4;CD40LG;PTPRC;RGCC;STING1;CD6;POU2AF1;CD28;HPSE;CD244	10.4792	50	886	335	2.51626
GO_Biological_Process	calcium-mediated signaling (GO:0019722)	15/102	4.2e-05	0.00228303	MCTP1;CXCR4;CXCR6;CAMKK2;PTPRC;CXCR3;CCRL2;FKBP1B;BTK;CCR9;ACKR3;NMUR1;CCR5;CCR4;CCR10	2.64149	15	886	102	2.47925
GO_Biological_Process	second-messenger-mediated signaling (GO:0019932)	13/89	0.000144019	0.00531215	MCTP1;CXCR4;CXCR6;CAMKK2;CXCR3;CCRL2;CCR9;BTK;ACKR3;NMUR1;CCR5;CCR4;CCR10	2.27473	13	886	89	2.46254
GO_Biological_Process	glycoprotein metabolic process (GO:0009100)	8/55	0.00275823	0.0463411	ST8SIA1;GCNT1;MAN1C1;ST3GAL4;ST8SIA4;HPSE;ADAMTS9;ST3GAL2	1.33403	8	886	55	2.45221
GO_Biological_Process	myeloid leukocyte differentiation (GO:0002573)	10/71	0.00110065	0.0235466	BATF3;CD4;SPI1;TYROBP;IFNG;CAMK4;GPR183;LEF1;PIK3CD;TGFBR2	1.62807	10	886	71	2.3745
GO_Biological_Process	Fc-gamma receptor signaling pathway (GO:0038094)	10/72	0.00122841	0.0247923	CYFIP2;VAV3;FGR;FCER1G;ARPC1B;WAS;FYN;CD247;VAV1;MYO1G	1.60568	10	886	72	2.34152
GO_Biological_Process	regulation of cytokine production (GO:0001817)	20/150	1.07e-05	0.000715031	IL10;SRGN;ITK;BTN2A2;IL26;TXK;CRTAM;PIK3CD;GATA3;TNFRSF1B;TNF;FOXP3;HDAC9;FGR;PTPRC;RGCC;BCL6;IFNG;STING1;CD28	3.14568	20	886	150	2.24786
GO_Biological_Process	glycoprotein biosynthetic process (GO:0009101)	11/83	0.00106016	0.0228327	B3GALNT1;CHST11;CHST12;ST8SIA1;GCNT1;B3GNT3;ST3GAL4;ST8SIA4;XYLT1;ST3GAL5;ST3GAL2	1.64144	11	886	83	2.23431
GO_Biological_Process	positive regulation of cytosolic calcium ion concentration (GO:0007204)	19/147	2.75e-05	0.00154818	P2RY10;TRPC3;F2R;GPR55;CXCR4;CXCR6;GPR174;P2RY8;GNA15;TBXA2R;CXCR3;CCRL2;CCR9;ACKR3;CCR5;CCR4;S1PR4;CCR10;GPR18	2.81018	19	886	147	2.17904
GO_Biological_Process	enzyme linked receptor protein signaling pathway (GO:0007167)	18/140	4.76e-05	0.00254684	EPHB6;BLK;CD3E;FGR;AHI1;ZAP70;CD4;CD8B;CD8A;LCK;ERBB4;CASS4;STAP1;PTK2B;CLNK;LCP2;FYN;JAK3	2.594	18	886	140	2.16757
GO_Biological_Process	positive regulation of ERK1 and ERK2 cascade (GO:0070374)	22/172	7.8e-06	0.000568569	SEMA7A;NOTCH1;TGFB1;CCL3L1;IL26;F2R;GPR55;PTPN22;ARRB2;OPRM1;TNF;RASGRP1;ICAM1;CD4;PTPRC;ERBB4;GPR183;CCL4;XCL1;PTK2B;ACKR3;SLAMF1	3.24522	22	886	172	2.15637
GO_Biological_Process	regulation of small GTPase mediated signal transduction (GO:0051056)	18/141	5.24e-05	0.00263722	ARHGAP9;VAV3;ARAP3;RHOH;ARHGAP15;ARHGAP25;ARHGAP6;VAV1;ARHGAP45;ARHGAP4;PREX1;ARHGAP31;ARHGAP30;ARHGDIB;TAGAP;ARHGEF3;RHOQ;ARHGEF6	2.57885	18	886	141	2.1522
GO_Biological_Process	regulation of interleukin-6 production (GO:0032675)	14/110	0.000356793	0.0106739	IL10;F2R;TNFAIP3;PTPN22;IL16;NLRC3;TNF;IL17RA;CD200R1;TYROBP;IFNG;POU2AF1;IL6R;SLAMF1	1.97168	14	886	110	2.14568
GO_Biological_Process	positive regulation of peptidyl-tyrosine phosphorylation (GO:0050731)	17/134	9.07e-05	0.00399547	TGFB1;SEMA4D;CD81;CD80;IL23R;ITGB3;TNF;LRP8;PTPRC;IFNG;BANK1;ERBB4;CASS4;UNC119;HCLS1;PTK2B;IL6R	2.39843	17	886	134	2.13882
GO_Biological_Process	regulation of NIK/NF-kappaB signaling (GO:1901222)	10/80	0.00274719	0.0463411	CD86;PTP4A3;SPI1;RASSF2;TNFSF14;LAPTM5;NLRP3;PTPN22;NLRC3;TNF	1.33403	10	886	80	2.10736
GO_Biological_Process	positive regulation of protein kinase activity (GO:0045860)	19/154	5.27e-05	0.00263722	MMD;IL23R;ITGB3;NAB2;AGAP2;STK4;TNF;LRP8;TGFBR2;CD4;RASSF2;PTPRC;IFNG;CASS4;UNC119;PTK2B;LCP2;MAPRE3;IL6R	2.57885	19	886	154	2.08
GO_Biological_Process	cellular response to molecule of bacterial origin (GO:0071219)	14/115	0.000563891	0.015735	CD86;IL10;MEF2C;CD80;LY96;TNFAIP3;PDCD1LG2;TNFRSF1B;TNIP3;PDE4B;NLRP3;STAP1;VIM;CCR5	1.80313	14	886	115	2.05239
GO_Biological_Process	cytokine-mediated signaling pathway (GO:0019221)	74/621	7.45e-15	7.97e-12	CD86;CIITA;PLVAP;SPI1;IL26;IL23R;CD80;ITGB2;PIK3CD;RORA;FASLG;IFIT1;TNF;ICAM1;IL27RA;IL18RAP;MAP3K8;TIMP1;CCR5;JAK3;TNFRSF4;IL6R;IL10;FCER1G;IL16;TRAF1;OPRM1;TNFRSF1B;VAV1;IL17RA;ZEB1;IFNG;LCK;IRF4;FSCN1;XCL1;LCP1;CCL3L1;CSF2RB;GATA3;PTGS2;SAMHD1;LRP8;FOXO1;CNN2;IL1RL1;IRAK2;INPP5D;CCL4;STAT4;IL21R;TNFRSF17;PTK2B;CSK;FYN;IL12RB1;IL12RB2;STAT5A;TGFB1;TNFSF14;IL10RA;TNFSF12;MSN;BST2;CD4;CD40LG;BCL6…	11.0986	74	886	621	2.00895
GO_Biological_Process	response to lipopolysaccharide (GO:0032496)	18/159	0.000246994	0.0080061	CD86;IL10;MEF2C;CD80;IL23R;F2R;LY96;TNFAIP3;PTPN22;PDCD1LG2;TNFRSF1B;CD6;TNIP3;PDE4B;NLRP3;STAP1;VIM;CCR5	2.09658	18	886	159	1.90856
GO_Biological_Process	inflammatory response (GO:0006954)	26/230	1.18e-05	0.000744475	CIITA;NRROS;CCL3L1;GPR68;ITGB2;CXCR4;PIK3CD;ITGAL;TNF;HDAC9;CRHBP;MMP25;TBXA2R;CCRL2;CCL4;NLRP3;CCR5;TNFRSF4;CD96;TGFB1;F2R;CD40LG;IFNG;IL2RA;REL;XCL1	3.12815	26	886	230	1.90579
GO_Biological_Process	positive regulation of protein kinase B signaling (GO:0051897)	18/161	0.000288485	0.00907595	CD86;TGFB1;IL26;TRAT1;CD80;PIK3CD;GATA3;TNF;VAV1;LCK;ERBB4;CASS4;CD28;HCLS1;FYN;HPSE;ICOS;ENG	2.04211	18	886	161	1.88485
GO_Biological_Process	cellular response to cytokine stimulus (GO:0071345)	53/482	1.08e-09	3.14e-07	CD86;IL26;IL23R;CD80;ITGB2;PIK3CD;RORA;FASLG;IFIT1;TNF;ICAM1;IL27RA;CRHBP;TIMP1;CCR5;JAK3;IL6R;IL10;IL16;OPRM1;TNFRSF1B;VAV1;ZEB1;LCK;IRF4;FSCN1;HCLS1;XCL1;CCL3L1;LEF1;CXCR4;CSF2RB;GATA3;PTGS2;LRP8;FOXO1;IRAK2;INPP5D;CCL4;STAT4;CSK;FYN;IL12RB1;IL12RB2;STAT5A;TGFB1;IL10RA;CD4;BCL6;IL2RA;MNDA;PTPN7;VIM	6.50261	53	886	482	1.85378
GO_Biological_Process	regulation of GTPase activity (GO:0043087)	20/189	0.000285227	0.0090623	ARHGAP9;VAV3;CCL3L1;SEMA4D;F2R;RDX;RRP1B;ARHGAP15;RASGRP2;RASGRP1;VAV1;DOCK10;DOCK11;KLRK1;RGS1;CCL4;RGS10;XCL1;PLXNC1;MAPRE2	2.04276	20	886	189	1.78401
GO_Biological_Process	positive regulation of programmed cell death (GO:0043068)	30/286	1.16e-05	0.000744475	TNFAIP8;PRF1;FASLG;STK4;TNF;FOXO1;PREX1;RASSF2;CALHM2;TCTN3;SMPD1;ARL6IP5;CTLA4;BMF;APBB1;VAV3;DAPK2;GZMA;LAPTM5;RRP1B;VAV1;BCL6;IFNG;BIN1;STK17A;STK17B;ARHGEF3;MNDA;RNF122;ARHGEF6	3.12815	30	886	286	1.76842
GO_Biological_Process	apoptotic process (GO:0006915)	24/231	9.83e-05	0.00415221	CYFIP2;EGLN3;TNFSF14;DAPK2;TNFSF12;GZMA;ITGB2;PRF1;CXCR4;FASLG;STK4;FOXO1;TGFBR2;GZMH;CD2;PLSCR3;IFNG;PLAGL1;IL2RA;NLRP3;PTK2B;BMF;OGT;ARHGEF6	2.38172	24	886	231	1.75158
GO_Biological_Process	negative regulation of multicellular organismal process (GO:0051241)	22/214	0.000219583	0.00726435	IL10;SRGN;MEF2C;SPI1;NOTCH1;TGFB1;BTN2A2;PLCL1;F2R;ATP2B4;LNPEP;GATA3;TNF;FOXP3;HDAC9;CRHBP;RGCC;IFNG;CHSY1;ARHGDIB;EVL;TIMP1	2.1388	22	886	214	1.73316
GO_Biological_Process	regulation of cytosolic calcium ion concentration (GO:0051480)	15/148	0.00240964	0.0436866	TRPC3;F2R;ATP2B4;CXCR4;CXCR6;TBXA2R;CXCR3;CCRL2;FKBP1B;CCR9;ACKR3;CCR5;CCR4;S1PR4;CCR10	1.35965	15	886	148	1.70867
GO_Biological_Process	regulation of ERK1 and ERK2 cascade (GO:0070372)	24/238	0.000156007	0.00568894	DUSP4;SEMA7A;NOTCH1;TGFB1;CCL3L1;RGS14;IL26;GPR55;F2R;PTPN22;ARRB2;OPRM1;TNF;RASGRP1;ICAM1;CD4;PTPRC;ERBB4;GPR183;CCL4;XCL1;PTK2B;ACKR3;SLAMF1	2.24497	24	886	238	1.70006
GO_Biological_Process	negative regulation of macromolecule metabolic process (GO:0010605)	19/194	0.00103557	0.0226065	MEF2C;SPI1;NOTCH1;TGFB1;TRAT1;SFMBT2;ATP2B4;TET1;PTPN22;CD3E;TNF;AICDA;IFNG;CD28;REL;MYADM;RIN3;HAVCR2;ENG	1.64577	19	886	194	1.65113
GO_Biological_Process	regulation of inflammatory response (GO:0050727)	20/206	0.00086304	0.0202153	IL10;SEMA7A;AKNA;TNFAIP3;IL16;RORA;NLRC3;GATA3;PTGS2;TNFRSF1B;ETS1;TNF;IL17RA;CD200R1;BCL6;IFNG;NLRP3;XCL1;TNFAIP8L2;GPSM3	1.69432	20	886	206	1.63679
GO_Biological_Process	regulation of protein kinase B signaling (GO:0051896)	20/207	0.000916631	0.0208615	CD86;TGFB1;IL26;TRAT1;CD80;PIK3CD;GATA3;ARRB2;TNF;VAV1;BANK1;LCK;ERBB4;CD28;CASS4;HCLS1;FYN;HPSE;ICOS;ENG	1.68065	20	886	207	1.62888
GO_Biological_Process	cellular response to lipid (GO:0071396)	21/219	0.000762329	0.0189637	IL10;MAP4K1;CD86;MEF2C;TESC;CD80;LY96;MSN;TNFAIP3;RORA;PDCD1LG2;NR3C1;TNFRSF1B;CRHBP;TNIP3;PDE4B;NLRP3;STAP1;PTK2B;VIM;CCR5	1.72208	21	886	219	1.61661
GO_Biological_Process	positive regulation of MAPK cascade (GO:0043410)	24/274	0.00120169	0.024562	SEMA7A;NOTCH1;TGFB1;CCL3L1;IL26;GPR55;F2R;LAPTM5;PTPN22;ARRB2;OPRM1;TNF;RASGRP1;ICAM1;CD4;PTPRC;ERBB4;GPR183;CCL4;ARL6IP5;XCL1;PTK2B;ACKR3;SLAMF1	1.60974	24	886	274	1.47669
GO_Biological_Process	positive regulation of apoptotic process (GO:0043065)	27/310	0.000669317	0.0173213	TNFAIP8;FASLG;STK4;TNF;FOXO1;PREX1;RASSF2;CALHM2;TCTN3;SMPD1;ARL6IP5;CTLA4;BMF;APBB1;VAV3;DAPK2;GZMA;RRP1B;VAV1;BCL6;BIN1;STK17A;STK17B;ARHGEF3;MNDA;RNF122;ARHGEF6	1.76142	27	886	310	1.46836
GO_Biological_Process	positive regulation of protein phosphorylation (GO:0001934)	30/371	0.00115988	0.0240018	CD81;CD80;ITGB3;AGAP2;STK4;TNF;RASGRP1;LRP8;CAMKK2;CCND3;RASSF2;ERBB4;PTK2B;S1PR2;IL6R;NIBAN1;TGFB1;SEMA4D;MMD;SH2D3C;ATP2B4;CD4;PTPRC;SLCO3A1;IFNG;BANK1;HCLS1;MAPRE3;LCP2;ENG	1.61976	30	886	371	1.36325
GO_Biological_Process	phosphorylation (GO:0016310)	31/400	0.00189719	0.0358122	GMFG;TXK;PIK3CD;STK4;CAMKK2;AKT3;PTK2B;CSK;FYN;PIM2;JAK3;CDK17;MAP4K1;MAP4K2;TGFB1;PRKCB;AGK;DAPK2;VRK1;RUNX3;TGFBR2;FGR;ZAP70;LCK;STK17A;STK26;CAMK4;STK17B;BTK;COPS8;TRIB2	1.44597	31	886	400	1.30657
GO_Biological_Process	transmembrane receptor protein tyrosine kinase signaling pathway (GO:0007169)	31/404	0.00221099	0.0405432	CYFIP2;BLK;EPHB6;RGS14;NCF2;ARPC1B;ITGB3;SH2D2A;CD3E;FOXO1;ERBB4;STAP1;PTK2B;FYN;ATP6V1E2;VAV3;ANGPT2;SHCBP1;VAV1;FGR;AHI1;ZAP70;CD4;NR4A3;CD8B;LCK;CD8A;CASS4;CLNK;LCP2;RHOQ	1.39208	31	886	404	1.29363
GO_Biological_Process	positive regulation of nucleic acid-templated transcription (GO:1903508)	39/511	0.000712641	0.0182949	CD86;CIITA;NOTCH1;CD80;LEF1;RORA;GATA3;TNF;ETS1;FOXO1;ARNTL2;CAMKK2;HHEX;ERBB4;TBX21;TNNI2;CD38;PIM2;APBB1;IL10;MEF2C;TGFB1;TESC;F2R;NFATC2;NFATC1;FOXP3;RUNX3;TRERF1;FLI1;KLF2;RUNX2;CD4;MDFIC;IRF4;CAMK4;MAPRE3;CRLF3;SKAP1	1.73767	39	886	511	1.28669
GO_Biological_Process	regulation of apoptotic process (GO:0042981)	51/742	0.00129473	0.0259673	FCMR;TNFAIP8;FASLG;CD3E;TNF;IKZF3;PREX1;LGALS1;RASSF2;TCTN3;SMPD1;ARL6IP5;CTLA4;CD38;PIM2;JAK3;IL10;VAV3;MEF2C;DAPK2;SERPINB9;VAV1;PLSCR3;BIN1;ARHGEF3;RNF122;ARHGEF6;BCL2A1;LEF1;STK4;LRP8;FOXO1;CALHM2;FLNA;PTK2B;BMF;APBB1;EGLN3;SEMA4D;GZMA;RRP1B;AHI1;CD40LG;BCL6;STK17A;STK26;STK17B;CD28;TNFSF9;MNDA;EVI2B	1.58557	51	886	742	1.15877

## Sheet: Table_6
Table 6. Highly Expressed Genes in Each Cell Type
Gene	P-value	Padj	Log2FC	Cell types
PAX5	1.45948e-94	2.26e-90	8.68634	B cells
MEF2C	9.95916e-89	7.71088e-85	5.56937	B cells
EBF1	2.21483e-88	1.14322e-84	8.86121	B cells
SYK	2.70373e-80	1.04668e-76	4.92773	B cells
RALGPS2	1.63616e-79	5.06719e-76	3.21957	B cells
ENSSSCG00000021812	6.51418e-77	1.6812e-73	9.66208	B cells
ENSSSCG00000039222	4.93688e-75	1.09211e-71	5.79735	B cells
POU2AF1	8.51982e-72	1.64912e-68	5.31286	B cells
CD79B	1.11811e-71	1.92377e-68	7.1595	B cells
SWAP70	2.86927e-70	4.44306e-67	3.40966	B cells
PLEKHA2	1.47474e-65	2.07603e-62	2.60485	B cells
DENND5B	1.04187e-60	1.34445e-57	3.46637	B cells
IGKC	6.55666e-59	7.81e-56	3.333	B cells
LY86	8.93002e-58	9.87724e-55	6.56863	B cells
TCF4	7.63669e-57	7.88361e-54	4.82716	B cells
HVCN1	1.27818e-56	1.23704e-53	4.00017	B cells
TMEM123	3.20169e-56	2.91636e-53	2.09286	B cells
GP91-PHOX	1.34849e-54	1.16008e-51	6.39898	B cells
TPD52	1.53973e-54	1.25488e-51	2.35209	B cells
CD22	4.35765e-54	3.37391e-51	6.6826	B cells
SLA-DQB1	1.49217e-52	1.1003e-49	2.192	B cells
STX7	1.93449e-52	1.34037e-49	3.21427	B cells
PLEKHG1	1.99086e-52	1.34037e-49	4.54643	B cells
ZNF70	6.19978e-52	4.00015e-49	7.55485	B cells
WDFY4	1.58672e-51	9.82811e-49	7.02652	B cells
ENSSSCG00000001456	5.60536e-51	3.33843e-48	2.15358	B cells
IGHM	1.54925e-50	8.88522e-48	1.67615	B cells
LYN	1.50775e-49	8.33837e-47	3.00271	B cells
SMIM14	1.95956e-48	1.01146e-45	2.70591	B cells
DIPK1A	4.68465e-48	2.34006e-45	3.22868	B cells
DAPP1	2.77057e-47	1.34069e-44	2.73293	B cells
BLNK	2.31605e-46	1.08679e-43	2.91272	B cells
ENSSSCG00000001455	2.9207e-46	1.2922e-43	1.89194	B cells
IRF8	3.43134e-46	1.47595e-43	2.79483	B cells
CD19	3.88248e-46	1.62487e-43	9.40531	B cells
SNX10	4.97736e-46	2.02828e-43	2.53641	B cells
HLA-DRA	1.8493e-45	7.15911e-43	1.92459	B cells
ENSSSCG00000038719	2.06865e-45	7.6269e-43	2.4377	B cells
ENSSSCG00000014672	3.01587e-45	1.08606e-42	3.38584	B cells
CD79A	2.17942e-44	7.67008e-42	2.50117	B cells
PIK3AP1	5.00937e-44	1.72378e-41	2.17248	B cells
ELL3	2.30623e-43	7.76348e-41	8.07383	B cells
MARCHF1	5.18115e-43	1.70702e-40	5.53612	B cells
MZB1	3.10762e-42	9.62429e-40	3.78413	B cells
PLEKHF2	3.90901e-42	1.18688e-39	2.58373	B cells
VOPP1	4.04369e-42	1.20417e-39	2.67715	B cells
RCSD1	4.30511e-42	1.25782e-39	1.60919	B cells
XYLT1	7.67368e-42	2.2005e-39	1.65642	B cells
FCRL3	1.6323e-41	4.59566e-39	7.5969	B cells
BLK	2.66211e-41	7.36121e-39	5.03874	B cells
DENND4A	9.83965e-41	2.6731e-38	1.8565	B cells
HDAC9	1.50345e-40	4.01394e-38	3.06354	B cells
SLC15A2	2.59318e-40	6.80599e-38	4.10539	B cells
SMC6	6.14935e-40	1.57489e-37	1.85477	B cells
CTSH	6.20394e-40	1.57489e-37	2.89871	B cells
BACH2	6.79834e-39	1.67099e-36	2.96093	B cells
RASSF3	1.27874e-38	3.09396e-36	2.37941	B cells
ENSSSCG00000021576	1.40098e-38	3.33757e-36	4.5629	B cells
EAF2	1.90789e-38	4.40951e-36	3.98295	B cells
ENSSSCG00000034211	2.81944e-38	6.42045e-36	3.76752	B cells
RASGRP3	3.44968e-38	7.74178e-36	4.38124	B cells
CD40	3.70613e-38	8.19848e-36	6.07733	B cells
SNX3	5.24954e-38	1.14492e-35	1.8236	B cells
RASSF2	2.57634e-37	5.46501e-35	2.72503	B cells
CIITA	5.51816e-37	1.15471e-34	3.33202	B cells
SNX29	1.26274e-36	2.60713e-34	1.60285	B cells
CLIC4	1.34259e-36	2.73552e-34	1.77591	B cells
ADAM9	3.9903e-36	7.92176e-34	2.68883	B cells
VAV2	6.0987e-36	1.19542e-33	3.38629	B cells
SORL1	7.10454e-36	1.37517e-33	1.92887	B cells
MAP4K4	1.34857e-35	2.5781e-33	2.98897	B cells
ENSSSCG00000018050	1.54347e-35	2.91471e-33	2.89234	B cells
ENSSSCG00000028674	1.88854e-35	3.52338e-33	8.15812	B cells
ENSSSCG00000045808	2.1865e-34	4.03071e-32	3.68221	B cells
ENSSSCG00000024860	4.60232e-34	8.38434e-32	5.66322	B cells
TCEA1	7.46925e-34	1.3449e-31	2.0388	B cells
TFEB	1.56637e-33	2.78795e-31	3.84887	B cells
IFI30	2.30979e-32	3.97413e-30	2.71303	B cells
ABI1	2.8504e-32	4.85038e-30	1.7027	B cells
ITPR1	4.17346e-32	7.02457e-30	1.91234	B cells
LY75	7.64298e-32	1.25906e-29	2.99576	B cells
PDIA6	1.38267e-31	2.25375e-29	1.64866	B cells
MBNL3	4.89132e-31	7.80846e-29	3.24393	B cells
ENSSSCG00000038570	6.23789e-31	9.8565e-29	4.3944	B cells
DERL3	7.11091e-31	1.11225e-28	2.9558	B cells
ENSSSCG00000031476	1.2421e-30	1.9234e-28	3.11205	B cells
AHCYL2	1.2742e-30	1.95356e-28	1.61205	B cells
LAT2	1.5143e-30	2.2766e-28	1.63527	B cells
SSBP2	3.54312e-30	5.2755e-28	2.41005	B cells
BTK	7.00931e-30	1.03371e-27	5.01125	B cells
ENSSSCG00000031117	8.41862e-30	1.22983e-27	2.47193	B cells
CLEC17A	1.65214e-29	2.36883e-27	7.29456	B cells
NCF4	1.70395e-29	2.4207e-27	3.85572	B cells
PDGFD	3.02042e-29	4.21363e-27	3.50513	B cells
TMCC1	3.41393e-29	4.72006e-27	1.63224	B cells
FAM3C	3.54649e-29	4.81731e-27	2.16486	B cells
SPI1	8.07138e-29	1.06825e-26	4.69422	B cells
CMAH	1.57889e-28	2.03743e-26	1.79319	B cells
ARPC5L	2.03025e-28	2.57692e-26	1.79803	B cells
PXK	2.30472e-28	2.90151e-26	1.59603	B cells
BCL11A	3.51968e-28	4.36018e-26	3.29467	B cells
USP6NL	5.50221e-28	6.76205e-26	2.38946	B cells
GAREM1	5.74206e-28	7.00125e-26	2.41676	B cells
AFF2	8.34803e-28	1.00992e-25	5.82948	B cells
SNX30	1.40741e-27	1.67644e-25	3.03906	B cells
SLA-DMB	5.41126e-27	6.30025e-25	2.18086	B cells
NCF1	5.57696e-27	6.44472e-25	4.20524	B cells
PHACTR1	8.01648e-27	9.18338e-25	4.76295	B cells
CUX1	1.00274e-26	1.13339e-24	1.54114	B cells
POU2F2	2.45229e-26	2.75172e-24	4.13563	B cells
MAST4	2.6063e-26	2.9035e-24	2.79427	B cells
ZC3H12D	2.80271e-26	3.1e-24	2.95714	B cells
MYBL2	3.46952e-26	3.81032e-24	5.19729	B cells
OSBPL10	4.76809e-26	5.19956e-24	2.98727	B cells
CD2AP	4.92974e-26	5.33825e-24	1.90939	B cells
TCF3	1.05553e-25	1.11951e-23	2.65118	B cells
LMO2	1.24795e-25	1.31459e-23	7.42982	B cells
RAPGEF5	1.26197e-25	1.32038e-23	2.57711	B cells
HIF1A	1.67831e-25	1.7442e-23	1.58115	B cells
ENSSSCG00000025582	1.77007e-25	1.8273e-23	5.15818	B cells
LPGAT1	2.08519e-25	2.13836e-23	1.85434	B cells
AFMID	2.64937e-25	2.68141e-23	3.48263	B cells
TNFRSF13C	4.29294e-25	4.28879e-23	8.08593	B cells
ENSSSCG00000009240	5.3408e-25	5.30143e-23	1.89397	B cells
LRRK2	6.98111e-25	6.84193e-23	5.28207	B cells
SLC9A7	7.82638e-25	7.6221e-23	2.16965	B cells
COL19A1	1.74424e-24	1.62708e-22	2.29664	B cells
EXO1	1.80116e-24	1.67011e-22	6.23723	B cells
ENSSSCG00000025485	1.95547e-24	1.80241e-22	7.72152	B cells
SYPL1	4.84123e-24	4.43588e-22	1.88699	B cells
SOX5	9.67549e-24	8.71076e-22	2.48698	B cells
HLA-DOB	1.90956e-23	1.67059e-21	2.46211	B cells
MYBL1	2.0635e-23	1.78778e-21	4.96848	B cells
ARHGAP24	2.0666e-23	1.78778e-21	3.93854	B cells
MCPH1	2.80065e-23	2.40934e-21	2.02117	B cells
PIK3CA	9.47401e-23	7.9731e-21	1.54003	B cells
PEA15	1.46065e-22	1.2226e-20	2.28976	B cells
ENSSSCG00000026210	1.85455e-22	1.52754e-20	5.03191	B cells
BANK1	1.93468e-22	1.58511e-20	5.4443	B cells
PTPN6	2.48129e-22	2.00119e-20	1.62449	B cells
UCP2	6.08232e-22	4.75681e-20	1.83233	B cells
MBOAT2	7.0462e-22	5.42838e-20	1.94682	B cells
NOTCH2	7.39472e-22	5.66868e-20	1.67555	B cells
KBTBD8	1.10083e-21	8.31533e-20	3.0036	B cells
SPATS2	1.23528e-21	9.24075e-20	1.61707	B cells
AP1S2	1.29568e-21	9.64597e-20	1.92085	B cells
FAM76B	2.07956e-21	1.51896e-19	2.29217	B cells
CYB561A3	3.07875e-21	2.22778e-19	1.9408	B cells
GPX1	3.4627e-21	2.49395e-19	1.57124	B cells
MTPN	7.93668e-21	5.68979e-19	1.592	B cells
WDR76	1.73106e-20	1.224e-18	2.96719	B cells
FCRL1	2.04957e-20	1.43609e-18	8.29513	B cells
CD86	2.92735e-20	2.00575e-18	1.88267	B cells
DUT	3.21402e-20	2.17332e-18	2.88348	B cells
SETBP1	3.28304e-20	2.21034e-18	2.40408	B cells
IRAG2	3.67976e-20	2.45608e-18	1.73446	B cells
SLC44A2	6.35312e-20	4.09908e-18	1.51655	B cells
ATP10D	6.61856e-20	4.23506e-18	2.54249	B cells
ANGPTL4	7.33558e-20	4.67454e-18	4.22279	B cells
ENSSSCG00000015664	7.87203e-20	4.97544e-18	3.2577	B cells
ANKRD33B	8.29385e-20	5.22074e-18	4.33021	B cells
IFNGR2	9.32717e-20	5.84742e-18	2.59016	B cells
NDC1	1.12644e-19	7.00518e-18	3.41613	B cells
S1PR2	1.57232e-19	9.54798e-18	3.86068	B cells
TTC28	1.85545e-19	1.12233e-17	4.56736	B cells
TSPAN3	1.99977e-19	1.19562e-17	1.5446	B cells
CHST15	2.05631e-19	1.22469e-17	4.36805	B cells
SCARB1	2.33989e-19	1.38824e-17	2.63092	B cells
SMAP2	6.96359e-19	4.02355e-17	1.6535	B cells
MTMR14	1.76038e-18	9.77043e-17	1.81466	B cells
FGD2	2.24075e-18	1.23043e-16	4.78457	B cells
RBM38	2.42292e-18	1.32233e-16	1.96722	B cells
RGS13	2.47451e-18	1.34448e-16	3.76404	B cells
NUGGC	2.56283e-18	1.3876e-16	1.95431	B cells
SLC15A4	2.6463e-18	1.4278e-16	2.6694	B cells
PIK3C2B	3.72185e-18	1.99422e-16	1.98246	B cells
PACC1	3.77356e-18	2.00803e-16	1.71598	B cells
LRRK1	4.32708e-18	2.29469e-16	1.93477	B cells
BCL7A	7.94324e-18	4.15602e-16	3.01358	B cells
SH3BP5	9.84641e-18	5.06551e-16	3.93063	B cells
PALM2AKAP2	1.12925e-17	5.73325e-16	4.60195	B cells
DBNL	1.33821e-17	6.7499e-16	1.76717	B cells
CCDC181	1.57783e-17	7.88153e-16	4.59306	B cells
MEF2B	2.05402e-17	1.01944e-15	4.44506	B cells
SYVN1	2.2724e-17	1.12064e-15	2.36022	B cells
C12orf45	2.5533e-17	1.25517e-15	1.75903	B cells
EHD3	3.3296e-17	1.62646e-15	8.69872	B cells
MAPK4	4.06125e-17	1.96526e-15	7.90043	B cells
ZP3	5.02475e-17	2.40149e-15	7.15074	B cells
RP9	5.70772e-17	2.70287e-15	1.53343	B cells
C16orf87	5.97377e-17	2.82024e-15	2.27434	B cells
JCHAIN	6.41902e-17	3.02123e-15	1.78279	B cells
RAB31	7.46382e-17	3.48124e-15	2.13482	B cells
AICDA	7.71485e-17	3.58752e-15	2.81363	B cells
SIAH1	1.31331e-16	6.02483e-15	2.59931	B cells
MSH3	4.84239e-16	2.12421e-14	1.83577	B cells
RRM2B	4.98214e-16	2.17934e-14	2.48177	B cells
IGF2BP3	5.44588e-16	2.37548e-14	3.22494	B cells
SGPL1	7.3055e-16	3.15113e-14	2.14674	B cells
UBE2E2	8.34753e-16	3.53173e-14	1.72055	B cells
TRIM38	8.50635e-16	3.58912e-14	2.10627	B cells
SLC4A4	1.11798e-15	4.67891e-14	1.84874	B cells
RAB30	1.15413e-15	4.81717e-14	3.83251	B cells
P2RY8	1.33518e-15	5.54298e-14	2.56718	B cells
DNAJC10	2.59669e-15	1.05261e-13	1.59343	B cells
WDR59	3.09383e-15	1.23883e-13	2.02123	B cells
RASGRP2	3.09607e-15	1.23883e-13	2.18652	B cells
IL4I1	5.19197e-15	2.04055e-13	2.43525	B cells
ADAM19	5.51187e-15	2.15109e-13	3.1982	B cells
NFKBIA	5.91539e-15	2.29573e-13	1.56184	B cells
CD302	6.06638e-15	2.33676e-13	3.92601	B cells
PARP1	6.82022e-15	2.60126e-13	1.6101	B cells
CPPED1	6.84523e-15	2.60438e-13	1.69508	B cells
YIPF5	7.73495e-15	2.9285e-13	1.76019	B cells
ENSSSCG00000040379	9.94602e-15	3.7473e-13	8.65678	B cells
USP1	1.15891e-14	4.33472e-13	1.84	B cells
MBD4	1.31679e-14	4.8898e-13	2.73985	B cells
ARL5A	1.34599e-14	4.97438e-13	1.60501	B cells
CSE1L	2.18593e-14	7.90866e-13	1.6627	B cells
STMN1	2.20952e-14	7.95682e-13	1.92975	B cells
RPIA	2.23308e-14	8.02302e-13	1.68032	B cells
VAC14	2.28161e-14	8.1784e-13	1.91046	B cells
KLHL5	2.5438e-14	9.09719e-13	1.60346	B cells
ITGB2	2.73627e-14	9.74048e-13	2.24792	B cells
ENSSSCG00000031288	2.88354e-14	1.02412e-12	2.67454	B cells
TPM4	3.06315e-14	1.08265e-12	1.64793	B cells
NAPSA	3.29242e-14	1.15086e-12	2.03298	B cells
MED25	3.39844e-14	1.18258e-12	2.0878	B cells
FHIT	3.46666e-14	1.20092e-12	1.81909	B cells
CNPY3	4.28686e-14	1.47189e-12	1.70196	B cells
ID3	4.37008e-14	1.49714e-12	1.54472	B cells
ENSSSCG00000031300	4.38939e-14	1.50043e-12	2.21432	B cells
DYRK3	4.79654e-14	1.6324e-12	2.02615	B cells
COMMD3	4.95162e-14	1.6766e-12	1.70334	B cells
PECAM1	5.93469e-14	1.99347e-12	2.10606	B cells
IQSEC1	6.60055e-14	2.21233e-12	2.63601	B cells
DDX41	7.02747e-14	2.32522e-12	2.69288	B cells
SOAT1	8.88364e-14	2.90218e-12	3.01051	B cells
DNMT1	9.74365e-14	3.16976e-12	1.53943	B cells
CLASRP	1.05789e-13	3.42708e-12	1.81415	B cells
ERCC6	1.11917e-13	3.60297e-12	2.39087	B cells
SMARCAD1	1.29753e-13	4.14408e-12	1.58491	B cells
JAZF1	1.61727e-13	5.09014e-12	1.86872	B cells
TOPBP1	1.85781e-13	5.78837e-12	1.68566	B cells
ERBB4	1.87595e-13	5.82146e-12	4.70872	B cells
SLC41A2	2.1699e-13	6.66684e-12	1.60464	B cells
TGFBR1	2.44732e-13	7.4747e-12	1.58904	B cells
ENSSSCG00000013100	2.46806e-13	7.52321e-12	5.72958	B cells
CHST10	4.4391e-13	1.32702e-11	5.16206	B cells
RPRD1B	5.72489e-13	1.69503e-11	1.83884	B cells
RAB32	6.22532e-13	1.82574e-11	2.98231	B cells
FES	7.75019e-13	2.25163e-11	2.55537	B cells
NREP	9.31219e-13	2.67036e-11	3.91582	B cells
BAG2	9.44384e-13	2.69811e-11	6.91897	B cells
SLC44A1	9.4995e-13	2.70902e-11	1.63309	B cells
CARNMT1	1.06974e-12	3.0118e-11	1.57171	B cells
CECR2	1.149e-12	3.22908e-11	4.6833	B cells
POLM	1.26754e-12	3.54935e-11	1.5699	B cells
ENSSSCG00000022773	1.38121e-12	3.82613e-11	2.50393	B cells
MTA2	1.52963e-12	4.21466e-11	1.57	B cells
TMEM163	1.99942e-12	5.3939e-11	5.78203	B cells
SLC38A6	2.34036e-12	6.29175e-11	1.54983	B cells
PLXNC1	3.31448e-12	8.72871e-11	1.85672	B cells
FCRLA	4.65385e-12	1.20914e-10	8.69712	B cells
TK1	5.35481e-12	1.3843e-10	3.07909	B cells
HHEX	5.66682e-12	1.46251e-10	3.72995	B cells
SUGP2	5.70633e-12	1.47026e-10	2.45952	B cells
RABEP2	6.79765e-12	1.73699e-10	2.07557	B cells
APMAP	7.41382e-12	1.88511e-10	1.69531	B cells
LY9	7.55929e-12	1.9158e-10	1.73774	B cells
DRAM2	9.85292e-12	2.47281e-10	1.87561	B cells
ENSSSCG00000022246	1.05752e-11	2.6455e-10	2.02702	B cells
ENSSSCG00000035224	1.55326e-11	3.80572e-10	2.48529	B cells
FAM89A	2.01239e-11	4.89198e-10	5.15838	B cells
DHRS9	2.07472e-11	5.0277e-10	3.79349	B cells
ENSSSCG00000031741	2.45386e-11	5.91868e-10	1.7442	B cells
CNR2	3.26416e-11	7.75239e-10	8.13163	B cells
FBXL3	4.40357e-11	1.03474e-09	1.78646	B cells
ENSSSCG00000022906	4.49789e-11	1.0553e-09	1.58888	B cells
SNX8	4.57319e-11	1.07134e-09	1.9423	B cells
ZNF831	5.02446e-11	1.17174e-09	1.55228	B cells
ADA2	5.16557e-11	1.20284e-09	4.53898	B cells
ERCC8	5.4005e-11	1.25377e-09	1.73272	B cells
COMMD8	5.47453e-11	1.26906e-09	1.68991	B cells
SLA-DOA	6.0391e-11	1.39784e-09	5.84359	B cells
GP2	7.71678e-11	1.75727e-09	9.08384	B cells
FANCI	8.38971e-11	1.90212e-09	2.81577	B cells
PRKCD	9.24121e-11	2.08176e-09	2.04728	B cells
ALS2	1.06995e-10	2.39079e-09	1.86004	B cells
LDLRAD4	1.08565e-10	2.42238e-09	1.62858	B cells
PGAM2	1.2159e-10	2.70133e-09	4.36955	B cells
MNDA	1.28893e-10	2.84913e-09	3.36729	B cells
WDR77	1.54721e-10	3.38398e-09	2.48608	B cells
RAD17	1.95615e-10	4.24837e-09	2.13632	B cells
HDAC7	2.30746e-10	4.96264e-09	1.56122	B cells
TPST1	2.35109e-10	5.03549e-09	2.49829	B cells
GTF2IRD1	3.07631e-10	6.50774e-09	3.40259	B cells
PYCARD	3.3319e-10	7.01012e-09	2.73187	B cells
EEPD1	3.5829e-10	7.5076e-09	2.94849	B cells
ZNF451	4.25026e-10	8.78708e-09	2.13001	B cells
RFC3	4.40082e-10	9.06206e-09	2.17835	B cells
SLC1A4	5.30929e-10	1.09038e-08	1.86357	B cells
HELLS	5.78574e-10	1.18352e-08	1.78629	B cells
ARRDC2	6.223e-10	1.26794e-08	1.73404	B cells
PLD4	8.10088e-10	1.63549e-08	4.82649	B cells
RNF157	8.83865e-10	1.7798e-08	1.52546	B cells
BTN2A2	1.16804e-09	2.30116e-08	3.00469	B cells
MTM1	1.1849e-09	2.33141e-08	1.6008	B cells
POP7	1.2831e-09	2.51823e-08	1.59435	B cells
MEF2D	1.40444e-09	2.74594e-08	1.56061	B cells
PPP1R9B	1.43548e-09	2.79954e-08	1.85271	B cells
EPS15L1	1.71695e-09	3.32754e-08	1.65919	B cells
MLH1	1.92178e-09	3.69675e-08	1.91573	B cells
USF1	3.45348e-09	6.37392e-08	1.50507	B cells
UNC93B1	3.49146e-09	6.43634e-08	2.23662	B cells
BLZF1	3.7487e-09	6.8778e-08	1.84484	B cells
ADAM17	3.88915e-09	7.11021e-08	1.63976	B cells
MRPS30	4.32747e-09	7.85591e-08	1.83051	B cells
SEPHS1	5.16426e-09	9.29866e-08	2.22008	B cells
ELK4	5.18391e-09	9.32321e-08	1.53161	B cells
ZBTB18	5.70501e-09	1.0213e-07	2.14456	B cells
LYL1	5.85584e-09	1.04588e-07	5.50895	B cells
BAD	7.30407e-09	1.29409e-07	1.56036	B cells
RPA2	9.04667e-09	1.5901e-07	1.67409	B cells
MCM6	1.02613e-08	1.78735e-07	1.80162	B cells
SPC24	1.1781e-08	2.03604e-07	3.79406	B cells
LMNB1	1.32584e-08	2.26728e-07	1.5193	B cells
PCLAF	1.38738e-08	2.36343e-07	3.53674	B cells
BCL6	1.43802e-08	2.44278e-07	1.71569	B cells
ICAM1	1.51143e-08	2.56067e-07	2.12	B cells
SCIMP	1.54093e-08	2.59927e-07	7.93451	B cells
CNIH3	1.58137e-08	2.66458e-07	2.02648	B cells
CD180	1.67439e-08	2.81214e-07	4.99801	B cells
SHCBP1	1.83821e-08	3.07727e-07	3.63218	B cells
BCAR3	1.88116e-08	3.13899e-07	2.27447	B cells
DDX39A	1.95618e-08	3.25715e-07	1.50503	B cells
ENSSSCG00000031037	2.09514e-08	3.48478e-07	2.62859	B cells
CENPF	2.15888e-08	3.57544e-07	2.59804	B cells
TAF9	2.37479e-08	3.9076e-07	1.51676	B cells
POLD1	2.51809e-08	4.11749e-07	2.86724	B cells
SLAMF1	2.92781e-08	4.74238e-07	2.07803	B cells
BIRC5	3.45353e-08	5.53296e-07	3.21737	B cells
HPS3	3.51716e-08	5.62637e-07	1.58014	B cells
CENPM	3.56413e-08	5.68974e-07	2.22989	B cells
IRF5	3.71004e-08	5.89835e-07	3.71698	B cells
RFX2	3.94285e-08	6.26206e-07	3.98031	B cells
APIP	4.15306e-08	6.54223e-07	1.7204	B cells
TCEANC	5.21598e-08	8.12571e-07	2.46352	B cells
TMPO	5.99328e-08	9.28059e-07	1.84886	B cells
NUP85	6.05524e-08	9.36718e-07	1.51546	B cells
TP53I11	6.48936e-08	1.00156e-06	1.8492	B cells
BCAT1	6.51675e-08	1.0041e-06	2.30064	B cells
KMO	6.81619e-08	1.04761e-06	1.85263	B cells
BLOC1S5	7.81141e-08	1.18938e-06	1.69431	B cells
ZC2HC1A	8.13226e-08	1.2358e-06	2.59736	B cells
GEMIN7	8.4883e-08	1.28361e-06	1.63098	B cells
DOCK7	8.76106e-08	1.32356e-06	2.5996	B cells
TNF	8.87477e-08	1.33813e-06	2.40203	B cells
POLR1A	9.01845e-08	1.35715e-06	2.01756	B cells
NUAK1	1.00577e-07	1.50767e-06	4.8035	B cells
CENPE	1.04515e-07	1.55917e-06	2.91255	B cells
ANK1	1.0692e-07	1.5874e-06	6.42303	B cells
HDHD2	1.08081e-07	1.6031e-06	2.23252	B cells
ENSSSCG00000025005	1.09874e-07	1.62658e-06	5.85472	B cells
LRRC25	1.32403e-07	1.94154e-06	3.85019	B cells
CLGN	1.43298e-07	2.08746e-06	4.58226	B cells
PDCD1LG2	1.51415e-07	2.19743e-06	1.95383	B cells
ENSSSCG00000003919	1.578e-07	2.28154e-06	2.08394	B cells
GRHPR	1.62389e-07	2.33916e-06	1.7817	B cells
RNF144A	1.64284e-07	2.36426e-06	2.91164	B cells
PXYLP1	1.75104e-07	2.51064e-06	2.52045	B cells
DTX2	1.85497e-07	2.64009e-06	1.62608	B cells
REXO5	2.20836e-07	3.11444e-06	2.1998	B cells
ENSSSCG00000004415	2.29207e-07	3.22075e-06	1.91204	B cells
MAP3K9	2.35414e-07	3.30198e-06	1.95277	B cells
ENSSSCG00000014242	2.79897e-07	3.87674e-06	1.85368	B cells
SLX4	2.90288e-07	4.00633e-06	2.24564	B cells
GPR137B	2.95989e-07	4.08139e-06	2.64693	B cells
CENPH	3.09258e-07	4.24843e-06	1.81431	B cells
ETV5	3.19816e-07	4.38649e-06	2.54627	B cells
NEIL1	3.70013e-07	5.01721e-06	1.923	B cells
C1orf112	3.85584e-07	5.21916e-06	2.97042	B cells
RACGAP1	3.9004e-07	5.2703e-06	2.17819	B cells
OGFRL1	4.34741e-07	5.83864e-06	1.68269	B cells
ZDBF2	4.82633e-07	6.44274e-06	6.05277	B cells
BPGM	5.0807e-07	6.75318e-06	1.95835	B cells
TCEANC2	5.18068e-07	6.87428e-06	1.69524	B cells
CTSZ	5.53999e-07	7.30099e-06	1.81357	B cells
OSGEP	6.43388e-07	8.40955e-06	1.85397	B cells
APLF	6.51403e-07	8.49787e-06	1.53587	B cells
KLF2	6.77106e-07	8.81477e-06	2.15577	B cells
SMC2	8.36317e-07	1.06939e-05	1.9868	B cells
LYAR	8.68656e-07	1.108e-05	2.03557	B cells
POLQ	9.70536e-07	1.23389e-05	4.02558	B cells
FAM184A	9.99504e-07	1.26656e-05	6.08794	B cells
FADS3	1.06517e-06	1.3428e-05	4.51384	B cells
ENSSSCG00000038679	1.15414e-06	1.44361e-05	1.68196	B cells
ANLN	1.16645e-06	1.45666e-05	2.81019	B cells
RFC4	1.16849e-06	1.45685e-05	1.76866	B cells
TSC1	1.19697e-06	1.48638e-05	1.56333	B cells
ANGPT2	1.2119e-06	1.5025e-05	2.46254	B cells
KCNS3	1.22087e-06	1.51032e-05	3.19009	B cells
KIF20B	1.29945e-06	1.60079e-05	1.62704	B cells
CBFA2T3	1.3709e-06	1.68212e-05	4.08687	B cells
TOP2A	1.41716e-06	1.73613e-05	3.55484	B cells
PCMTD2	1.47977e-06	1.80712e-05	1.81381	B cells
QSOX2	1.66417e-06	2.02432e-05	2.13084	B cells
CPE	1.81822e-06	2.19276e-05	4.40867	B cells
ENSSSCG00000003236	1.8365e-06	2.20793e-05	2.59693	B cells
NFKBIE	1.90302e-06	2.28003e-05	1.67313	B cells
STAP1	1.90337e-06	2.28003e-05	2.58561	B cells
SASS6	1.90383e-06	2.28003e-05	2.26325	B cells
FGF14	2.02948e-06	2.41929e-05	3.30831	B cells
KIF11	2.16922e-06	2.56416e-05	2.78485	B cells
MILR1	2.27403e-06	2.67986e-05	2.92185	B cells
BMP4	2.50721e-06	2.939e-05	2.02363	B cells
ENSSSCG00000007596	2.61651e-06	3.06017e-05	8.23527	B cells
HCK	2.63215e-06	3.07382e-05	2.33276	B cells
MCM7	2.8335e-06	3.28173e-05	1.75089	B cells
NUPR1	2.95028e-06	3.40679e-05	1.99913	B cells
TEX9	2.97937e-06	3.43782e-05	1.53404	B cells
BUB1B	3.02757e-06	3.48824e-05	3.60615	B cells
ENSSSCG00000026302	3.13609e-06	3.60522e-05	3.5325	B cells
DIAPH3	3.18803e-06	3.65949e-05	3.3905	B cells
TSR1	3.20379e-06	3.67486e-05	2.1092	B cells
SSX2IP	3.2821e-06	3.74962e-05	1.63865	B cells
ENSSSCG00000000887	3.38964e-06	3.85945e-05	1.98762	B cells
FANCB	3.56449e-06	4.03186e-05	2.24343	B cells
FGD6	3.67041e-06	4.14259e-05	1.54387	B cells
ENSSSCG00000016085	3.88251e-06	4.35657e-05	2.19414	B cells
KCNC3	3.89127e-06	4.36324e-05	4.33097	B cells
PPIL1	3.98277e-06	4.46246e-05	1.52626	B cells
SH2B3	3.99144e-06	4.46263e-05	1.9005	B cells
CDCA7	4.27122e-06	4.75484e-05	3.98206	B cells
KIF2C	4.69085e-06	5.16628e-05	4.22703	B cells
DBF4B	5.13134e-06	5.61546e-05	3.64225	B cells
MPDZ	5.32437e-06	5.80211e-05	3.46227	B cells
HIP1R	5.44818e-06	5.91621e-05	1.83656	B cells
POLD2	5.50486e-06	5.96521e-05	2.64454	B cells
ENSSSCG00000015294	5.62233e-06	6.07973e-05	7.15687	B cells
BICC1	5.69594e-06	6.15074e-05	2.82419	B cells
CDKN3	5.97726e-06	6.4321e-05	1.80967	B cells
RRP8	5.98523e-06	6.43621e-05	1.61439	B cells
MDM1	7.07097e-06	7.4791e-05	1.68032	B cells
PARD6G	7.35376e-06	7.75701e-05	2.93366	B cells
BORA	7.43798e-06	7.82985e-05	1.83034	B cells
PANK1	7.75017e-06	8.13637e-05	1.85084	B cells
ENSSSCG00000035649	8.09976e-06	8.47465e-05	2.66152	B cells
HMMR	8.68881e-06	9.04817e-05	3.46743	B cells
CXCR5	9.37652e-06	9.69262e-05	4.90927	B cells
CENPW	9.52749e-06	9.84211e-05	1.7969	B cells
MCM3	9.62824e-06	9.93955e-05	3.21747	B cells
LIG1	1.05423e-05	0.000108326	2.04872	B cells
NUF2	1.17421e-05	0.00011923	3.32914	B cells
HEXB	1.23436e-05	0.000124684	1.89159	B cells
TEX30	1.51091e-05	0.000150848	2.13707	B cells
IQCB1	1.51694e-05	0.000151254	2.47064	B cells
DFFB	1.59478e-05	0.000157896	2.05669	B cells
PARPBP	1.69228e-05	0.000166592	2.85785	B cells
RECQL5	1.90543e-05	0.000185104	1.72707	B cells
ASF1A	1.90743e-05	0.000185182	1.80727	B cells
CIT	1.91642e-05	0.000185938	2.90519	B cells
ENSSSCG00000016868	2.02149e-05	0.000195033	1.94936	B cells
TIAM1	2.03244e-05	0.000195845	1.99591	B cells
TNFRSF13B	2.07197e-05	0.000199158	1.9817	B cells
NCAPH	2.33553e-05	0.000222285	3.00713	B cells
TOMM34	2.41034e-05	0.000228282	1.83682	B cells
ANGPTL1	2.68757e-05	0.000252072	3.77327	B cells
ENSSSCG00000032626	2.79805e-05	0.000261641	1.57005	B cells
NCAPG2	2.80389e-05	0.000261871	2.57138	B cells
MAD2L1	3.21665e-05	0.00029621	1.93163	B cells
PBK	3.25276e-05	0.000298571	4.14937	B cells
CCNB1	3.52615e-05	0.000322138	4.03045	B cells
HMGN2	3.77763e-05	0.000342285	2.21349	B cells
ENSSSCG00000033451	3.85535e-05	0.000348716	1.92684	B cells
MTO1	4.25185e-05	0.000381681	1.57273	B cells
ENSSSCG00000007493	4.29399e-05	0.000385017	1.89522	B cells
TPX2	4.47603e-05	0.000400412	2.95519	B cells
CSF2RB	4.52306e-05	0.000403919	2.97132	B cells
PHF19	5.3994e-05	0.000473441	2.89491	B cells
RUNX1T1	5.69654e-05	0.000496684	4.07841	B cells
ITGAM	5.80798e-05	0.000504695	2.90098	B cells
GEN1	5.82032e-05	0.000505483	3.96876	B cells
CENPN	5.86183e-05	0.000508803	3.44044	B cells
RGS16	6.16383e-05	0.00053233	2.0223	B cells
AURKB	6.24096e-05	0.000537792	2.38246	B cells
UBE2C	6.30526e-05	0.000542126	3.74859	B cells
SKA1	6.52457e-05	0.00055881	3.90684	B cells
KIF23	6.80098e-05	0.00057928	2.31206	B cells
PLEK	6.90754e-05	0.000587388	1.52706	B cells
ENSSSCG00000000399	6.98799e-05	0.000592926	2.03232	B cells
DMAC2L	7.34783e-05	0.00062006	1.76451	B cells
MCUB	7.39546e-05	0.000623401	1.74643	B cells
DLGAP5	7.69703e-05	0.000645308	2.7773	B cells
NDC80	8.13134e-05	0.000676229	2.22577	B cells
NDUFAF4	8.21392e-05	0.000682363	2.35377	B cells
TLR10	8.2502e-05	0.00068501	5.68777	B cells
CHEK2	8.90145e-05	0.00073163	2.87692	B cells
UBE2T	8.91698e-05	0.000732516	2.62106	B cells
C8orf34	9.506e-05	0.000776783	2.13483	B cells
RMI2	9.73733e-05	0.000793175	3.96558	B cells
KIF15	0.000105212	0.000848987	3.3619	B cells
ENSSSCG00000005311	0.000105631	0.000851481	1.73702	B cells
PADI2	0.000116646	0.000932991	2.22252	B cells
ABCA3	0.000120566	0.000960296	2.58076	B cells
CDK1	0.000123442	0.000981765	1.87653	B cells
ENSSSCG00000011549	0.000123849	0.000984495	1.69394	B cells
KIF22	0.000126872	0.00100595	3.28495	B cells
CDC20	0.000133342	0.00105239	3.89912	B cells
RFX5	0.000135625	0.00106932	1.51081	B cells
MGLL	0.000138462	0.00108837	4.3594	B cells
ATP6V1C2	0.000138796	0.00109044	6.23228	B cells
WDR3	0.000142779	0.00111664	2.00798	B cells
ASF1B	0.000149033	0.00115794	4.35492	B cells
POU2F3	0.000160203	0.00123114	1.88218	B cells
BYSL	0.000161778	0.00124139	1.56551	B cells
MCM10	0.000162165	0.00124313	1.67953	B cells
NDUFAF6	0.000166404	0.00127311	2.2088	B cells
MTARC2	0.000171191	0.00130715	2.20861	B cells
RASA3	0.000173243	0.00131956	2.83966	B cells
MELK	0.000182399	0.0013825	3.27663	B cells
ENSSSCG00000039370	0.000188757	0.0014265	3.92444	B cells
KLHL13	0.000189861	0.00143274	1.9043	B cells
GINS1	0.000194625	0.00146158	3.06074	B cells
NAPB	0.000195946	0.00147079	2.25338	B cells
CDCA8	0.00019721	0.00147955	3.84916	B cells
NSUN5	0.000200728	0.00150303	2.1357	B cells
BHLHE41	0.00020233	0.00151357	5.30893	B cells
PLEKHM1	0.000206831	0.00154351	1.64379	B cells
CDCA2	0.000216802	0.00161067	2.53816	B cells
ATAD5	0.000218292	0.00161967	1.59573	B cells
FA2H	0.000218795	0.00162185	1.63199	B cells
SEPTIN3	0.000234036	0.00172245	2.03919	B cells
INCENP	0.000242826	0.00177869	2.11171	B cells
ENSSSCG00000033178	0.000250201	0.00182495	2.23069	B cells
ENSSSCG00000035908	0.000259134	0.00188213	3.0036	B cells
MCM5	0.000280196	0.00201713	2.08992	B cells
ENSSSCG00000014097	0.000293127	0.00209851	2.25011	B cells
C1orf174	0.000295018	0.00210912	1.6908	B cells
LYSMD2	0.000315234	0.00222997	1.84002	B cells
KIFC1	0.000318422	0.00224944	3.87182	B cells
ERFE	0.000318826	0.00225127	9.28244	B cells
GLDC	0.000322331	0.00227084	4.82984	B cells
SLC37A2	0.000348021	0.00243741	2.85677	B cells
MYEF2	0.000356189	0.00248475	2.74272	B cells
GINS2	0.000366157	0.00254371	1.52086	B cells
ENSSSCG00000046967	0.000371791	0.00257701	3.69944	B cells
SAAL1	0.000371836	0.00257701	1.72245	B cells
VWA3B	0.000382776	0.00264493	2.03909	B cells
MTFR2	0.000385757	0.00266196	2.79697	B cells
ENSSSCG00000008488	0.000404042	0.00276351	2.45068	B cells
CDC45	0.000419405	0.00285546	2.57316	B cells
KIF4A	0.000423602	0.00287949	2.68023	B cells
PRR11	0.000425075	0.0028857	3.45674	B cells
CDCA3	0.000437269	0.00295037	4.14745	B cells
ENSSSCG00000040533	0.000470636	0.00314265	1.77812	B cells
TMEM9	0.0004783	0.00318472	1.60285	B cells
ATP6V0A1	0.000478595	0.00318481	1.95541	B cells
LONRF1	0.00053388	0.00350302	2.18241	B cells
MRPS28	0.000544408	0.00356154	1.52757	B cells
FBXO5	0.000596915	0.00386423	2.92577	B cells
SNX18	0.00069862	0.0044264	1.60056	B cells
SLC15A3	0.000720766	0.0045574	5.3898	B cells
BBOX1	0.00073267	0.00461382	4.18369	B cells
BUB1	0.000739111	0.00464871	3.0421	B cells
CCNB2	0.000739454	0.00464898	3.53481	B cells
CDHR3	0.000761991	0.00478291	4.97154	B cells
ENSSSCG00000010860	0.00079252	0.00495645	1.51555	B cells
RASAL1	0.000793938	0.00496331	2.36765	B cells
ZNF483	0.00080311	0.00501458	3.15114	B cells
MCM2	0.000825303	0.00513865	2.75113	B cells
SPC25	0.000845634	0.00524595	2.40987	B cells
ENSSSCG00000013788	0.000845925	0.00524595	4.8492	B cells
ENSSSCG00000037597	0.000895136	0.00549175	1.72053	B cells
E2F1	0.000926466	0.005666	3.68	B cells
ENSSSCG00000003112	0.000981331	0.00596386	2.30414	B cells
ENSSSCG00000014041	0.000985779	0.00598342	2.19504	B cells
ENSSSCG00000001407	0.000992776	0.00601935	2.98933	B cells
PRC1	0.00103034	0.0062105	2.68099	B cells
UHRF1	0.00104192	0.00626559	2.77344	B cells
FABP3	0.00106214	0.00636501	1.54543	B cells
C14orf28	0.00108333	0.00646644	1.51111	B cells
E2F2	0.00111354	0.00662182	2.72641	B cells
SGO2	0.00111436	0.00662412	2.57833	B cells
ENSSSCG00000044269	0.0011319	0.00671553	3.26085	B cells
FANCD2	0.00123311	0.0072438	1.73097	B cells
CCDC62	0.00125021	0.00732909	1.52929	B cells
GPR45	0.0012689	0.00742028	4.99357	B cells
ENSSSCG00000047832	0.00134591	0.00779702	1.77384	B cells
ARMC6	0.00144748	0.00827704	2.18738	B cells
HYLS1	0.00145473	0.00830929	2.54611	B cells
ENSSSCG00000000002	0.00148711	0.00847239	3.56814	B cells
CHAF1A	0.00151561	0.00860858	1.63762	B cells
ZWINT	0.00155513	0.00878878	2.20997	B cells
CPLANE1	0.00158072	0.00890724	2.76071	B cells
PLK1	0.00159573	0.00897234	2.82271	B cells
CTSO	0.00170457	0.00950171	1.5633	B cells
ENSSSCG00000037466	0.0017046	0.00950171	1.57265	B cells
ORC1	0.00177682	0.00983298	2.34253	B cells
TTK	0.00193088	0.010554	3.25638	B cells
EDDM3B	0.00195577	0.0106582	3.58817	B cells
PALMD	0.00199228	0.0108173	5.1541	B cells
ENSSSCG00000002651	0.00207756	0.0112172	2.77065	B cells
NEMP1	0.00208101	0.011232	1.92171	B cells
ZNF367	0.00225982	0.0120459	1.7404	B cells
DEPDC1	0.00231231	0.0122961	3.49407	B cells
PRRT1B	0.00235346	0.0124693	3.08913	B cells
PAX9	0.00236846	0.012543	7.7142	B cells
SGO1	0.00239738	0.0126701	3.77219	B cells
NEIL3	0.00242044	0.0127832	4.38927	B cells
PROX1	0.00252811	0.0132884	1.53581	B cells
TRAIP	0.00261825	0.0136833	2.85508	B cells
MMP11	0.00263927	0.0137792	3.22608	B cells
PHGDH	0.00276863	0.0143674	2.22318	B cells
CENPA	0.00286607	0.0147968	3.93667	B cells
THEMIS2	0.00288985	0.0149065	2.87436	B cells
UNG	0.00291649	0.0150339	1.71987	B cells
ASPM	0.00295776	0.0152162	2.81722	B cells
CEP55	0.00307762	0.0157439	2.36275	B cells
DYNC2H1	0.00328156	0.0166062	2.34112	B cells
SNX22	0.00341202	0.0171821	4.26188	B cells
TAF6L	0.00354361	0.0177352	1.50895	B cells
POLR1G	0.00363797	0.0181255	1.85926	B cells
TCF19	0.00367325	0.0182836	3.42037	B cells
RRAGB	0.00368068	0.0183147	1.63554	B cells
TICRR	0.00369703	0.0183901	2.00851	B cells
LRRC75A	0.00371552	0.0184643	2.20631	B cells
ENSSSCG00000003403	0.0037913	0.018807	1.89907	B cells
MND1	0.00395435	0.0194948	2.24451	B cells
ELMOD2	0.00410196	0.0201391	1.97394	B cells
KIF24	0.00425035	0.0207231	2.82546	B cells
ENSSSCG00000049036	0.0042707	0.0207961	2.77739	B cells
ENSSSCG00000001444	0.00440448	0.0213276	5.45564	B cells
SUV39H1	0.00448316	0.0216672	2.38283	B cells
NEK2	0.0045391	0.0219034	3.78155	B cells
CDCA4	0.00467759	0.0224458	1.62855	B cells
KIF14	0.00468365	0.022454	3.73181	B cells
ENSSSCG00000039107	0.00472551	0.0225987	3.10209	B cells
SPDL1	0.00478925	0.0228471	2.78914	B cells
KIF18B	0.00484534	0.0230933	3.55683	B cells
CD300C	0.0048797	0.0232356	2.50513	B cells
MREG	0.00492558	0.0234208	4.12024	B cells
CKAP2L	0.0050979	0.0241188	2.26888	B cells
ZGRF1	0.00511093	0.0241584	2.31061	B cells
TSPOAP1	0.00519257	0.0244696	3.48601	B cells
STX1B	0.00521962	0.0245746	4.52742	B cells
LIPG	0.00532296	0.0249549	3.48931	B cells
ST6GALNAC3	0.00550192	0.0256387	2.72399	B cells
SYNGR2	0.00555133	0.0258265	1.99991	B cells
CKAP2	0.00564491	0.0262182	1.56017	B cells
RGS18	0.00568629	0.0263867	2.07609	B cells
ADAM3A	0.00583558	0.0269985	7.37863	B cells
CEND1	0.00587851	0.0271647	2.1456	B cells
ENSSSCG00000003271	0.00588654	0.0271936	1.73771	B cells
PPOX	0.00615067	0.0282705	1.61575	B cells
ENSSSCG00000004806	0.00616272	0.0283006	1.66057	B cells
FANCA	0.00624382	0.0285967	2.54306	B cells
TYMS	0.00626391	0.0286718	1.86622	B cells
FXN	0.00647892	0.0294903	1.54371	B cells
ENSSSCG00000010077	0.00661816	0.0300528	6.55775	B cells
ENSSSCG00000040849	0.00664658	0.0301383	5.96786	B cells
ATF5	0.0066749	0.030249	1.93124	B cells
GINS4	0.00674116	0.0305225	1.50061	B cells
RAD51	0.00714576	0.0320359	2.26419	B cells
ENSSSCG00000044895	0.00744045	0.0331459	2.90521	B cells
ENSSSCG00000015810	0.00789372	0.0348246	2.89932	B cells
MOB3C	0.00793276	0.0349769	2.26727	B cells
C8orf82	0.00795266	0.035038	1.54595	B cells
ENSSSCG00000002460	0.0079568	0.035038	1.64497	B cells
CCNF	0.00807986	0.0354661	3.21883	B cells
CIP2A	0.00826578	0.0361569	1.79332	B cells
NOC4L	0.00834275	0.0364627	1.8127	B cells
NETO2	0.00869299	0.0376429	3.20815	B cells
KNTC1	0.00880969	0.0380737	2.73969	B cells
WEE1	0.00891543	0.0384235	1.68596	B cells
HACD1	0.00896176	0.0385801	3.74816	B cells
CFL2	0.00900129	0.0387181	2.58163	B cells
CCNB3	0.00920831	0.0394697	2.60229	B cells
TCTN1	0.00964064	0.0410119	2.35431	B cells
ZNF318	0.00969808	0.0412115	2.09295	B cells
SLC25A19	0.00978218	0.0415299	1.92691	B cells
TMEM104	0.00990117	0.0419364	1.74788	B cells
F5	0.0106516	0.0445665	3.53845	B cells
IRF4	0.0107593	0.0449319	1.50455	B cells
CENPL	0.0108271	0.0451907	2.90582	B cells
NIP7	0.0110386	0.0459004	1.60406	B cells
MTBP	0.0114504	0.0473202	1.86116	B cells
KPNA5	0.0116112	0.0478319	1.66539	B cells
PSAT1	0.0119693	0.049062	1.86268	B cells
SPATA6	0.012146	0.0496647	4.50115	B cells
KIAA0930	0.0121507	0.0496711	2.32974	B cells
CD4	2.47877e-274	3.83838e-270	6.64809	CD4 αβ T cells
SAMHD1	2.41361e-232	1.86874e-228	2.14506	CD4 αβ T cells
CYTH1	3.73107e-221	1.92585e-217	1.64447	CD4 αβ T cells
ICOS	4.97597e-219	1.92632e-215	3.09476	CD4 αβ T cells
SLAMF1	1.62934e-186	4.20505e-183	3.91733	CD4 αβ T cells
PHACTR2	7.76006e-170	1.33516e-166	1.90282	CD4 αβ T cells
MAF	1.41652e-164	1.99407e-161	3.32184	CD4 αβ T cells
CD28	5.60659e-155	6.67831e-152	2.93547	CD4 αβ T cells
CD40LG	8.6508e-152	9.5684e-149	5.0032	CD4 αβ T cells
IL7R	4.03312e-119	3.12264e-116	1.52841	CD4 αβ T cells
MAP3K5	2.43867e-117	1.79823e-114	1.64259	CD4 αβ T cells
PCED1B	1.04991e-110	6.50315e-108	1.93852	CD4 αβ T cells
SH2D1A	1.47298e-104	7.86519e-102	3.05653	CD4 αβ T cells
IL6R	1.76998e-98	7.61336e-96	2.47036	CD4 αβ T cells
GPR183	6.85397e-97	2.79299e-94	1.99325	CD4 αβ T cells
CTLA4	2.97684e-82	8.38117e-80	4.4163	CD4 αβ T cells
TNFRSF4	1.07797e-77	2.60819e-75	6.42501	CD4 αβ T cells
LEF1	1.8476e-74	4.08716e-72	3.17745	CD4 αβ T cells
PDK1	1.9946e-62	3.2512e-60	2.02223	CD4 αβ T cells
CASS4	4.09748e-50	4.69996e-48	1.63327	CD4 αβ T cells
NPL	1.34156e-49	1.51635e-47	3.97864	CD4 αβ T cells
ATP1B2	1.54051e-45	1.46349e-43	2.31745	CD4 αβ T cells
MMD	1.0237e-44	9.43575e-43	1.56604	CD4 αβ T cells
SPOCK2	3.74384e-44	3.43038e-42	1.65849	CD4 αβ T cells
UST	4.25678e-44	3.87743e-42	1.5574	CD4 αβ T cells
PLCL1	1.20755e-43	1.07465e-41	2.92306	CD4 αβ T cells
ITGB2	5.0228e-43	4.34514e-41	2.21843	CD4 αβ T cells
KCNA3	7.22804e-41	5.65284e-39	1.52526	CD4 αβ T cells
ENSSSCG00000038351	4.08074e-40	3.06749e-38	2.33203	CD4 αβ T cells
PDCD1	9.96854e-35	6.12551e-33	2.94455	CD4 αβ T cells
ADGRE5	2.38593e-32	1.29182e-30	2.05531	CD4 αβ T cells
BST2	8.95954e-32	4.71899e-30	1.81807	CD4 αβ T cells
CSF1	1.43418e-29	6.81235e-28	2.43412	CD4 αβ T cells
TBXAS1	1.746e-29	8.24292e-28	2.7967	CD4 αβ T cells
IGKC	2.48195e-29	1.16463e-27	1.63051	CD4 αβ T cells
TIGIT	5.05524e-27	2.0546e-25	1.73584	CD4 αβ T cells
CXCR3	1.40381e-26	5.5454e-25	1.5587	CD4 αβ T cells
FGL2	9.08907e-20	2.29225e-18	2.07813	CD4 αβ T cells
UBD	3.46335e-19	8.26349e-18	1.99818	CD4 αβ T cells
LAG3	6.73049e-19	1.57673e-17	1.78818	CD4 αβ T cells
ENSSSCG00000004415	1.41988e-18	3.2573e-17	1.99714	CD4 αβ T cells
CCR4	4.27317e-17	8.75264e-16	3.57133	CD4 αβ T cells
PTPN13	1.54807e-16	3.04212e-15	1.6712	CD4 αβ T cells
BICC1	1.5706e-16	3.08248e-15	3.0471	CD4 αβ T cells
ENSSSCG00000039706	2.02974e-16	3.92882e-15	2.01158	CD4 αβ T cells
CCR5	2.80525e-16	5.36289e-15	1.6797	CD4 αβ T cells
LGMN	3.14668e-16	5.9934e-15	2.51761	CD4 αβ T cells
PRDM4	8.01882e-16	1.46775e-14	1.64157	CD4 αβ T cells
HLF	1.93908e-15	3.45134e-14	2.77623	CD4 αβ T cells
ISG20	3.04319e-15	5.36718e-14	1.5106	CD4 αβ T cells
IL1RL1	5.82007e-15	9.94745e-14	1.9842	CD4 αβ T cells
STING1	7.72251e-15	1.30978e-13	2.04095	CD4 αβ T cells
THSD7B	9.71834e-15	1.63543e-13	1.67015	CD4 αβ T cells
ZC3H12D	1.01057e-14	1.69725e-13	1.6418	CD4 αβ T cells
PDCD1LG2	1.52172e-13	2.31928e-12	1.53754	CD4 αβ T cells
TNFSF8	9.16849e-13	1.32562e-11	3.95863	CD4 αβ T cells
IL10	1.34055e-12	1.91852e-11	3.45551	CD4 αβ T cells
PYGO1	4.80125e-12	6.55043e-11	4.97309	CD4 αβ T cells
SHCBP1L	6.05843e-12	8.17201e-11	2.608	CD4 αβ T cells
FOXP3	1.28585e-11	1.68597e-10	2.52026	CD4 αβ T cells
LRP12	5.59288e-11	6.96748e-10	1.57445	CD4 αβ T cells
BHLHE40	1.73893e-10	2.06815e-09	1.61323	CD4 αβ T cells
PLXND1	2.66994e-09	2.81519e-08	3.55017	CD4 αβ T cells
ACOXL	3.15736e-09	3.3035e-08	3.22111	CD4 αβ T cells
SV2C	1.60907e-08	1.55923e-07	2.90576	CD4 αβ T cells
S100A4	2.12697e-08	2.03812e-07	2.27443	CD4 αβ T cells
ENSSSCG00000033918	3.74594e-08	3.49223e-07	1.66989	CD4 αβ T cells
TNF	8.14389e-08	7.26848e-07	1.80305	CD4 αβ T cells
ADAM19	1.70528e-07	1.481e-06	1.94787	CD4 αβ T cells
IL23R	3.13467e-07	2.64813e-06	2.76068	CD4 αβ T cells
TRPC3	1.73471e-06	1.33975e-05	1.65578	CD4 αβ T cells
CCDC122	2.17724e-06	1.65349e-05	2.90755	CD4 αβ T cells
HRH2	2.20203e-05	0.000144485	1.6647	CD4 αβ T cells
CD180	3.34962e-05	0.000214157	4.16264	CD4 αβ T cells
TNFSF13B	3.6517e-05	0.000231748	1.79596	CD4 αβ T cells
NLRP3	3.6641e-05	0.00023244	2.6451	CD4 αβ T cells
SSC4D	3.76665e-05	0.00023836	1.65758	CD4 αβ T cells
RUSC2	4.636e-05	0.000289237	1.53477	CD4 αβ T cells
EVA1A	6.06934e-05	0.000373099	1.51224	CD4 αβ T cells
CSF2	9.49627e-05	0.000565576	4.29856	CD4 αβ T cells
B4GALNT1	9.92184e-05	0.000588207	2.8465	CD4 αβ T cells
ENSSSCG00000017507	0.000109447	0.00064637	3.76484	CD4 αβ T cells
RCAN2	0.000121019	0.000710649	2.50178	CD4 αβ T cells
ENSSSCG00000033574	0.000125065	0.000733296	2.0491	CD4 αβ T cells
ENSSSCG00000043076	0.00029864	0.00163813	4.07681	CD4 αβ T cells
TP73	0.000352055	0.00191082	2.24475	CD4 αβ T cells
LYSMD2	0.00038915	0.002096	1.51404	CD4 αβ T cells
ENSSSCG00000009425	0.000505684	0.00267893	1.51954	CD4 αβ T cells
TMEM204	0.000539239	0.00283824	1.7889	CD4 αβ T cells
FAM111A	0.000559093	0.00293079	3.11448	CD4 αβ T cells
CCR7	0.000912038	0.00457496	2.57619	CD4 αβ T cells
MTUS2	0.00110857	0.00545824	1.85696	CD4 αβ T cells
TGFBR3	0.00135004	0.00652886	2.51573	CD4 αβ T cells
IL21	0.00136404	0.00658628	5.82732	CD4 αβ T cells
CHST15	0.00168135	0.00797173	2.16511	CD4 αβ T cells
ITGB3	0.00179323	0.00843829	1.63136	CD4 αβ T cells
IRF5	0.0018348	0.00860705	1.91418	CD4 αβ T cells
IL26	0.0022553	0.0103815	1.87168	CD4 αβ T cells
PARVB	0.00298071	0.0133438	1.6538	CD4 αβ T cells
ENSSSCG00000004441	0.00657128	0.026991	1.82234	CD4 αβ T cells
ENSSSCG00000043909	0.011706	0.0450692	1.55035	CD4 αβ T cells
OBSCN	0.0122956	0.0471047	1.5517	CD4 αβ T cells
CCDC88A	0.0124589	0.0476241	1.64448	CD4 αβ T cells
CAMK4	0	0	2.28176	CD8 αβ T cells
REV1	0	0	1.81939	CD8 αβ T cells
FYN	0	0	2.09702	CD8 αβ T cells
SKAP1	0	0	1.83084	CD8 αβ T cells
TRAT1	0	0	2.34148	CD8 αβ T cells
DOCK10	0	0	1.95662	CD8 αβ T cells
ENSSSCG00000005095	0	0	1.95292	CD8 αβ T cells
ENSSSCG00000029596	0	0	2.14127	CD8 αβ T cells
CD96	0	0	2.60063	CD8 αβ T cells
PDE3B	0	0	1.73293	CD8 αβ T cells
CD247	0	0	2.12022	CD8 αβ T cells
CD3E	0	0	2.038	CD8 αβ T cells
PIP4K2A	0	0	1.77789	CD8 αβ T cells
FNBP1	0	0	1.89426	CD8 αβ T cells
PTPN22	0	0	2.25427	CD8 αβ T cells
ITGAE	0	0	2.3508	CD8 αβ T cells
CD2	0	0	2.07217	CD8 αβ T cells
PRKCB	0	0	1.88628	CD8 αβ T cells
ITK	0	0	2.1441	CD8 αβ T cells
CHST11	0	0	1.95117	CD8 αβ T cells
ENSSSCG00000001097	0	0	1.97093	CD8 αβ T cells
ARHGAP15	0	0	1.78011	CD8 αβ T cells
RUNX3	0	0	2.22314	CD8 αβ T cells
ETS1	0	0	1.91896	CD8 αβ T cells
PTPRC	0	0	1.57016	CD8 αβ T cells
IKZF3	0	0	2.03908	CD8 αβ T cells
CD53	0	0	1.99164	CD8 αβ T cells
EVL	0	0	1.73717	CD8 αβ T cells
INPP4B	0	0	1.60391	CD8 αβ T cells
CD3D	0	0	2.15641	CD8 αβ T cells
RDX	0	0	1.93885	CD8 αβ T cells
NLRC3	0	0	2.19079	CD8 αβ T cells
CRTAM	0	0	2.54732	CD8 αβ T cells
KLF12	0	0	1.83561	CD8 αβ T cells
THEMIS	0	0	2.24884	CD8 αβ T cells
LCK	0	0	2.06309	CD8 αβ T cells
BTBD11	0	0	2.13145	CD8 αβ T cells
CTSC	0	0	1.82644	CD8 αβ T cells
ENSSSCG00000011121	0	0	1.78779	CD8 αβ T cells
RGS1	0	0	1.63933	CD8 αβ T cells
CST7	0	0	2.02466	CD8 αβ T cells
SRGN	0	0	1.65848	CD8 αβ T cells
VAV3	0	0	1.71069	CD8 αβ T cells
PTPRCAP	0	0	1.93721	CD8 αβ T cells
CD8A	0	0	2.29423	CD8 αβ T cells
SEPTIN6	0	0	1.74075	CD8 αβ T cells
ITGB7	0	0	1.86016	CD8 αβ T cells
TGFBR2	0	0	1.7434	CD8 αβ T cells
ENSSSCG00000023584	0	0	2.46887	CD8 αβ T cells
IKZF2	0	0	1.95351	CD8 αβ T cells
NKG7	0	0	2.34344	CD8 αβ T cells
SFMBT2	0	0	1.99021	CD8 αβ T cells
LNPEP	0	0	1.71537	CD8 αβ T cells
LCP1	0	0	1.72827	CD8 αβ T cells
ENSSSCG00000016475	0	0	1.76865	CD8 αβ T cells
SYTL3	0	0	2.12754	CD8 αβ T cells
CYTIP	0	0	1.76352	CD8 αβ T cells
LCP2	0	0	1.82477	CD8 αβ T cells
GPR171	0	0	2.17185	CD8 αβ T cells
GZMH	0	0	1.54193	CD8 αβ T cells
STAT4	0	0	2.04141	CD8 αβ T cells
ENSSSCG00000040535	0	0	1.77907	CD8 αβ T cells
XCL1	0	0	2.28792	CD8 αβ T cells
ENSSSCG00000033909	0	0	1.69236	CD8 αβ T cells
TSPAN5	0	0	1.9029	CD8 αβ T cells
LAPTM5	0	0	1.77683	CD8 αβ T cells
CD6	0	0	2.246	CD8 αβ T cells
SLC11A2	0	0	1.83092	CD8 αβ T cells
RHOH	0	0	1.72696	CD8 αβ T cells
ARHGAP25	0	0	1.78798	CD8 αβ T cells
ARHGDIB	0	0	1.69495	CD8 αβ T cells
CD69	0	0	1.73378	CD8 αβ T cells
CD244	0	0	2.36082	CD8 αβ T cells
TRERF1	0	0	1.84442	CD8 αβ T cells
SCML4	0	0	1.70149	CD8 αβ T cells
ENSSSCG00000036618	0	0	1.70473	CD8 αβ T cells
CREM	0	0	1.63547	CD8 αβ T cells
CORO1A	0	0	1.67224	CD8 αβ T cells
CD37	0	0	1.90094	CD8 αβ T cells
ZDHHC14	0	0	1.75565	CD8 αβ T cells
MED7	0	0	1.87117	CD8 αβ T cells
SNTB1	0	0	1.97335	CD8 αβ T cells
ENSSSCG00000000576	0	0	1.68981	CD8 αβ T cells
AKT3	0	0	2.16222	CD8 αβ T cells
ENSSSCG00000028092	0	0	1.56185	CD8 αβ T cells
CTSW	0	0	1.96823	CD8 αβ T cells
CRLF3	0	0	1.58323	CD8 αβ T cells
TRPS1	0	0	1.77946	CD8 αβ T cells
CCR9	0	0	1.96491	CD8 αβ T cells
APBB1IP	0	0	1.79735	CD8 αβ T cells
PRKCQ	0	0	1.90643	CD8 αβ T cells
RFTN1	0	0	1.70183	CD8 αβ T cells
NR4A2	0	0	1.56985	CD8 αβ T cells
ITGA4	0	0	1.55874	CD8 αβ T cells
ZEB1	0	0	1.68258	CD8 αβ T cells
RORA	0	0	1.51495	CD8 αβ T cells
NIBAN1	0	0	2.09394	CD8 αβ T cells
ENSSSCG00000025499	0	0	1.7838	CD8 αβ T cells
DUSP4	0	0	1.83764	CD8 αβ T cells
PDE4B	0	0	2.01992	CD8 αβ T cells
STK26	0	0	1.83921	CD8 αβ T cells
TSC22D3	0	0	1.78766	CD8 αβ T cells
SLC9A9	0	0	1.67349	CD8 αβ T cells
RASGRP1	0	0	1.52595	CD8 αβ T cells
CD5	0	0	1.94815	CD8 αβ T cells
WAS	0	0	1.74575	CD8 αβ T cells
SH3KBP1	0	0	1.65316	CD8 αβ T cells
GZMA	0	0	1.90483	CD8 αβ T cells
PREX1	0	0	1.70835	CD8 αβ T cells
ZAP70	0	0	1.91688	CD8 αβ T cells
RIN3	0	0	1.82958	CD8 αβ T cells
PPP1R16B	0	0	1.68944	CD8 αβ T cells
CD81	0	0	1.60892	CD8 αβ T cells
SASH3	0	0	1.85067	CD8 αβ T cells
ENSSSCG00000045541	0	0	1.90793	CD8 αβ T cells
GSAP	0	0	1.70382	CD8 αβ T cells
PPP1R18	0	0	1.70306	CD8 αβ T cells
EMB	0	0	1.63134	CD8 αβ T cells
SEPTIN1	0	0	1.6862	CD8 αβ T cells
CD8B	0	0	2.47997	CD8 αβ T cells
AKNA	0	0	1.64551	CD8 αβ T cells
ST6GALNAC4	0	0	1.65623	CD8 αβ T cells
ST8SIA1	0	0	1.89954	CD8 αβ T cells
HCLS1	0	0	1.62311	CD8 αβ T cells
CCL4	0	0	1.59162	CD8 αβ T cells
FLI1	0	0	1.58758	CD8 αβ T cells
SPNS1	0	0	1.68207	CD8 αβ T cells
ENSSSCG00000017749	0	0	2.17689	CD8 αβ T cells
CAMK1D	0	0	1.50325	CD8 αβ T cells
EGLN3	0	0	2.1333	CD8 αβ T cells
RGCC	0	0	1.50642	CD8 αβ T cells
ENSSSCG00000001455	0	0	1.739	CD8 αβ T cells
PLAGL1	0	0	1.63022	CD8 αβ T cells
ARHGEF3	0	0	1.65109	CD8 αβ T cells
CYFIP2	0	0	1.70577	CD8 αβ T cells
TGFB1	0	0	1.64155	CD8 αβ T cells
ENSSSCG00000031897	0	0	1.85808	CD8 αβ T cells
CTSD	0	0	1.52258	CD8 αβ T cells
LIMD2	0	0	1.80999	CD8 αβ T cells
ELOVL5	0	0	1.74945	CD8 αβ T cells
ANXA6	0	0	1.9436	CD8 αβ T cells
ENSSSCG00000027677	0	0	2.04601	CD8 αβ T cells
KLRK1	0	0	2.07513	CD8 αβ T cells
SIT1	0	0	1.92929	CD8 αβ T cells
TXK	0	0	2.15105	CD8 αβ T cells
SERPINB9	0	0	2.04475	CD8 αβ T cells
GZMA-1	0	0	1.73433	CD8 αβ T cells
RBMS1	0	0	1.80184	CD8 αβ T cells
HLA-DRA	0	0	1.69415	CD8 αβ T cells
GMFG	0	0	1.64045	CD8 αβ T cells
CMTM7	0	0	1.88529	CD8 αβ T cells
TMEM154	0	0	1.74117	CD8 αβ T cells
IFIT1	0	0	1.79921	CD8 αβ T cells
KCNQ5	0	0	1.69888	CD8 αβ T cells
VIM	0	0	1.92683	CD8 αβ T cells
EMP3	0	0	1.73133	CD8 αβ T cells
ST8SIA4	0	0	1.56304	CD8 αβ T cells
PIK3CD	0	0	1.67094	CD8 αβ T cells
CD226	0	0	2.10543	CD8 αβ T cells
TBC1D10C	0	0	1.84214	CD8 αβ T cells
CLEC2B	0	0	2.21757	CD8 αβ T cells
LAX1	0	0	1.79283	CD8 αβ T cells
TRAF3IP3	0	0	1.6358	CD8 αβ T cells
ENSSSCG00000029668	0	0	1.92747	CD8 αβ T cells
ENSSSCG00000004082	0	0	1.69639	CD8 αβ T cells
ENSSSCG00000012517	0	0	2.27421	CD8 αβ T cells
BIN1	0	0	1.93583	CD8 αβ T cells
ENSSSCG00000005949	0	0	1.74578	CD8 αβ T cells
MYO1F	0	0	1.85778	CD8 αβ T cells
ITGAL	0	0	1.7354	CD8 αβ T cells
CD38	0	0	1.54759	CD8 αβ T cells
SNRPN	0	0	1.63325	CD8 αβ T cells
MDFIC	0	0	1.67598	CD8 αβ T cells
GCSAM	0	0	2.47375	CD8 αβ T cells
APOBEC3B	0	0	1.59404	CD8 αβ T cells
IL7R	0	0	1.69677	CD8 αβ T cells
ENSSSCG00000022925	0	0	1.74343	CD8 αβ T cells
MSN	0	0	1.6013	CD8 αβ T cells
PVRIG	0	0	1.71083	CD8 αβ T cells
USP20	0	0	1.53831	CD8 αβ T cells
ARHGEF6	0	0	1.58309	CD8 αβ T cells
LSP1	0	0	1.58043	CD8 αβ T cells
ENSSSCG00000001456	0	0	1.56446	CD8 αβ T cells
HERPUD2	0	0	1.60787	CD8 αβ T cells
DAPK2	0	0	2.02212	CD8 αβ T cells
SLA-DQB1	0	0	1.62045	CD8 αβ T cells
ZBTB10	0	0	2.16409	CD8 αβ T cells
LRRC8C	0	0	1.54295	CD8 αβ T cells
BIN2	0	0	1.69195	CD8 αβ T cells
ENSSSCG00000006418	0	0	1.89616	CD8 αβ T cells
JAML	0	0	1.68365	CD8 αβ T cells
TRPV2	0	0	1.94019	CD8 αβ T cells
PACS1	0	0	1.59694	CD8 αβ T cells
CHSY1	0	0	1.74099	CD8 αβ T cells
RASSF5	0	0	1.50918	CD8 αβ T cells
TAGAP	0	0	1.78741	CD8 αβ T cells
PRF1	0	0	2.43636	CD8 αβ T cells
QKI	0	0	1.51299	CD8 αβ T cells
DYNLT3	0	0	1.63637	CD8 αβ T cells
ARL6IP5	0	0	1.59292	CD8 αβ T cells
ACAP1	0	0	1.60359	CD8 αβ T cells
SMPD1	0	0	1.85552	CD8 αβ T cells
HS3ST3B1	0	0	1.87341	CD8 αβ T cells
NR4A3	0	0	1.76731	CD8 αβ T cells
RGS19	0	0	1.54583	CD8 αβ T cells
ENSSSCG00000022692	0	0	1.76764	CD8 αβ T cells
STAMBPL1	0	0	1.6427	CD8 αβ T cells
RHOQ	0	0	2.1874	CD8 αβ T cells
CEP85L	0	0	1.70669	CD8 αβ T cells
TMEM156	0	0	1.63494	CD8 αβ T cells
ENSSSCG00000012397	0	0	1.67245	CD8 αβ T cells
UBASH3A	0	0	1.96531	CD8 αβ T cells
SLAMF6	0	0	1.58327	CD8 αβ T cells
PRKD3	0	0	1.50249	CD8 αβ T cells
EVI2B	0	0	1.67891	CD8 αβ T cells
UNC119	0	0	1.6266	CD8 αβ T cells
ENSSSCG00000027196	0	0	1.70287	CD8 αβ T cells
LPXN	0	0	1.61724	CD8 αβ T cells
CCDC85B	0	0	1.62382	CD8 αβ T cells
ATP2B4	0	0	1.80536	CD8 αβ T cells
GCNT1	0	0	1.77892	CD8 αβ T cells
ZNF205	0	0	1.81053	CD8 αβ T cells
NIN	0	0	1.54579	CD8 αβ T cells
GFOD1	0	0	1.73231	CD8 αβ T cells
ARL4C	0	0	1.77491	CD8 αβ T cells
UBXN11	0	0	1.64805	CD8 αβ T cells
SIPA1	0	0	1.80228	CD8 αβ T cells
GIMAP4	0	0	1.64299	CD8 αβ T cells
SLA-DMA	0	0	1.71132	CD8 αβ T cells
ST3GAL5	0	0	1.67941	CD8 αβ T cells
AHRR	0	0	2.11272	CD8 αβ T cells
NFATC1	0	0	1.7053	CD8 αβ T cells
ENSSSCG00000044512	0	0	2.67759	CD8 αβ T cells
IL10RA	0	0	1.67695	CD8 αβ T cells
ARHGAP45	0	0	1.6671	CD8 αβ T cells
DTX1	1.32413e-298	2.4914e-297	2.35077	CD8 αβ T cells
CCDC69	1.06862e-295	1.98889e-294	1.58615	CD8 αβ T cells
CNN2	6.22853e-295	1.15369e-293	1.61314	CD8 αβ T cells
MAN1C1	1.45028e-292	2.66085e-291	1.67717	CD8 αβ T cells
ENSSSCG00000026217	3.05004e-292	5.58272e-291	2.42175	CD8 αβ T cells
ENSSSCG00000004081	4.57117e-290	8.2886e-289	1.8596	CD8 αβ T cells
ENSSSCG00000050966	2.34675e-289	4.24525e-288	1.52602	CD8 αβ T cells
GPR55	3.38115e-287	6.07391e-286	2.16953	CD8 αβ T cells
MAP3K8	6.19666e-287	1.11059e-285	1.66402	CD8 αβ T cells
CD84	2.89244e-285	5.14822e-284	1.87134	CD8 αβ T cells
RNF125	6.74126e-284	1.19165e-282	1.6608	CD8 αβ T cells
BCL2A1	2.10032e-282	3.68328e-281	1.7371	CD8 αβ T cells
MOB3A	1.17565e-273	1.95963e-272	1.52482	CD8 αβ T cells
CD101	3.38942e-271	5.59543e-270	2.24103	CD8 αβ T cells
ITGA1	3.40682e-271	5.61817e-270	2.16343	CD8 αβ T cells
SEMA4A	8.75737e-271	1.43957e-269	1.62816	CD8 αβ T cells
GPR18	1.46192e-262	2.3266e-261	2.51292	CD8 αβ T cells
RASAL3	6.47489e-259	1.01584e-257	1.71254	CD8 αβ T cells
PLEKHO1	9.50246e-257	1.48183e-255	1.67735	CD8 αβ T cells
ENSSSCG00000006452	6.37427e-256	9.89034e-255	1.79301	CD8 αβ T cells
ACP5	2.80799e-254	4.33516e-253	1.94693	CD8 αβ T cells
GPR82	7.62839e-254	1.17538e-252	2.53569	CD8 αβ T cells
RUBCNL	9.39361e-254	1.44592e-252	1.60484	CD8 αβ T cells
ARHGAP4	1.95188e-253	2.99255e-252	1.65736	CD8 αβ T cells
ENSSSCG00000000025	1.0152e-250	1.53669e-249	1.68521	CD8 αβ T cells
ENSSSCG00000000295	2.7662e-246	4.10294e-245	1.58552	CD8 αβ T cells
GPR174	1.94175e-243	2.83393e-242	1.52719	CD8 αβ T cells
SPNS3	4.58381e-238	6.52393e-237	2.30725	CD8 αβ T cells
SCG5	2.24798e-237	3.1965e-236	1.70354	CD8 αβ T cells
SPAG16	6.05982e-235	8.54612e-234	1.52793	CD8 αβ T cells
ENSSSCG00000039407	2.84297e-233	3.97323e-232	1.97553	CD8 αβ T cells
PGM2L1	4.51673e-225	6.11377e-224	1.59646	CD8 αβ T cells
JAK3	3.42834e-222	4.56473e-221	1.69858	CD8 αβ T cells
PLEKHF1	4.8747e-218	6.37003e-217	1.50098	CD8 αβ T cells
SSBP4	6.24321e-212	7.94381e-211	1.68255	CD8 αβ T cells
JAKMIP1	7.80367e-205	9.61336e-204	1.81594	CD8 αβ T cells
U2AF1L4	1.17859e-204	1.4473e-203	1.55342	CD8 αβ T cells
MYO1G	5.58333e-203	6.83462e-202	1.53869	CD8 αβ T cells
ARRB2	9.37352e-202	1.14291e-200	1.61295	CD8 αβ T cells
RNF122	1.28534e-199	1.55012e-198	1.72457	CD8 αβ T cells
ZEB2	6.31386e-199	7.60266e-198	1.72464	CD8 αβ T cells
MVB12B	4.95417e-195	5.86958e-194	1.50194	CD8 αβ T cells
IL21R	1.35951e-191	1.58883e-190	1.8121	CD8 αβ T cells
SLA-DMB	8.98462e-188	1.02904e-186	1.96435	CD8 αβ T cells
CD200R1	5.97428e-187	6.80734e-186	2.27542	CD8 αβ T cells
FCER1G	5.4477e-183	6.1351e-182	1.64124	CD8 αβ T cells
ENTPD1	4.41591e-182	4.93365e-181	1.53449	CD8 αβ T cells
IFFO2	7.59816e-182	8.48288e-181	1.93989	CD8 αβ T cells
SERPINF1	1.04396e-178	1.14814e-177	1.64466	CD8 αβ T cells
HPSE	1.56309e-178	1.71663e-177	2.32073	CD8 αβ T cells
SCPEP1	1.23557e-174	1.33329e-173	1.53762	CD8 αβ T cells
ARHGAP9	3.08764e-174	3.3249e-173	1.68375	CD8 αβ T cells
TMEM71	5.41587e-169	5.66271e-168	2.06536	CD8 αβ T cells
ENSSSCG00000009240	9.59263e-167	9.93591e-166	1.50591	CD8 αβ T cells
ARHGAP6	2.22892e-166	2.29793e-165	1.92568	CD8 αβ T cells
ENSSSCG00000005518	2.76022e-166	2.84378e-165	1.53941	CD8 αβ T cells
RAB19	1.71525e-165	1.76131e-164	1.50574	CD8 αβ T cells
BCAS4	1.9448e-164	1.9865e-163	1.56475	CD8 αβ T cells
ENSSSCG00000036822	1.04591e-162	1.05856e-161	1.56067	CD8 αβ T cells
CAPG	5.21867e-162	5.26114e-161	1.50759	CD8 αβ T cells
PRKAR2B	5.53411e-160	5.49684e-159	1.62746	CD8 αβ T cells
PIK3IP1	5.65575e-160	5.61405e-159	1.76	CD8 αβ T cells
PHTF1	5.61717e-159	5.55086e-158	1.54558	CD8 αβ T cells
ENSSSCG00000035256	1.2796e-157	1.25648e-156	2.01558	CD8 αβ T cells
RGS10	9.87372e-157	9.65853e-156	1.68464	CD8 αβ T cells
ENSSSCG00000048994	1.92668e-151	1.83147e-150	1.97595	CD8 αβ T cells
DUSP22	5.49747e-148	5.10056e-147	1.91422	CD8 αβ T cells
SPSB1	8.49631e-144	7.7074e-143	1.62437	CD8 αβ T cells
KIAA0040	8.0694e-142	7.23536e-141	1.51393	CD8 αβ T cells
HDGFL3	1.38735e-140	1.23042e-139	1.8362	CD8 αβ T cells
TBX21	3.57985e-139	3.15145e-138	1.73129	CD8 αβ T cells
ENSSSCG00000017032	2.67024e-138	2.33873e-137	1.96417	CD8 αβ T cells
ENSSSCG00000004830	8.96558e-135	7.72147e-134	1.80372	CD8 αβ T cells
TOX2	7.09953e-134	6.09403e-133	2.24323	CD8 αβ T cells
VOPP1	3.12626e-133	2.6687e-132	1.69455	CD8 αβ T cells
GABARAPL1	9.52314e-132	8.05384e-131	1.65526	CD8 αβ T cells
FCRL6	4.85898e-131	4.08254e-130	2.66452	CD8 αβ T cells
PTPN7	1.27098e-130	1.06615e-129	1.74921	CD8 αβ T cells
GPR34	9.51887e-129	7.95036e-128	2.03538	CD8 αβ T cells
ENSSSCG00000033721	4.00227e-128	3.33379e-127	1.88533	CD8 αβ T cells
ENSSSCG00000029752	4.50263e-128	3.74856e-127	1.7707	CD8 αβ T cells
CAMKK2	9.09699e-128	7.55723e-127	1.50942	CD8 αβ T cells
STN1	1.3295e-120	1.05468e-119	1.61362	CD8 αβ T cells
ENSSSCG00000017868	1.79954e-119	1.41523e-118	1.93934	CD8 αβ T cells
CYTH4	2.88622e-119	2.26524e-118	1.50884	CD8 αβ T cells
KLHL8	5.45364e-117	4.22248e-116	1.50495	CD8 αβ T cells
IL12RB1	4.56204e-114	3.47311e-113	1.57089	CD8 αβ T cells
TET1	1.41079e-111	1.05588e-110	1.50885	CD8 αβ T cells
SEMA7A	6.943e-110	5.154e-109	1.7979	CD8 αβ T cells
GSTA4	3.82713e-109	2.82609e-108	1.94146	CD8 αβ T cells
FASLG	4.92341e-109	3.63389e-108	1.83372	CD8 αβ T cells
ENSSSCG00000008686	2.09851e-107	1.5328e-106	2.34478	CD8 αβ T cells
CCDC28B	5.55433e-107	4.03797e-106	1.97988	CD8 αβ T cells
ENSSSCG00000033623	6.95858e-107	5.04937e-106	1.97953	CD8 αβ T cells
FSCN1	9.36515e-103	6.62492e-102	2.38147	CD8 αβ T cells
ADORA2B	1.18449e-98	8.13746e-98	1.8411	CD8 αβ T cells
TRIB2	1.5952e-98	1.09493e-97	2.02469	CD8 αβ T cells
ENSSSCG00000031741	5.44967e-98	3.72574e-97	1.5894	CD8 αβ T cells
GRAMD1A	1.54049e-96	1.04579e-95	1.56585	CD8 αβ T cells
ENSSSCG00000040701	3.37075e-96	2.28129e-95	1.68345	CD8 αβ T cells
ENSSSCG00000013504	9.39397e-96	6.34113e-95	1.9944	CD8 αβ T cells
SLC4A8	2.98018e-95	2.00296e-94	1.8513	CD8 αβ T cells
EPHB6	2.78621e-92	1.8297e-91	1.5671	CD8 αβ T cells
TNIP3	3.36169e-92	2.20482e-91	2.10959	CD8 αβ T cells
DENND1C	1.49704e-90	9.74017e-90	1.69467	CD8 αβ T cells
NAPSA	8.86557e-89	5.69168e-88	2.22791	CD8 αβ T cells
ENSSSCG00000028531	1.43569e-88	9.20185e-88	1.53495	CD8 αβ T cells
OPRM1	1.1689e-86	7.40004e-86	2.18477	CD8 αβ T cells
CXCR6	1.22925e-84	7.65069e-84	1.66499	CD8 αβ T cells
LIX1L	1.24013e-78	7.43165e-78	1.84111	CD8 αβ T cells
DNAH6	5.39443e-75	3.15218e-74	2.16074	CD8 αβ T cells
TG	1.03395e-74	6.02812e-74	1.6874	CD8 αβ T cells
BATF3	5.89701e-74	3.42004e-73	1.68386	CD8 αβ T cells
RASGEF1A	4.45093e-73	2.56027e-72	2.29917	CD8 αβ T cells
HAVCR2	1.07385e-72	6.15643e-72	2.12379	CD8 αβ T cells
ENSSSCG00000015036	1.93383e-69	1.08184e-68	1.99358	CD8 αβ T cells
ENSSSCG00000043987	3.99264e-67	2.19552e-66	2.43828	CD8 αβ T cells
FAM78A	5.60664e-67	3.07868e-66	1.60187	CD8 αβ T cells
FCMR	3.13801e-66	1.71522e-65	1.61695	CD8 αβ T cells
NCF2	8.66178e-66	4.71285e-65	1.58646	CD8 αβ T cells
ENSSSCG00000003909	2.60002e-65	1.40577e-64	1.56684	CD8 αβ T cells
PLSCR3	2.91504e-65	1.5739e-64	1.5957	CD8 αβ T cells
PLCB2	1.45103e-63	7.72935e-63	1.90651	CD8 αβ T cells
RASGRP2	4.22484e-62	2.22902e-61	1.66593	CD8 αβ T cells
HLA-DOB	2.06443e-61	1.08255e-60	1.52789	CD8 αβ T cells
KLHL4	2.29801e-61	1.20463e-60	2.38048	CD8 αβ T cells
PTP4A3	2.09088e-59	1.07423e-58	2.02072	CD8 αβ T cells
SLC9B2	3.77496e-58	1.92097e-57	1.80861	CD8 αβ T cells
GAB3	2.38315e-57	1.2052e-56	1.81603	CD8 αβ T cells
TSPAN10	2.11676e-56	1.06422e-55	2.44303	CD8 αβ T cells
IFNG	4.15664e-55	2.0683e-54	1.7438	CD8 αβ T cells
TNFSF14	9.30125e-55	4.61043e-54	1.92462	CD8 αβ T cells
BCL6	2.25906e-54	1.11726e-53	1.58269	CD8 αβ T cells
GPR15	6.80511e-54	3.35489e-53	1.89384	CD8 αβ T cells
KLRD1	2.13964e-53	1.05049e-52	2.28486	CD8 αβ T cells
PLVAP	2.39379e-53	1.17415e-52	1.86028	CD8 αβ T cells
CDH24	2.07967e-51	9.97325e-51	1.75295	CD8 αβ T cells
ENSSSCG00000016451	4.34701e-51	2.07822e-50	1.52607	CD8 αβ T cells
CHST12	5.28386e-51	2.52377e-50	1.56146	CD8 αβ T cells
ENSSSCG00000040586	1.33709e-49	6.28179e-49	1.56984	CD8 αβ T cells
ATP8B4	4.9862e-49	2.32704e-48	1.55906	CD8 αβ T cells
WHRN	2.02293e-48	9.39847e-48	2.15431	CD8 αβ T cells
SLC4A11	7.76504e-48	3.57436e-47	2.15471	CD8 αβ T cells
ENSSSCG00000031855	4.01714e-47	1.83985e-46	2.02129	CD8 αβ T cells
INSYN2B	7.87898e-46	3.56847e-45	1.58014	CD8 αβ T cells
ENSSSCG00000037475	1.33338e-45	6.02842e-45	2.25476	CD8 αβ T cells
TNFSF12	1.74989e-45	7.90003e-45	1.66951	CD8 αβ T cells
ENSSSCG00000040752	1.92972e-43	8.54251e-43	1.67908	CD8 αβ T cells
SLAIN1	3.40767e-43	1.50421e-42	1.79095	CD8 αβ T cells
ENSSSCG00000033104	2.41538e-41	1.04097e-40	2.06542	CD8 αβ T cells
FAM89B	7.52901e-41	3.22508e-40	1.53785	CD8 αβ T cells
CACNA1D	1.68518e-40	7.19863e-40	1.7644	CD8 αβ T cells
AICDA	5.52616e-40	2.3496e-39	1.98576	CD8 αβ T cells
IL12RB2	7.24472e-40	3.07608e-39	1.66889	CD8 αβ T cells
MSC	1.34036e-38	5.6248e-38	2.40313	CD8 αβ T cells
B4GALT4	1.48542e-38	6.22342e-38	1.5963	CD8 αβ T cells
ENSSSCG00000000640	8.04107e-37	3.31248e-36	1.65761	CD8 αβ T cells
ENSSSCG00000045808	2.21961e-35	8.99992e-35	2.08997	CD8 αβ T cells
GRHL1	1.24642e-33	4.97316e-33	2.6246	CD8 αβ T cells
TP53I11	1.53752e-33	6.12675e-33	1.54779	CD8 αβ T cells
ENSSSCG00000006376	6.34433e-33	2.50617e-32	2.0731	CD8 αβ T cells
MAPK10	2.63046e-32	1.02964e-31	1.53523	CD8 αβ T cells
DOCK3	3.89304e-32	1.51925e-31	1.8205	CD8 αβ T cells
AGAP2	1.46194e-30	5.57863e-30	1.70411	CD8 αβ T cells
CHODL	2.35382e-30	8.97534e-30	1.71476	CD8 αβ T cells
ACKR3	2.39592e-30	9.13362e-30	1.79291	CD8 αβ T cells
CMTM8	1.94604e-29	7.30356e-29	1.83925	CD8 αβ T cells
ADAMTS9	6.52942e-29	2.43341e-28	1.99765	CD8 αβ T cells
KLF8	1.26427e-27	4.6271e-27	1.54205	CD8 αβ T cells
NMUR1	6.36541e-27	2.30246e-26	1.78363	CD8 αβ T cells
RANBP3L	3.39812e-26	1.21636e-25	2.25417	CD8 αβ T cells
ENSSSCG00000045051	6.65035e-26	2.37392e-25	1.72597	CD8 αβ T cells
NKD1	6.8347e-26	2.43916e-25	2.24223	CD8 αβ T cells
ELOVL4	2.50718e-25	8.85374e-25	1.81704	CD8 αβ T cells
TMEM74	8.62057e-25	3.01876e-24	2.28063	CD8 αβ T cells
NAV3	1.14407e-24	3.99367e-24	1.95895	CD8 αβ T cells
TPMT	9.87692e-24	3.39423e-23	1.59256	CD8 αβ T cells
DOK2	5.43507e-23	1.83519e-22	1.65973	CD8 αβ T cells
GPR68	6.39842e-22	2.11844e-21	1.93766	CD8 αβ T cells
ENSSSCG00000035224	1.2973e-21	4.27418e-21	1.75284	CD8 αβ T cells
ENSSSCG00000000636	3.11747e-20	1.00404e-19	2.22808	CD8 αβ T cells
LRP8	6.40337e-20	2.04868e-19	1.8253	CD8 αβ T cells
ENSSSCG00000005311	7.9873e-20	2.55228e-19	1.63794	CD8 αβ T cells
SYN1	1.37507e-19	4.37587e-19	1.83223	CD8 αβ T cells
GIMAP8	1.40977e-19	4.48443e-19	1.50552	CD8 αβ T cells
ENSSSCG00000048333	1.58548e-19	5.03924e-19	1.60714	CD8 αβ T cells
SCN8A	2.42065e-19	7.66695e-19	2.05205	CD8 αβ T cells
CBX6	2.48816e-19	7.87918e-19	1.72366	CD8 αβ T cells
CA2	1.08938e-18	3.40652e-18	2.01224	CD8 αβ T cells
FSD1	1.23352e-18	3.85101e-18	2.25087	CD8 αβ T cells
NRROS	1.69729e-17	5.18906e-17	1.58928	CD8 αβ T cells
ENSSSCG00000049910	2.37856e-16	7.11456e-16	1.81181	CD8 αβ T cells
ENSSSCG00000016868	4.21622e-16	1.25506e-15	1.84322	CD8 αβ T cells
PPP2R2B	9.43336e-16	2.7877e-15	2.33292	CD8 αβ T cells
ENSSSCG00000034219	2.13926e-15	6.28824e-15	1.81261	CD8 αβ T cells
ENSSSCG00000050468	4.85465e-15	1.41838e-14	1.50766	CD8 αβ T cells
GPSM3	5.2622e-15	1.53601e-14	1.65917	CD8 αβ T cells
ENSSSCG00000035371	8.18126e-15	2.37865e-14	2.02621	CD8 αβ T cells
ITPRIP	1.10692e-14	3.20626e-14	1.67703	CD8 αβ T cells
FADS2	1.26884e-14	3.67047e-14	2.03725	CD8 αβ T cells
EVA1B	2.92389e-14	8.39542e-14	2.00202	CD8 αβ T cells
ENSSSCG00000049359	3.96844e-14	1.13463e-13	1.98438	CD8 αβ T cells
C20orf194	5.89301e-14	1.67499e-13	1.60966	CD8 αβ T cells
TOMM34	8.73488e-14	2.46644e-13	1.51276	CD8 αβ T cells
ENSSSCG00000037364	2.004e-13	5.61056e-13	2.35507	CD8 αβ T cells
FADS1	2.02782e-13	5.67622e-13	1.93917	CD8 αβ T cells
ALDH4A1	7.28289e-13	2.01062e-12	1.68921	CD8 αβ T cells
ENSSSCG00000039807	2.96855e-12	8.07024e-12	1.84633	CD8 αβ T cells
APBB1	3.27278e-12	8.88638e-12	1.66465	CD8 αβ T cells
SYNGAP1	3.54005e-12	9.60198e-12	1.87471	CD8 αβ T cells
ENSSSCG00000010128	4.71585e-12	1.27554e-11	1.82052	CD8 αβ T cells
USP44	1.47118e-11	3.92238e-11	1.64291	CD8 αβ T cells
PAPPA	1.48169e-11	3.94972e-11	2.76733	CD8 αβ T cells
MAPRE3	2.89799e-11	7.64878e-11	1.6706	CD8 αβ T cells
SLC17A7	3.88515e-11	1.0209e-10	2.41836	CD8 αβ T cells
NAB2	6.0501e-11	1.58066e-10	1.79228	CD8 αβ T cells
ENSSSCG00000004170	9.34087e-11	2.42976e-10	2.20107	CD8 αβ T cells
TCTN3	9.35653e-11	2.43342e-10	1.65176	CD8 αβ T cells
ENSSSCG00000042577	1.27503e-10	3.30441e-10	1.54757	CD8 αβ T cells
CCRL2	1.62818e-10	4.20415e-10	1.61388	CD8 αβ T cells
SLC9A5	2.54272e-09	6.31805e-09	1.67277	CD8 αβ T cells
UBE4A	1.17699e-08	2.86703e-08	1.97062	CD8 αβ T cells
ENSSSCG00000029347	4.20103e-08	1.00205e-07	1.72277	CD8 αβ T cells
SLC22A17	4.50079e-08	1.07173e-07	1.75196	CD8 αβ T cells
NDUFA4L2	5.03106e-08	1.19524e-07	1.78157	CD8 αβ T cells
FLYWCH1	7.02678e-08	1.65944e-07	1.81407	CD8 αβ T cells
RASAL1	2.13844e-07	4.95715e-07	1.93934	CD8 αβ T cells
PAPPA2	2.35102e-07	5.43934e-07	2.25164	CD8 αβ T cells
GIMAP2	3.87533e-07	8.88898e-07	1.64396	CD8 αβ T cells
ERP27	4.8588e-07	1.10971e-06	1.59998	CD8 αβ T cells
PDE4A	1.17001e-06	2.62841e-06	1.96316	CD8 αβ T cells
PTGS2	2.28608e-06	5.07017e-06	1.60257	CD8 αβ T cells
ENSSSCG00000032108	2.50847e-06	5.54909e-06	1.83077	CD8 αβ T cells
ENSSSCG00000032714	4.25487e-06	9.32315e-06	1.858	CD8 αβ T cells
SLC25A53	4.54544e-06	9.94858e-06	1.77789	CD8 αβ T cells
ENSSSCG00000040548	7.03716e-06	1.52812e-05	1.94574	CD8 αβ T cells
HEATR9	7.20091e-06	1.56237e-05	1.56494	CD8 αβ T cells
SEMA4F	8.26223e-06	1.78888e-05	1.64756	CD8 αβ T cells
GEM	1.01996e-05	2.2031e-05	1.55199	CD8 αβ T cells
ENSSSCG00000000363	2.05205e-05	4.37204e-05	1.59506	CD8 αβ T cells
KLK7	2.18874e-05	4.65303e-05	2.03805	CD8 αβ T cells
IL18RAP	2.99079e-05	6.31561e-05	1.78672	CD8 αβ T cells
LRCH4	3.03277e-05	6.40165e-05	1.86168	CD8 αβ T cells
DIPK1B	3.9256e-05	8.23015e-05	2.46065	CD8 αβ T cells
ENSSSCG00000002081	4.32719e-05	9.0525e-05	1.7814	CD8 αβ T cells
STMND1	8.4171e-05	0.000173646	2.98274	CD8 αβ T cells
IGSF9B	9.65067e-05	0.000198513	1.60672	CD8 αβ T cells
ENSSSCG00000016269	0.000191994	0.000387416	2.37171	CD8 αβ T cells
ASB9	0.000192842	0.000389076	1.65508	CD8 αβ T cells
TDRP	0.000325678	0.000646968	1.59965	CD8 αβ T cells
ENSSSCG00000043909	0.000363534	0.000719587	1.58548	CD8 αβ T cells
DTHD1	0.000394909	0.000779796	1.7514	CD8 αβ T cells
CCDC136	0.000409918	0.0008083	1.68108	CD8 αβ T cells
ENSSSCG00000021374	0.000583075	0.00113901	2.18082	CD8 αβ T cells
ENSSSCG00000001407	0.000587625	0.00114761	2.30765	CD8 αβ T cells
ENSSSCG00000042730	0.000661637	0.00128728	1.69723	CD8 αβ T cells
ENSSSCG00000012915	0.000737777	0.00143038	2.06624	CD8 αβ T cells
ENSSSCG00000012541	0.000738728	0.00143205	1.72781	CD8 αβ T cells
MCAM	0.000801835	0.00155089	1.64156	CD8 αβ T cells
UCHL1	0.000868608	0.0016769	1.95238	CD8 αβ T cells
ENSSSCG00000041185	0.000871452	0.00168155	1.7304	CD8 αβ T cells
ENSSSCG00000047586	0.000980594	0.0018844	1.65807	CD8 αβ T cells
FHOD3	0.00112421	0.00215264	1.84801	CD8 αβ T cells
ENSSSCG00000021656	0.00122398	0.00233646	1.69049	CD8 αβ T cells
ENSSSCG00000033933	0.00151314	0.00286478	2.08748	CD8 αβ T cells
CEND1	0.00154864	0.00292911	1.7104	CD8 αβ T cells
ENSSSCG00000008709	0.00182458	0.00343466	1.92107	CD8 αβ T cells
ENSSSCG00000005488	0.00183432	0.00345217	2.42769	CD8 αβ T cells
ENSSSCG00000042245	0.00233763	0.00436333	1.54838	CD8 αβ T cells
ENSSSCG00000049177	0.00241459	0.00450263	1.97453	CD8 αβ T cells
CDC20B	0.00250309	0.00465982	1.78371	CD8 αβ T cells
SMIM35	0.00268301	0.00498099	1.61066	CD8 αβ T cells
ENSSSCG00000002811	0.00268703	0.00498785	1.57402	CD8 αβ T cells
TRAV2	0.00366635	0.00673869	2.03134	CD8 αβ T cells
ENSSSCG00000016486	0.00369406	0.0067872	2.60506	CD8 αβ T cells
ENSSSCG00000034110	0.00382047	0.00700947	2.3909	CD8 αβ T cells
AUNIP	0.00382569	0.00701738	1.79022	CD8 αβ T cells
ATP6V1E2	0.00389901	0.00714681	1.71544	CD8 αβ T cells
CCDC102A	0.00422213	0.0077135	1.67735	CD8 αβ T cells
ENSSSCG00000049121	0.00587561	0.0106165	2.08671	CD8 αβ T cells
MFAP5	0.00615645	0.0111059	2.25165	CD8 αβ T cells
COL21A1	0.00705126	0.0126757	1.60784	CD8 αβ T cells
LONRF2	0.00823994	0.0147135	2.03012	CD8 αβ T cells
PRR29	0.0084855	0.0151363	1.81267	CD8 αβ T cells
ENSSSCG00000007005	0.00873017	0.0155602	2.27321	CD8 αβ T cells
TRAV16	0.0096177	0.0170713	2.44578	CD8 αβ T cells
[truncated: 741 more rows]

## Sheet: Table_7
Table 7. Fuzzy C-means Clustering Analysis of Gene Expression Patterns in Immune Cells and Main Subcell Types (Plasma cells, CD4 αβ T cells and CD8 αβ T cells)
[truncated: 15,487 more rows]

[truncated: 3 more sheets: Table_8, Table_9, Table_10]
